# Supplementary material for: Evolution of transcriptional regulation of histidine metabolism in Gram-positive bacteria
Source: BMC Genomics. 2022 Aug 25;23(Suppl 6):558. doi: 10.1186/s12864-022-08796-y (PMC9413887; doi:10.1186/s12864-022-08796-y)
Supplement: Supplementary file 2 — Additional file 2. Distribution of histidine biosynthesis genes, transporters and regulons in Firmicutes genomes. [file 12864_2022_8796_MOESM2_ESM.xlsx]

## Sheet: His subsystem Firmicutes
Additional file 2. Distribution of histidine biosynthesis genes, transporters and regulons in Firmicutes genomes.
Class	Order	Family	Organism name (SEED ID)	RNA-regulated operon list	RNA regulon	HisR-regulated operon list	HisR1	HisZ	HisG	HisD	HisB	HisH	HisA	HisF	HisI	HisE	HisC	HisJ	YuiF	HisX	HisY	HisZ*
Bacilli	Bacillales	Alicyclobacillaceae	Alicyclobacillus acidocaldarius DSM 446 (521098.5)			hisZGDBHAF(IE)	2349	910	911	912	913	914	915	916	917	917	1818; 807
Bacilli	Bacillales	Alicyclobacillaceae	Alicyclobacillus hesperidum URH17-3-68 (1200346.3)			hisZGDBHAF(IE)	1915	2150	2149	2148	2147	2146	2145	2144	2143	2143	1445
Bacilli	Bacillales	Alicyclobacillaceae	Bacillus tusciae DSM 2912 (562970.4)			hisZGDBHAF(IE)	2920	2273	2272	2271	2270	2269	2268	2267	2266	2266	625
Bacilli	Bacillales	Bacillaceae	Amphibacillus jilinensis Y1 (562743.4)			hisZGDBHAF(IE); yuiF	2483	1724	1725	1726	1727	1728	1729	1730	1731	1731	1837	1723	3421
Bacilli	Bacillales	Bacillaceae	Amphibacillus xylanus NBRC 15112 (698758.3)			hisZGDBHAF(IE)	446	1345	1344	1343	1342		1341	1340	1339	1339	1246	1346; 379
Bacilli	Bacillales	Bacillaceae	Anoxybacillus flavithermus AK1 (1297581.3)			hisZGDBHAF(IE); yuiF	2429	1620	1619	1618	1617	1616	1615	1614	1613	1613	347	2089; 294	2455
Bacilli	Bacillales	Bacillaceae	Geobacillus caldoxylosilyticus G10 (1212546.3)			hisZGDBHAF(IE); yuiF	2201	1373	1372	1371	1370	1369	1368	1367	1366	1366	1568	2773; 307	1674
Bacilli	Bacillales	Bacillaceae	Anoxybacillus sp. DT3-1 (690871.3)			hisZGDBHAF(IE); yuiF	224	1905	1904	1903	1902	1901	1900	1899	1898	1898	2024	1097; 2080	788
Bacilli	Bacillales	Bacillaceae	Bacillus stratosphericus LAMA 585 (1236481.3)			hisZGDBHAF(IE); yuiF	547	2584	2585	2586	2587	2588	2589	2590	2591	2591	3152	3773	2839
Bacilli	Bacillales	Bacillaceae	Bacillus aryabhattai strain T61 (412384.9)			hisZGDBHAF(IE); yuiF	4683	5136	5137	5138	5139	5140	5141	5142	5143	5143	589	3863; 98	5251
Bacilli	Bacillales	Bacillaceae	Bacillus cellulosilyticus DSM 2522 (649639.5)			hisZGDBHAF(IE); yuiF	442	3639	3638	3637	3636	3635	3634	3633	3632	3632	1937	3353	3490
Bacilli	Bacillales	Bacillaceae	Bacillus anthracis str. 'Ames Ancestor' (261594.1)	hisZGDBHAFIEJ	Attenuator			1616	1617	1618	1619	1620	1621	1622			1725; 3024	1623	4292
Bacilli	Bacillales	Bacillaceae	Bacillus cereus ATCC 14579 (226900.1)	hisZGDBHAFIEJ	Attenuator			1296	1297	1298	1299	1300	1301	1302	1303	1304	1409; 2799	1305	3933
Bacilli	Bacillales	Bacillaceae	Bacillus cytotoxicus NVH 391-98 (315749.8)	hisZGDBHAFIEJ	Attenuator			1198; 1199	1200	1201	1202	1203	1204	1205	1206	1207	1312		2953
Bacilli	Bacillales	Bacillaceae	Bacillus mycoides DSM 2048 (526997.3)	hisZGDBHAFIEJ	Attenuator			1686	1685	1684	1683	1682	1681	1680	1679	1678	1822; 3202	1677	4444
Bacilli	Bacillales	Bacillaceae	Bacillus thuringiensis serovar berliner ATCC 10792 (527031.3)	hisZGDBHAFIEJ	Attenuator			3050	3051	3052	3053	3054	3055	3056	3057	3058	3163; 4518	3059	5812
Bacilli	Bacillales	Bacillaceae	Bacillus weihenstephanensis KBAB4 (315730.11)	hisZGDBHAFIEJ	Attenuator			1914	1915	1916	1917	1918	1919	1920	1921	1922	2030; 3369	1923	4573
Bacilli	Bacillales	Bacillaceae	[Brevibacterium] halotolerans strain ATCC 25096 (260554.3)			hisZGDBHAF(IE); yuiF	3038	923	922	921	920	919	918	917	916	916	4144	2162	640
Bacilli	Bacillales	Bacillaceae	Bacillus aerophilus KACC 16563 (1177926.3)			hisZGDBHAF(IE); yuiF	1561	3497	3496	3495	3494	3493	3492	3491	3490	3490	1743	839	2393
Bacilli	Bacillales	Bacillaceae	Bacillus amyloliquefaciens DSM7 (692420.6)			hisZGDBHAF(IE); yuiF	699	3592	3591	3590	3589	3588	3587	3586	3585	3585	2330	2958	3229
Bacilli	Bacillales	Bacillaceae	Bacillus atrophaeus strain DJHJ8 (1452.26)			hisZGDBHAF(IE); yuiF	4082	2013	2012	2011	2010	2009	2008	2007	2006	2006	2915	154	1699
Bacilli	Bacillales	Bacillaceae	Bacillus clausii KSM-K16 (66692.6)			hisZGDBHAF(IE); yuiF	1149	3256	3255	3254	3253	3252	3251	3250	3249	3249	2024	2931; 796	3114
Bacilli	Bacillales	Bacillaceae	Bacillus coagulans strain S-lac (1398.21)			hisZGDBHAF(IE)	800	3040	3041	3042	3043	3044	3045	3046	3047	3047	3407
Bacilli	Bacillales	Bacillaceae	Bacillus endophyticus 2102 (1196029.3)			hisZGDBHAF(IE); yuiF	4700	4456	4457	3946; 4458; 462	4459	4460	4461	4462	4463	4463	1210	3042; 699	1987; 4586
Bacilli	Bacillales	Bacillaceae	Bacillus fordii DSM 16014 (1121090.3)			hisZGDCBAF(IE)	348	3440	3441	3442	3444	1098	3445	1099; 3446	3447	3447	2158; 3443		4709
Bacilli	Bacillales	Bacillaceae	Bacillus halodurans C-125 (272558.8)			hisZGDBHAF(IE); yuiF	671	3724	3723	3722	3721	3720	3719	3718	3717	3717	1737	3337	2070; 3494
Bacilli	Bacillales	Bacillaceae	Bacillus infantis NRRL B-14911 (1367477.3)			hisZGDBHAF(IE)	290	4328	4327	4326	4325	4324	4323	4322	4321	4321	3388	3440; 3965	4153
Bacilli	Bacillales	Bacillaceae	Bacillus licheniformis ATCC 14580 (279010.13)			hisZGDBHAF(IE); yuiF	700	3804	3803	3802	3801	3800	3799	3798	3797	3797	2428	3172	3432
Bacilli	Bacillales	Bacillaceae	Bacillus macauensis ZFHKF-1 (1196324.3)			hisZGDBHAF(IE); yuiF	2670	424	425	426	427	428	429	430	431	431	702	1950; 656	2115
Bacilli	Bacillales	Bacillaceae	Bacillus marisflavi strain JCM 11544 (189381.12)			hisZGDBHAF(IE); yuiF	3146	4227	4228	4229	4230	4231	4232	4233	4234	4234	3037; 750	195	4501
Bacilli	Bacillales	Bacillaceae	Bacillus megaterium DSM319 (592022.4)			hisZGDBHAF(IE); yuiF	232	5036	5035	5034	5033	5032	5031	5030	5029	5029	4301	1023; 3352; 4792	4923
Bacilli	Bacillales	Bacillaceae	Bacillus methanolicus MGA3 (796606.5)			hisZGDBHAF(IE)	2726	3368	3369	3370	3371	3372	3373	3374	3375	3375	1941; 3664	1992; 702
Bacilli	Bacillales	Bacillaceae	Bacillus methylotrophicus strain KACC 13105 (492670.10)			hisZGDBHAF(IE); yuiF	788	2411	2410	2409	2408	2407	2406	2405	2404	2404	1753	1125	2071
Bacilli	Bacillales	Bacillaceae	Bacillus mojavensis RO-H-1 (1051501.3)			hisZGDBHAF(IE); yuiF	1934	562	561	560	559	558	557	556	555	555	3620; 3621	4301	242
Bacilli	Bacillales	Bacillaceae	Bacillus nealsonii AAU1 (1202533.3)			hisZGDBHAF(IE)	4714	3423	3422	3421	3420	3419	3418	3417	3416	3416	2501	2258
Bacilli	Bacillales	Bacillaceae	Bacillus oceanisediminis 2691 (1196031.3)			hisZGDBHAF(IE); yuiF	5240	5862	5861	2024; 5860	5859	5858	5857	5856	5855	5855	1566	1513; 5449	990
Bacilli	Bacillales	Bacillaceae	Bacillus paralicheniformis strain BL-09 (1648923.4)			hisZGDBHAF(IE); yuiF	830	4026	4025	4024	4023	4022	4021	4020	4019	4019	2649	3436	3704
Bacilli	Bacillales	Bacillaceae	Bacillus pseudofirmus OF4 (398511.4)			hisZGDBHAF(IE); yuiF	1896	1044	1043	1042	1041	1040	1039	1038	1037	1037	3030	2966; 703	3263; 912
Bacilli	Bacillales	Bacillaceae	Bacillus pumilus strain TUAT1 (1408.101)			hisZGDBHAF(IE); yuiF	663	3290	3289	3288	3287	3286	3285	3284	3283	3283	2072	2770	3031
Bacilli	Bacillales	Bacillaceae	Bacillus safensis strain JPL_MERTA8-2 (561879.7)			hisZGDBHAF(IE); yuiF	3479	2641	2642	2643	2644	2645	2646	2647	2648	2648	1295	1923	2891
Bacilli	Bacillales	Bacillaceae	Bacillus siamensis KCTC 13613 (1177185.3)			hisZGDBHAF(IE); yuiF	1349	2278	2279	2280	2281	2282	2283	2284	2285	2285	3743	3150	2602
Bacilli	Bacillales	Bacillaceae	Bacillus simplex strain P558 (1478.9)			hisZGDBHAF(IE)	668	366	367	368; 5146	369	370	371	372	373	373	1419; 3945	4643
Bacilli	Bacillales	Bacillaceae	Bacillus smithii 7_3_47FAA (665952.3)			hisZGDBHAF(IE)	1775	1243	1242	1241	1240	1239	1238	1237	1236	1236	2941	3496
Bacilli	Bacillales	Bacillaceae	Bacillus sonorensis L12 (1274524.3)			hisZGDBHAF(IE); yuiF	1437	3515	3514	3513	3512	3511	3510	3509	3508	3508	392	2184	3189
Bacilli	Bacillales	Bacillaceae	Bacillus sp. G2(2012b) (1243664.3)			hisZGDBHAF(IE); yuiF	4411	3517	3516	3515	3514	3513	3512	3511	3510	3510	774	118	3605
Bacilli	Bacillales	Bacillaceae	Bacillus sp. JC63 (1034347.3)			hisZGDBHAF(IE); yuiF	3237	1364	1363	1362	1361	1360	1359	1358	1357	1357	1258; 1983	2565	3893
Bacilli	Bacillales	Bacillaceae	Bacillus sp. ZYK (1191699.3)			hisZGDBHAF(IE)	2939	1391	1390	1389	1388	1387	1386	1385	1384	1384	557	1128
Bacilli	Bacillales	Bacillaceae	Bacillus subtilis subsp. subtilis str. 168 (224308.1)			hisZGDBHAF(IE)	659	3499	3498	3497	3496	3495	3494	3493	3492	3492	2266	2965	3210
Bacilli	Bacillales	Bacillaceae	Bacillus vallismortis DV1-F-3 (1051502.3)			hisZGDBHAF(IE); yuiF	1577	1157	1156	1155	1154	1153	1152	1151	1150	1150	3150	2207	2521
Bacilli	Bacillales	Bacillaceae	Caldibacillus debilis DSM 16016 (1121917.3)				278
Bacilli	Bacillales	Bacillaceae	Fictibacillus phosphorivorans strain G25-29 (1221500.4)			yuiF	390	2379	2380	2381	2382	2383	2384	2385	2386	2386	3258	2723; 3209	2564
Bacilli	Bacillales	Bacillaceae	Geobacillus thermodenitrificans NG80-2 (420246.7)			hisZGDBHAF(IE)	269	3189	3188	3187	3186	3185	3184	3183	3182	3182	2246	2302; 2843
Bacilli	Bacillales	Bacillaceae	Geobacillus kaustophilus HTA426 (235909.7)			hisZGDBHAF(IE)	341	3285	3283	3282	3281	3280	3279	3278	3277	3277	2353	2404; 2985
Bacilli	Bacillales	Bacillaceae	Gracilibacillus halophilus YIM-C55.5 (1308866.3)			hisZGDBHAF(IE) / hisJ	2926	1591	1593	1594	1595	1596	1597	1598	1599	1599	1001	1590	518
Bacilli	Bacillales	Bacillaceae	Gracilibacillus lacisalsi DSM 19029 (1121929.3)			hisZGDBHF(IE) / hisJ	2109	651	650	649	648	647	1643	646	645	645	331	652	2293
Bacilli	Bacillales	Bacillaceae	Halobacillus halophilus DSM 2266 (866895.3)			hisZGDBHAF(IE); yuiF	603	3057	3056	3055	3054	3053	3052	3051	3050	3050	1376; 2294	2822; 4169	864
Bacilli	Bacillales	Bacillaceae	Lentibacillus sp. Grbi (558169.3)			hisZGDBHAF(IE)C; yuiF	688	374	373	372	371	370	369	368	367	367	1954; 366		746
Bacilli	Bacillales	Bacillaceae	Lysinibacillus fusiformis ZB2 (1231627.3)			hisZGDBHF(IE); yuiF	4494	3121	3120	3119	3118	3117	3645	3116	3115	3115	1242	1776; 2178	3928
Bacilli	Bacillales	Bacillaceae	Lysinibacillus sphaericus OT4b.31 (1285586.5)			hisR; hisZGDBHAF(IE)	172	405	406	407	408	409	3123	410	411	411	1887	1619; 3411
Bacilli	Bacillales	Bacillaceae	Oceanobacillus iheyensis HTE831 (221109.1)			hisZGDBHAF(IE) / hisJ; yuiF	761	556	555	554	553	552	551	550	549	549	548	2759; 557	885
Bacilli	Bacillales	Bacillaceae	Geobacillus caldoxylosilyticus CIC9 (1234664.3)			hisZGDBHAF(IE)	462	1796	1797	1798	1799	1800	1801	1802	1803	1803	2938	1027; 1433
Bacilli	Bacillales	Bacillaceae	Geobacillus thermoglucosidasius strain DSM 2542 (1426.35)			hisZGDBHAF(IE)	1023	201	200	199	198	197	196	195	194	194	3542	3605; 4144
Bacilli	Bacillales	Bacillaceae	Salimicrobium sp. MJ3 (1230341.3)			hisZGDBHAF(IE); yuiF	682	137	138	139	140	141	142	143	144	144	330	1718; 2241	778
Bacilli	Bacillales	Bacillaceae	Salinibacillus aidingensis MSP4 (1292032.3)			hisZGDBHAF(IE); yuiF	6783; 7178 (100% id)	3956; 6981	3955; 6982	3954; 6699	3953; 6984	3952; 6985	3951; 6986	3950; 6987	3949; 6988	3949; 6988	2978; 6989; 812	133; 5070; 6980	3642; 6700
Bacilli	Bacillales	Bacillaceae	Salsuginibacillus kocurii DSM 18087 (1123239.3)			hisZGDBHAF(IE); yuiF	1655	3604	3603	2187; 3602	3601	3600	3599	3598	3597	3597	2599; 676	1429	3654
Bacilli	Bacillales	Bacillaceae	Virgibacillus halodenitrificans 1806 (1196028.3)			hisZGDBHAF(IE) / hisJ; yuiF	3409	3604	3603	3602; 3798	3601	3600	3599	3598	3597	3597	2993; 3596	3605	1575; 2016
Bacilli	Bacillales	Bacillales Family XI. Incertae Sedis	Gemella haemolysans ATCC 10379 (546270.5)																	1599	1601	1600
Bacilli	Bacillales	Bacillales Family XI. Incertae Sedis	Gemella moribillum M424 (562982.3)
Bacilli	Bacillales	Bacillales Family XI. Incertae Sedis	Gemella sanguinis M325 (562983.3)																	1652	1654	1653
Bacilli	Bacillales	Bacillales Family XII. Incertae Sedis	Exiguobacterium antarcticum B7 (1087448.3)			hisZGDBHAF(IE) / hisJ; yuiF	441	2274	2273	2272	2270	2269	2268	2267	2266	2265	2271	2275	1210
Bacilli	Bacillales	Bacillales Family XII. Incertae Sedis	Exiguobacterium sibiricum 255-15 (262543.4)			hisZGDBHAF(IE) / hisJ; yuiF	464	2373	2372	2371	2369	2368	2367	2366	2365	2364	2370	2374	1231
Bacilli	Bacillales	Listeriaceae	Listeria fleischmannii LU2006-1 (1214117.4)			hisZGDBHAFIE / hisJ	1137	1065	1066	1067	1068	1069	1070	1071	1072	1074	435	1064
Bacilli	Bacillales	Listeriaceae	Listeria grayi DSM 20601 (525367.9)	hisYZ*X	T-box	hisZGDBHAFIE / hisJ	2461	1494	1493	1492	1491	1490	1489	1488	1487	1486	1719	1498		2439	2441	2440
Bacilli	Bacillales	Listeriaceae	Listeria innocua ATCC 33091 (1002366.3)	hisYZ*X	T-box	hisZGDBHAFIE / hisJ	82	1176	1175	1174	1173	1172	1171	1170	1169	1168	367	1177		57	59	58
Bacilli	Bacillales	Listeriaceae	Listeria ivanovii (1638.4)	hisYZ*X	T-box	hisZGDBHAFIE / hisJ	1796	508	507	506	505	504	503	502	501	500	1963	509		1770	1772	1771
Bacilli	Bacillales	Listeriaceae	Listeria monocytogenes EGD-e (169963.11)	hisYZ*X	T-box	hisZGDBHAFIE / hisJ	1807	588	587	586	585	584	583	582	581	580	1971	589		1781	1783	1782
Bacilli	Bacillales	Listeriaceae	Listeria seeligeri serovar 1/2b str. SLCC3954 (683837.3)	hisYZ*X	T-box	hisZGDBHAFIE / hisJ	1730	479	478	477	476	475	474	473	472	471	1904	480		1702	1704	1703
Bacilli	Bacillales	Listeriaceae	Listeria welshimeri serovar 6b str. SLCC5334 (386043.9)	hisYZ*X	T-box	hisZGDBHAFIE / hisJ	1790	538	537	536	535	534	533	532	531	530	1961	539		1765	1767	1766
Bacilli	Bacillales	Paenibacillaceae	Aneurinibacillus aneurinilyticus ATCC 12856 (649747.3)			hisZGDBHAF(IE); yuiF	2959	5372	5371	5370	5369	5368	5367	5366	5365	5365	3294		5523
Bacilli	Bacillales	Paenibacillaceae	Brevibacillus agri 5-2 (1444307.3)			hisZGDBHAF(IE)	3966	1355	1356	1357	1358	1359	1360	1361	1362	1362	412; 947	1431
Bacilli	Bacillales	Paenibacillaceae	Brevibacillus borstelensis AK1 (1300222.3)			hisZGDBHAF(IE)	3306	2304	2303	2302	2301	2300	2299	2298	2297	2297	1269	1014
Bacilli	Bacillales	Paenibacillaceae	Brevibacillus brevis FJAT-0809-GLX (1129895.3)			hisZGDBHAF(IE)	2929	4120	4119	4118	4117	4116	4115	4114	4113	4113	1542; 3601	2508; 5092
Bacilli	Bacillales	Paenibacillaceae	Brevibacillus laterosporus DSM 25 (1121121.3)			hisZGDBHAF(IE); yuiF	812	4948	4949	4950	4951	4952	4953	4954	4955	4955	4472		4054
Bacilli	Bacillales	Paenibacillaceae	Paenibacillus alvei DSM 29 (1206781.3)			hisZGDBHAF(IE); yuiF	1005; 3295; 378	2167	2168	2169	2170	2171	2172	2173	2174	2174	2848; 3302; 867	5635	1676
Bacilli	Bacillales	Paenibacillaceae	Paenibacillus barengoltzii G22 (1235795.3)			hisZGDBHF(IE)J	2964	3620	3619	3618	3617	3616	3615	3614	3613	3613	1232	3612; 387
Bacilli	Bacillales	Paenibacillaceae	Paenibacillus curdlanolyticus YK9 (717606.6)			hisZGDBHF(IE)J	2648	3631	3630	3629	3628	3627	202	3626	3625	3625	3274; 736	3624
Bacilli	Bacillales	Paenibacillaceae	Paenibacillus daejeonensis DSM 15491 (1122917.3)			hisZGDBHF(IE)J	2294	164	165	166; 69	167	168	4925	170	171	171	4699	172; 6301
Bacilli	Bacillales	Paenibacillaceae	Paenibacillus durus ATCC 35681 (1333534.5)			hisZGDBHAF(IE)J	68	5008	5009	5010	5011	5012	5013	5014	5015	5015	1493; 1507; 2275; 2896	5016
Bacilli	Bacillales	Paenibacillaceae	Paenibacillus fonticola DSM 21315 (1122918.3)			hisZGDBHAF(IE)J	994	174	175	176	177	178	179	180	181	181	401; 4040	154; 182; 3445
Bacilli	Bacillales	Paenibacillaceae	Paenibacillus glucanolyticus strain SLM1 (59843.5)			hisZGDBHAF(IE)J	2793	1922	1923	1924	1925	1926	1927	1928	1929	1929	4040; 6894	1930
Bacilli	Bacillales	Paenibacillaceae	Paenibacillus lactis 154 (743719.3)			hisZGDBHAF(IE)J	3914	5915	5916	5917	5918	5919	5920	5921	5922	5922	2689	4932; 5923
Bacilli	Bacillales	Paenibacillaceae	Paenibacillus lentimorbus NRRL B-30488 (1244087.3)			hisZGDBHAF(IE); yuiF	4495	1946	1945	1944	1943	1942	1941	1940	1939	1939	4135		2104
Bacilli	Bacillales	Paenibacillaceae	Paenibacillus massiliensis 2301065 = DSM 16942 (1122921.3)			hisZGDBHAF(IE)J	3320	162	163	164	165	166	167	168	169	169	2070	170; 2816
Bacilli	Bacillales	Paenibacillaceae	Paenibacillus mucilaginosus K02 (997761.3)			hisZGDBHF(IE)J	6927	181	182	183	184	185	5194	186	187	187	3042; 7041	188; 6364
Bacilli	Bacillales	Paenibacillaceae	Paenibacillus peoriae KCTC 3763 (1087481.3)			hisZGDBHAF(IE)J	4002	3958	3957	3956	3955	3954	3953	3952	3951	3951	1109	3181; 3950; 615
Bacilli	Bacillales	Paenibacillaceae	Paenibacillus polymyxa ATCC 12321 (1206104.4)			hisZGDBHAF(IE); yuiF	3134	1802	1803	1804	1805	1806	1807	1808	1809	1809	2218	1462	2553
Bacilli	Bacillales	Paenibacillaceae	Paenibacillus riograndensis SBR5 (1073571.4)			hisZGDBHAF(IE)J	849	142	143	144	145	146	147	149	150	150	4788	151
Bacilli	Bacillales	Paenibacillaceae	Paenibacillus sanguinis 2301083 = DSM 16941 (1122925.3)			hisZGDBHAF(IE)J	464	2583	2582	2581	2580	2579	2578	2577	2576	2576	2723	1938; 2422; 2575; 764
Bacilli	Bacillales	Paenibacillaceae	Paenibacillus terrae HPL-003 (985665.3)			hisZGDBHAF(IE)J	2368	1642	1643	1644	1645	1646	1647	1648	1649	1649	4629	1650; 237
Bacilli	Bacillales	Paenibacillaceae	Paenibacillus terrigena DSM 21567 (1122927.3)			hisZGDBHAF(IE)J	1343	836	837	838	839	840	841	842	843	843	2113; 4620	1034; 2333; 844
Bacilli	Bacillales	Paenibacillaceae	Paenibacillus vortex V453 (715225.3)			hisZGDBHAF(IE)J	1446	547	548	549; 550	551	552	553	554	555	555	2683	4209; 556; 5776
Bacilli	Bacillales	Paenibacillaceae	Saccharibacillus kuerlensis DSM 22868 (1123226.3)			hisZGDBHAF(IE)J	976	56	55	54	53	52	51	50	49	49	2594	2540; 48
Bacilli	Bacillales	Paenibacillaceae	Thermobacillus composti KWC4 (717605.3)			hisZGDBHF(IE)J	2841	3552	3551	3550	3549	3548	3702	3547	3546	3546	2668	3545; 93
Bacilli	Bacillales	Planococcaceae	Bhargavaea cecembensis DSE10 (1235279.3)			hisZGDBHAF(IE) / hisJ; yuiF	2253	54	53	1346; 52	51	50	49	48	47	47	428; 56	55	1593
Bacilli	Bacillales	Planococcaceae	Kurthia sp. JC30 (1033739.3)			hisR; hisZGDBHAF(IE)	2937	2518	2517	2516	2515	2514	2513	2512	2511	2511	141	1337	2642
Bacilli	Bacillales	Planococcaceae	Paenisporosarcina sp. TG-14 (1231057.3)			hisZGDBHAF(IE); yuiF	3185	664	663	662	661	660	659	658	657	657	3303	1416	2986
Bacilli	Bacillales	Planococcaceae	Planococcus donghaensis MPA1U2 (933115.3)			hisZGDBHAF(IE); yuiF	2664	1649	1648	1647	1646	1645	1644	1643	1642	1642	538	732	2860
Bacilli	Bacillales	Planococcaceae	Planococcus halocryophilus Or1 (1005941.3)			hisZGDBHAF(IE); yuiF	177	105; 106	107	108	109	110	111	112	113	113	371	1355; 238	1629
Bacilli	Bacillales	Planococcaceae	Solibacillus silvestris StLB046 (1002809.3)			hisZGDBHF(IE); yuiF	497	741	742	743	744	745	1512	746	747	747	2730	1170	221
Bacilli	Bacillales	Planococcaceae	Ureibacillus thermosphaericus str. Thermo-BF (1160707.3)			hisR; hisZGDBHF(IE)	1926	1879	1878	1877	1876	1875	2554	1874	1873	1873	216	350
Bacilli	Bacillales	Sporolactobacillaceae	Sporolactobacillus vineae DSM 21990 = SL153 (1123284.3)			hisZGDBHAF(IE)	2505	216	215	214	213	212	211	210	209	209	1289; 2603	457
Bacilli	Bacillales	Sporolactobacillaceae	Bacillus selenitireducens MLS10 (439292.5)			hisZGDBHAF(IE)	771	1172	1173	1174	1175	1176	1177	1178	1179	1179	2244	1417	2130
Bacilli	Bacillales	Staphylococcaceae	Macrococcus caseolyticus JCSC5402 (458233.11)																660
Bacilli	Bacillales	Staphylococcaceae	Salinicoccus albus DSM 19776 (1123230.3)			hisR; hisZGDCBHAF(IE)	362	363	364	1843; 365	367	368	369	370	371	371	366		804
Bacilli	Bacillales	Staphylococcaceae	Salinicoccus carnicancri Crm (1235755.3)			hisR; hisZGDCBHAF(IE)	2630	2631	2632	2633	2635	2636	2637	2638	2639	2639	2634		219
Bacilli	Bacillales	Staphylococcaceae	Staphylococcus agnetis strain 908 (985762.8)			hisR; hisZGDCBHAF(IE); yuiF	1138	1674	1675	1676	1678	1679	1680	1681	1682	1682	1677		86
Bacilli	Bacillales	Staphylococcaceae	Staphylococcus arlettae CVD059 (1212545.3)			hisR; hisZGDCBHAF(IE); yuiF	378	1262	1261	1260	1258	1257	1256	1255	1254	1254	1259		591
Bacilli	Bacillales	Staphylococcaceae	Staphylococcus aureus subsp. aureus N315 (158879.11)			hisR; hisZGDCBHAF(IE); yuiF	1859	2676	2675	2674	2672	2671	2670	2669	2668	2668	2673		858
Bacilli	Bacillales	Staphylococcaceae	Staphylococcus capitis SK14 (553212.3)			hisR; yuiF	1836												519
Bacilli	Bacillales	Staphylococcaceae	Staphylococcus carnosus subsp. carnosus TM300 (396513.4)			hisR; hisZGDCBHAF(IE); yuiF	1479	641	640	639	637	636	635	634	633	633	638		551
Bacilli	Bacillales	Staphylococcaceae	Staphylococcus cohnii subsp. cohnii strain 532 (74704.5)			hisR; hisZGDCBHAF(IE); yuiF	2616	1995	1996	1997	1999	2000	2001	2002	2003	2003	1998		571
Bacilli	Bacillales	Staphylococcaceae	Staphylococcus delphini 8086 (1141105.7)			hisR; hisZGDCBHAF(IE); yuiF	1617	2289	2288	2287	2285	2284	2283	2282	2281	2281	2286		2186
Bacilli	Bacillales	Staphylococcaceae	Staphylococcus epidermidis ATCC 12228 (176280.1)			hisR; hisZGDBHAF(IE); yuiF	1592	270	271	272	273	274	275	276	277	277	504		637
Bacilli	Bacillales	Staphylococcaceae	Staphylococcus haemolyticus JCSC1435 (279808.8)			hisR; yuiF	1030												1979
Bacilli	Bacillales	Staphylococcaceae	Staphylococcus hominis SK119 (629742.3)			hisR; yuiF	2155												181
Bacilli	Bacillales	Staphylococcaceae	Staphylococcus intermedius NCTC 11048 (1141106.7)			hisR; hisZGDCBHAF(IE); yuiF	2197	1292	1291	1290	1288	1287	1286	1285	1284	1284	1289		1137
Bacilli	Bacillales	Staphylococcaceae	Staphylococcus lugdunensis ACS-027-V-Sch2 (883164.3)			hisR; yuiF	62												910
Bacilli	Bacillales	Staphylococcaceae	Staphylococcus massiliensis S46 (1229783.3)			hisZGDCBHAF(IE); yuiF	1741	170	171	172	174	175	176	177	178	178	173		1262
Bacilli	Bacillales	Staphylococcaceae	Staphylococcus pasteuri strain BAB3 (45972.8)			hisR; hisZGDBHAF(IE); yuiF	2407	730	731	732	733	734	735	736	737	737	432		565
Bacilli	Bacillales	Staphylococcaceae	Staphylococcus pettenkoferi VCU012 (904314.5)			hisR; yuiF	2073												1382
Bacilli	Bacillales	Staphylococcaceae	Staphylococcus pseudintermedius ED99 (984892.3)			hisR; hisZGDCBHAF(IE); yuiF	785	236	235	234	232	231	230	229	228	228	233		1775
Bacilli	Bacillales	Staphylococcaceae	Staphylococcus saprophyticus subsp. saprophyticus ATCC 15305 (342451.11)			hisR; hisZGDCBHAF(IE); yuiF	882	436	435	434	432	431	430	429	428	428	433		1828
Bacilli	Bacillales	Staphylococcaceae	Staphylococcus sciuri subsp. sciuri strain DSM 20345 (147467.8)			hisR; hisZGDCBHAF(IE); yuiF	2669	2662	2661	2660	2658	2657	2656	2655	2654	2654	2659		2066
Bacilli	Bacillales	Staphylococcaceae	Staphylococcus simulans ACS-120-V-Sch1 (883166.5)			hisR; hisZGDCBHAF(IE); yuiF	2151	912	911	910	908	907	906	905	904	904	909		2315
Bacilli	Bacillales	Staphylococcaceae	Staphylococcus warneri L37603 (596319.3)			hisR; yuiF	2166												726
Bacilli	Bacillales	Staphylococcaceae	Staphylococcus xylosus NJ (1262650.3)			hisR; yuiF; hisZGDCBHAF(IE)	1493	1171	1170	1169	1167	1166	1165	1164	1163	1163	1168		365
Bacilli	Bacillales	Thermoactinomycetaceae	Desmospora sp. 8437 (997346.3)			hisR; hisZGDCBHAF(IE)	3000	2176	2175	2174	2173	2172	2171	2170	2169	2169	2871; 451
Bacilli	Lactobacillales	Aerococcaceae	Abiotrophia defectiva ATCC 49176 (592026.3)
Bacilli	Lactobacillales	Aerococcaceae	Aerococcus urinae ACS-120-V-Col10a (866775.3)
Bacilli	Lactobacillales	Aerococcaceae	Aerococcus viridans ATCC 11563 (655812.3)	hisZGDBAF(IE)	T-box			656	655	654	652		651	650	649	649
Bacilli	Lactobacillales	Aerococcaceae	Eremococcus coleocola ACS-139-V-Col8 (908337.3)
Bacilli	Lactobacillales	Aerococcaceae	Facklamia hominis ACS-120-V-Sch10 (883110.3)
Bacilli	Lactobacillales	Aerococcaceae	Facklamia ignava CCUG 37419 (883112.3)
Bacilli	Lactobacillales	Aerococcaceae	Facklamia languida CCUG 37842 (883113.3)
Bacilli	Lactobacillales	Carnobacteriaceae	Allofustis seminis DSM 15817 (1120978.3)
Bacilli	Lactobacillales	Carnobacteriaceae	Alloiococcus otitis ATCC 51267 (883081.3)	yuiF	T-box														762
Bacilli	Lactobacillales	Carnobacteriaceae	Carnobacterium maltaromaticum ATCC 35586 (1087479.3)			tdcP-tdcA-tyrT	1041													509; 510	511	512
Bacilli	Lactobacillales	Carnobacteriaceae	Dolosigranulum pigrum ATCC 51524 (883103.3)	yuiF	T-box														152
Bacilli	Lactobacillales	Carnobacteriaceae	Granulicatella adiacens ATCC 49175 (638301.3)
Bacilli	Lactobacillales	Carnobacteriaceae	Granulicatella elegans ATCC 700633 (626369.3)
Bacilli	Lactobacillales	Enterococcaceae	Catellicoccus marimammalium M35/04/3 (1234409.3)
Bacilli	Lactobacillales	Enterococcaceae	Enterococcus asini ATCC 700915 (1158606.4)	his(ZG)DCBHAF(IE)J	T-box			710	1037; 710	709	707	706	705	704	703	703	708	702
Bacilli	Lactobacillales	Enterococcaceae	Enterococcus avium strain DSM 20679 (33945.4)	hisYZ*X	T-box			1292	1292	1293	1295	1296	1297	1298	1299	1299	1294	304		528	526	527
Bacilli	Lactobacillales	Enterococcaceae	Enterococcus avium ATCC 14025 (1140002.4)	hisYZ*X	T-box			3442	3442	3441	3439	3438	3437	3436	3435	3435	3440	2414		3341	3343	3342
Bacilli	Lactobacillales	Enterococcaceae	Enterococcus caccae ATCC BAA-1240 (1158612.4)	hisZGDBHAF; hisYZ*X	T-box	tdcP-tdcA-tyrT	1806	1419	1420	1421	1423	1424	1425	1426			1008	2452		1170	1172	1171
Bacilli	Lactobacillales	Enterococcaceae	Enterococcus casseliflavus ATCC 12755 (888066.3)					2805	2805	2804	2802	2801	2800	2799	2798	2798	2803	124; 377; 415		1207	1209	1208
Bacilli	Lactobacillales	Enterococcaceae	Enterococcus flavescens ATCC 49996 (1158603.4)					722	722	723	725	726	727	728	729	729	724	2723; 2779; 2966
Bacilli	Lactobacillales	Enterococcaceae	Enterococcus cecorum DSM 20682 = ATCC 43198 (1121864.4)	hisYZ*X	T-box			1748	1748	1749	1751	1752	1753	1754	1755	1755	1750	1021; 302		855	853	854
Bacilli	Lactobacillales	Enterococcaceae	Enterococcus columbae DSM 7374 = ATCC 51263 (1121865.5)	hisYZ*X	T-box			802	802	803	805	806	807	808	809	809	804	1728		1293	1295	1294
Bacilli	Lactobacillales	Enterococcaceae	Enterococcus dispar ATCC 51266 (1139219.4)	his(ZG)DCBHAF(IE); hisYZ*X	T-box			1564	1564	1563	1561	1560	1559	1558	1557	1557	1562			2093	2091	2092
Bacilli	Lactobacillales	Enterococcaceae	Enterococcus durans ATCC 6056 (1140001.4)	hisYZ*X	T-box															1253	1251	1252
Bacilli	Lactobacillales	Enterococcaceae	Enterococcus faecalis ATCC 29200 (525271.4)	hisYZ*X	T-box															1559	1561	1560
Bacilli	Lactobacillales	Enterococcaceae	Enterococcus faecalis V583 (226185.1)	hisYZ*X	T-box															732	734	733
Bacilli	Lactobacillales	Enterococcaceae	Enterococcus faecium ATCC 8459 (1158600.4)	hisYZ*X	T-box															1563	1565	1564
Bacilli	Lactobacillales	Enterococcaceae	Enterococcus faecium DO (333849.6)	hisYZ*X; hisYZ*X	T-box															2275; 3251	2273; 3253	2274; 3252
Bacilli	Lactobacillales	Enterococcaceae	Enterococcus gallinarum EG2 (565653.4)	hisYZ*X	T-box															2155	2153	2154
Bacilli	Lactobacillales	Enterococcaceae	Enterococcus gilvus ATCC BAA-350 (1158614.4)					826	826	827	829	830	831	832	833	833	828	1180; 834
Bacilli	Lactobacillales	Enterococcaceae	Enterococcus haemoperoxidus ATCC BAA-382 (1158608.4)	hisZGDBHAF(IE); hisYZ*X	T-box	tdcP-tdcA-tyrT	1758	388	389	390	391	392	393	394	395; 396	396	1129	2777		45	47	46
Bacilli	Lactobacillales	Enterococcaceae	Enterococcus hirae ATCC 9790 (768486.3)	hisYZ*X	T-box															1370	1367	1368
Bacilli	Lactobacillales	Enterococcaceae	Enterococcus italicus DSM 15952 (888064.3)	hisYZ*X	T-box															192	194	193
Bacilli	Lactobacillales	Enterococcaceae	Enterococcus malodoratus ATCC 43197 (1158601.4)					1051	1051	1050	1048	1047	1046	1045	1044	1044	1049
Bacilli	Lactobacillales	Enterococcaceae	Enterococcus moraviensis ATCC BAA-383 (1158609.4)	hisZGDBHAFIE; hisYZ*X	T-box	tdcP-tdcA-tyrT	776	1181	1180	1179	1178	1177	1176	1175	1174	1173	209	2543		3117	3119	3118
Bacilli	Lactobacillales	Enterococcaceae	Enterococcus mundtii ATCC 882 (1158598.4)
Bacilli	Lactobacillales	Enterococcaceae	Enterococcus pallens ATCC BAA-351 (1158607.4)	hisYZ*X	T-box			3399	3399	3398	3396	3395	3394	3393	3392	3392	3397	318; 489		3202; 3203	3205	3204
Bacilli	Lactobacillales	Enterococcaceae	Enterococcus phoeniculicola ATCC BAA-412 (1158610.4)	hisYZ*X	T-box															843	841	842
Bacilli	Lactobacillales	Enterococcaceae	Enterococcus raffinosus ATCC 49464 (1158602.4)					229	229	228	226	225	224	223	222	222	227
Bacilli	Lactobacillales	Enterococcaceae	Enterococcus saccharolyticus ATCC 43076 (1139996.4)					1226	1226	1227	1229	1230	1231	1232	1233	1233	1228	817
Bacilli	Lactobacillales	Enterococcaceae	Enterococcus sulfureus ATCC 49903 (1140003.4)	hisCZGDBHAFIE	T-box			1986	1985	1984	1983	1982	1981	1980	1979	1978	1987	1988
Bacilli	Lactobacillales	Enterococcaceae	Enterococcus villorum ATCC 700913 (1158604.4)
Bacilli	Lactobacillales	Enterococcaceae	Melissococcus plutonius ATCC 35311 (940190.3)	hisYZ*X	T-box															1641; 1642	1639	1640
Bacilli	Lactobacillales	Lactobacillaceae	Lactobacillus acidophilus NCFM (272621.13)	hisYZ*X	T-box															1592	1594	1593
Bacilli	Lactobacillales	Lactobacillaceae	Lactobacillus amylolyticus DSM 11664 (585524.3)
Bacilli	Lactobacillales	Lactobacillaceae	Lactobacillus amylovorus GRL 1112 (695560.3)	hisYZ*X	T-box															1849	1851	1850
Bacilli	Lactobacillales	Lactobacillaceae	Lactobacillus animalis KCTC 3501 (930942.3)	hisYZ*X	T-box															687	685	686
Bacilli	Lactobacillales	Lactobacillaceae	Lactobacillus antri DSM 16041 (525309.3)	hisYZ*X	T-box															1798	1796	1797
Bacilli	Lactobacillales	Lactobacillaceae	Lactobacillus brevis ATCC 367 (387344.15)	hisYZ*X	T-box															1182	1185	1183; 1184
Bacilli	Lactobacillales	Lactobacillaceae	Lactobacillus brevis subsp. gravesensis ATCC 27305 (525310.3)	hisZGBHAFIEC; hisYZ*X	T-box			2770	2771	954	2772	2773	2774	2775	2776	2777	1732; 2778	1647; 2769		2055	2053	2054
Bacilli	Lactobacillales	Lactobacillaceae	Lactobacillus buchneri ATCC 11577 (525318.3)	hisZGBHAFIEC; hisYZ*X	T-box			2571	2570	682	2569	2568	2567	2566	2565	2564	1239; 2563	1649; 2572		1883	1881	1882
Bacilli	Lactobacillales	Lactobacillaceae	Lactobacillus casei ATCC 334 (321967.11)	hisZGDBHAFIEC; hisYZ*X	T-box			1415	1414	1413	1412	1411	1410	1409	1408	1407	1406; 1416	1181		1236	1238	1237
Bacilli	Lactobacillales	Lactobacillaceae	Lactobacillus paracasei subsp. paracasei ATCC 25302 (525337.3)	hisZGDBHAFIEC; hisYZ*X	T-box			34	35	36	37	38	39	40	41	42	33; 43	257		199	197	198
Bacilli	Lactobacillales	Lactobacillaceae	Lactobacillus zeae KCTC 3804 (1046597.4)	hisZGDBHAFIEC; hisYZ*X	T-box			372	373	374	375	376	377	378	379	380	371; 381	606		548	546	547
Bacilli	Lactobacillales	Lactobacillaceae	Lactobacillus coleohominis 101-4-CHN (575594.3)	hisYZ*X	T-box															1043	1045	1044
Bacilli	Lactobacillales	Lactobacillaceae	Lactobacillus coryniformis subsp. coryniformis KCTC 3167 = DSM 20001 (913848.6)	hisYZ*X	T-box			1102	1101	1100	1099	1098	1097	1096	1095	1094	1093			838	836	837
Bacilli	Lactobacillales	Lactobacillaceae	Lactobacillus crispatus 125-2-CHN (575595.3)	hisYZ*X	T-box															1368	1366	1367
Bacilli	Lactobacillales	Lactobacillaceae	Lactobacillus curvatus JCM 1096 = DSM 20019 (1293592.4)	hisYZ*X	T-box															2435	2438	2437
Bacilli	Lactobacillales	Lactobacillaceae	Lactobacillus delbrueckii subsp. bulgaricus ATCC 11842 (390333.7)
Bacilli	Lactobacillales	Lactobacillaceae	Lactobacillus equi DPC 6820 (1392007.3)	hisYZ*X	T-box															357	359	358
Bacilli	Lactobacillales	Lactobacillaceae	Lactobacillus farciminis KCTC 3681 (936140.3)	hisZGDBHAFIEC; hisYZ*X	T-box			2058	2057	2055	2054	2053	2052	2051	2050	2049	2048	2059		396	398	397
Bacilli	Lactobacillales	Lactobacillaceae	Lactobacillus fermentum ATCC 14931 (525325.3)	hisZGDBHAFIEC; hisYZ*X	T-box			510	509	508	506; 507	504; 505; 514; 515	503	502; 512; 513	501	500	499	511		922	920	921
Bacilli	Lactobacillales	Lactobacillaceae	Lactobacillus florum 2F (1221537.3)
Bacilli	Lactobacillales	Lactobacillaceae	Lactobacillus fructivorans KCTC 3543 (941770.3)
Bacilli	Lactobacillales	Lactobacillaceae	Lactobacillus gasseri ATCC 33323 (324831.13)																	354	352	353
Bacilli	Lactobacillales	Lactobacillaceae	Lactobacillus gastricus PS3 (1144300.3)	hisZGDBHAFIEC; hisYZ*X	T-box			1689	1688	1687	1686	1685	1684	1683	1682	1681	1680	1690		1884	1886	1885
Bacilli	Lactobacillales	Lactobacillaceae	Lactobacillus helveticus DPC 4571 (405566.6)
Bacilli	Lactobacillales	Lactobacillaceae	Lactobacillus hilgardii ATCC 8290 (525327.3)	hisZGBHAFEC; hisYZ*X	T-box			2273	2274	1928	2275	2276	2277	2278		2279	1491; 2280	2272		1194	1192	1193
Bacilli	Lactobacillales	Lactobacillaceae	Lactobacillus iners ATCC 55195 (888801.3)
Bacilli	Lactobacillales	Lactobacillaceae	Lactobacillus ingluviei str. Autruche 4 (1203076.3)	hisYZ*X	T-box															158	156	157
Bacilli	Lactobacillales	Lactobacillaceae	Lactobacillus jensenii JV-V16 (525329.3)
Bacilli	Lactobacillales	Lactobacillaceae	Lactobacillus johnsonii ATCC 33200 (525330.3)																	1151	1153	1152
Bacilli	Lactobacillales	Lactobacillaceae	Lactobacillus kefiranofaciens ZW3 (1033837.3)	hisYZ*X	T-box															1609; 1610	1612	1611
Bacilli	Lactobacillales	Lactobacillaceae	Lactobacillus mali KCTC 3596 (1046596.4)	hisZGDBHAFIEC	T-box			2365	2366	2367	2368	2369	2370	2371	2372	2373	1980; 2374	2068; 2364
Bacilli	Lactobacillales	Lactobacillaceae	Lactobacillus mucosae LM1 (1130798.3)	hisZGDBHAFIEC; hisYZ*X	T-box			641	642	643	644	645	646	647	648	649	650	640		1112	1114	1113
Bacilli	Lactobacillales	Lactobacillaceae	Lactobacillus murinus DSM 20452 = NBRC 14221 (1423772.4)
Bacilli	Lactobacillales	Lactobacillaceae	Lactobacillus oris DSM 4864 (1423779.3)	hisYZ*X	T-box															1197	1195	1196
Bacilli	Lactobacillales	Lactobacillaceae	Lactobacillus parabrevis ATCC 53295 (1267003.3)	hisYZ*X	T-box															2132	2134	2133
Bacilli	Lactobacillales	Lactobacillaceae	Lactobacillus pasteurii CRBIP 24.76 (1203066.3)	hisYZ*X	T-box															30	32	31
Bacilli	Lactobacillales	Lactobacillaceae	Lactobacillus pentosus KCA1 (1136177.4)	hisZGDBHAFIEC; hisYZ*X	T-box			2027	2026	2025	2024	2023	2022	2021	2020	2019	2018	2028		1820	1822	1821
Bacilli	Lactobacillales	Lactobacillaceae	Lactobacillus plantarum WCFS1 (220668.1)	hisZGDBHAFIEC; hisYZ*X	T-box			2122	2121	2120	2119	2118	2117	2116	2115	2114	2113	2123		1920	1922	1921
Bacilli	Lactobacillales	Lactobacillaceae	Lactobacillus plantarum subsp. plantarum ATCC 14917 (525338.3)	hisZGDBHAFIEC; hisYZ*X	T-box			967	968	969	970	971	972	973	974	975	976	966		1806	1804	1805
Bacilli	Lactobacillales	Lactobacillaceae	Lactobacillus pobuzihii E100301 (1242253.3)	hisYZ*X	T-box															433	435	434
Bacilli	Lactobacillales	Lactobacillaceae	Lactobacillus reuteri JCM 1112 (557433.4)	hisYZ*X	T-box															536	534	535
Bacilli	Lactobacillales	Lactobacillaceae	Lactobacillus rhamnosus GG (568703.9)	hisZGDBHAFIEC; hisYZ*X	T-box			1362	1361	1360	1359	1358	1357	1356	1355	1354	1353; 1363	1145		1195	1193	1194
Bacilli	Lactobacillales	Lactobacillaceae	Lactobacillus ruminis ATCC 25644 (525362.3)	hisZGDBHAFIEC	T-box			1752	1753	1754	1755	1756	1757	1758	1759	1760	1761; 195; 29	1751
Bacilli	Lactobacillales	Lactobacillaceae	Lactobacillus ruminis DSM 20403 = NBRC 102161 (1423798.5)	hisZGDBHAFIEC	T-box			2008	2009	2010	2011	2012	2013	2014	2015	2016	2017	2006
Bacilli	Lactobacillales	Lactobacillaceae	Lactobacillus saerimneri 30a (1227363.6)	hisYZ*X	T-box															629	627	628
Bacilli	Lactobacillales	Lactobacillaceae	Lactobacillus sakei subsp. sakei 23K (314315.12)	hisYZ*X	T-box															832	830	831
Bacilli	Lactobacillales	Lactobacillaceae	Lactobacillus salivarius UCC118 (362948.14)	hisYZ*X	T-box															1134	1136	1135
Bacilli	Lactobacillales	Lactobacillaceae	Lactobacillus sanfranciscensis TMW 1.1304 (714313.3)	hisYZ*X	T-box															177	175	176
Bacilli	Lactobacillales	Lactobacillaceae	Lactobacillus siliginis strain DSM 22696 (348151.3)	hisYZ*X	T-box															1981	1983	1982
Bacilli	Lactobacillales	Lactobacillaceae	Lactobacillus suebicus KCTC 3549 (1046595.4)	hisZGDBHAFIEC; hisYZ*X	T-box			394	395	396	397	398	399	400	401	402	403	393		1952	1954	1953
Bacilli	Lactobacillales	Lactobacillaceae	Lactobacillus ultunensis DSM 16047 (525365.3)
Bacilli	Lactobacillales	Lactobacillaceae	Lactobacillus vaginalis ATCC 49540 (525366.3)	hisYZ*X	T-box															1483	1481	1482
Bacilli	Lactobacillales	Lactobacillaceae	Lactobacillus versmoldensis KCTC 3814 (1046598.4)	hisZGDBHAFIC; hisYZ*X	T-box			958	957	956	955	954	953	952	951		949	2196; 959		1674	1672	1673
Bacilli	Lactobacillales	Lactobacillaceae	Pediococcus acidilactici DSM 20284 (862514.3)	hisYZ*X	T-box															710	712	711
Bacilli	Lactobacillales	Lactobacillaceae	Pediococcus lolii NGRI 0510Q (1229281.3)	hisYZ*X	T-box															404	402	403
Bacilli	Lactobacillales	Lactobacillaceae	Pediococcus claussenii ATCC BAA-344 (701521.8)	hisYZ*X	T-box															670	668	669
Bacilli	Lactobacillales	Lactobacillaceae	Pediococcus pentosaceus ATCC 25745 (278197.12)	hisYZ*X	T-box															1214	1216	1215
Bacilli	Lactobacillales	Leuconostocaceae	Leuconostoc carnosum JB16 (1229758.3)	his(ZG)FBHAFIEC; hisYZ*X	T-box			452	452	453	454	455	456	457	458	459	460	451		470	468	469
Bacilli	Lactobacillales	Leuconostocaceae	Leuconostoc citreum LBAE C10 (1108974.3)	hisYZ*X	T-box															1120	1122	1121
Bacilli	Lactobacillales	Leuconostocaceae	Leuconostoc gelidum JB7 (1229756.3)	his(ZG)DBHAFIEC; hisYZ*X	T-box			604	604	605	606	607	608	609	610	611	612	603		623	621	622
Bacilli	Lactobacillales	Leuconostocaceae	Leuconostoc gasicomitatum LMG 18811 (762550.4)	his(ZG)DBHAFIEC; hisYZ*X	T-box			635	635	636	637	638	639	640	641	642	643	634		654	652	653
Bacilli	Lactobacillales	Leuconostocaceae	Leuconostoc gelidum KCTC 3527 (927691.3)	his(ZG)DBHAFIEC; hisYZ*X	T-box			1289	1289	1288	1287	1286	1285	1284	1283	1282	1281	1290		1270	1272	1271
Bacilli	Lactobacillales	Leuconostocaceae	Leuconostoc kimchii IMSNU11154 (762051.3)	his(ZG)DBHAFIEC; hisYZ*X	T-box			1596	1596	1597	1598	1599	1600	1601	1602	1603	1604	1595		1615	1613	1614
Bacilli	Lactobacillales	Leuconostocaceae	Leuconostoc mesenteroides subsp. mesenteroides ATCC 8293 (203120.7)	his(ZG)DBHAFIEC; hisYZ*X	T-box			1544	1544	1543	1542	1541	1540	1539	1538	1537	1536	1547		575	573	574
Bacilli	Lactobacillales	Leuconostocaceae	Leuconostoc pseudomesenteroides 4882 (1154757.4)	his(ZG)DBHAFIEC; hisYZ*X	T-box			193	192	191	190	189	188	187	186	185	184	194; 436		1400	1398	1399
Bacilli	Lactobacillales	Leuconostocaceae	Oenococcus kitaharae DSM 17330 (1045004.4)	hisZGDBHAFIEC; hisYZ*X	T-box			1669	1668	1667	1666	1665	1664	1663	1662	1661	1660	1670		235	237	236
Bacilli	Lactobacillales	Leuconostocaceae	Oenococcus oeni ATCC BAA-1163 (379360.3)																	253	255	254
Bacilli	Lactobacillales	Leuconostocaceae	Weissella ceti NC36 (1238674.3)	hisYZ*X	T-box															258	256	257
Bacilli	Lactobacillales	Leuconostocaceae	Weissella cibaria KACC 11862 (911104.3)	hisYZ*X	T-box															1073	1071	1072
Bacilli	Lactobacillales	Leuconostocaceae	Weissella confusa LBAE C39-2 (1127131.3)	hisYZ*X	T-box															747	745	746
Bacilli	Lactobacillales	Leuconostocaceae	Weissella koreensis KACC 15510 (1045854.4)	hisYZ*X	T-box															1204	1202	1203
Bacilli	Lactobacillales	Leuconostocaceae	Weissella paramesenteroides ATCC 33313 (585506.3)	hisYZ*X	T-box															1327	1329	1328
Bacilli	Lactobacillales	Streptococcaceae	Lactococcus garvieae ATCC 49156 (420889.6)
Bacilli	Lactobacillales	Streptococcaceae	Lactococcus lactis subsp. cremoris SK11 (272622.8)	hisCZGDBHAF(IE)J	T-box			1478	1476; 1477	1475	1474	1472	1471	1470	1469	1469	1479	1468
Bacilli	Lactobacillales	Streptococcaceae	Lactococcus lactis subsp. lactis Il1403 (272623.7)	hisCZGDBHAF(IE)J	T-box			1302	1303	1304	1307	1309	1310	1311	1312	1312	1301	1313
Bacilli	Lactobacillales	Streptococcaceae	Streptococcus agalactiae 2603V/R (208435.3)
Bacilli	Lactobacillales	Streptococcaceae	Streptococcus anginosus strain NCTC10713 (1328.82)																	405	403	404
Bacilli	Lactobacillales	Streptococcaceae	Streptococcus constellatus subsp. constellatus SK53 (1095730.3)
Bacilli	Lactobacillales	Streptococcaceae	Streptococcus intermedius ATCC 27335 (1316583.3)
Bacilli	Lactobacillales	Streptococcaceae	Streptococcus intermedius BA1 (1248420.3)
Bacilli	Lactobacillales	Streptococcaceae	Streptococcus australis ATCC 700641 (888833.3)
Bacilli	Lactobacillales	Streptococcaceae	Streptococcus caballi DSM 19004 (1123298.3)	hisCZGDBHAFIE	T-box			205	204	203	200	199	198	197	196	195	206	87		45	47	46
Bacilli	Lactobacillales	Streptococcaceae	Streptococcus criceti HS-6 (873449.3)	hisCZGDBHAFIE	T-box			1674	1673	1672	1669	1668	1667	1666	1665	1664	1675	1858		1728	1730	1729
Bacilli	Lactobacillales	Streptococcaceae	Streptococcus oligofermentans AS 1.3089 (1302863.3)																	363	360	361; 362
Bacilli	Lactobacillales	Streptococcaceae	Streptococcus cristatus ATCC 51100 (889201.3)																	1729	1731	1730
Bacilli	Lactobacillales	Streptococcaceae	Streptococcus didelphis DSM 15616 (1123301.3)
Bacilli	Lactobacillales	Streptococcaceae	Streptococcus downei F0415 (904293.3)	hisCZGDBHAFIE	T-box			1028	1027	1026	1024	1023	1022	1021	1020	1019	1029	298		154	156	155
Bacilli	Lactobacillales	Streptococcaceae	Streptococcus dysgalactiae subsp. dysgalactiae ATCC 27957 (663952.3)																	1146	1148	1147
Bacilli	Lactobacillales	Streptococcaceae	Streptococcus dysgalactiae subsp. equisimilis ATCC 12394 (663954.3)
Bacilli	Lactobacillales	Streptococcaceae	Streptococcus equi subsp. zooepidemicus MGCS10565 (552526.8)																	913	911	912
Bacilli	Lactobacillales	Streptococcaceae	Streptococcus entericus DSM 14446 (1123302.3)																	543	541	542
Bacilli	Lactobacillales	Streptococcaceae	Streptococcus bovis ATCC 700338 (864569.5)					880	879	878	876	875	874	873	872	871	881	197		395	393	394
Bacilli	Lactobacillales	Streptococcaceae	Streptococcus equinus ATCC 9812 (525379.3)	hisCZGDBHAFIE	T-box			446	445	444	442	441	440	439	438	437	447	1165		1312	1310	1311
Bacilli	Lactobacillales	Streptococcaceae	Streptococcus ferus DSM 20646 (1123303.3)	hisCZGDBHAFIE	T-box			767	766	765	763	762	761	760	759	758	768	214		383	381	382
Bacilli	Lactobacillales	Streptococcaceae	Streptococcus gallolyticus UCN34 (637909.5)	hisCZGDBHAFIE	T-box			1465	1464	1463	1461	1460	1459	1458	1457	1456	1466; 839	796		991	989	990
Bacilli	Lactobacillales	Streptococcaceae	Streptococcus gordonii str. Challis substr. CH1 (467705.9)	hisCZGDBHAFIE	T-box			1387	1386	1385	1384	1383	1382	1381	1380	1379	1388	1378
Bacilli	Lactobacillales	Streptococcaceae	Streptococcus henryi DSM 19005 (1123304.3)	hisCZGDBHAFIE	T-box			2074	2075	2076	2079	2080	2081	2082	2083	2084	2073	862		2287	2285	2286
Bacilli	Lactobacillales	Streptococcaceae	Streptococcus ictaluri 707-05 (764299.3)																	1025	1023	1024
Bacilli	Lactobacillales	Streptococcaceae	Streptococcus infantarius subsp. infantarius ATCC BAA-102 (471872.6)	hisCZGDBHAFIE	T-box			1489	1488	1487	1485	1484	1483	1482		1481	1309; 1490	1242		957	955	956
Bacilli	Lactobacillales	Streptococcaceae	Streptococcus infantis ATCC 700779 (889204.3)																	1731	1733	1732
Bacilli	Lactobacillales	Streptococcaceae	Streptococcus iniae SF1 (1318633.3)																	883	881	882
Bacilli	Lactobacillales	Streptococcaceae	Streptococcus lutetiensis 033 (1076934.5)	hisCZGDBHAFIE	T-box			1323	1322	1321	1319	1318	1317	1316	1315	1314	1324			765	765	764
Bacilli	Lactobacillales	Streptococcaceae	Streptococcus macacae NCTC 11558 (764298.3)	hisCZGDBHAFIE	T-box			1277	1276	1275	1273	1272	1271	1270	1269	1267	1278	753		904	902	903
Bacilli	Lactobacillales	Streptococcaceae	Streptococcus macedonicus (59310.6)	hisCZGDBHAFIE	T-box			1475	1474	1473	1471	1470	1469	1468	1467	1466	1476	745		930	928	929
Bacilli	Lactobacillales	Streptococcaceae	Streptococcus marimammalium DSM 18627 (1123306.3)
Bacilli	Lactobacillales	Streptococcaceae	Streptococcus massiliensis DSM 18628 (1123307.3)															421		1889	1887	1888
Bacilli	Lactobacillales	Streptococcaceae	Streptococcus merionis DSM 19192 (1123308.3)															894		1115	1113	1114
Bacilli	Lactobacillales	Streptococcaceae	Streptococcus minor DSM 17118 (1123309.3)	hisCZGDBHAFIE	T-box			515	516	517	519	520	521	522	523	524	1352; 514	1204		1614	1612	1613
Bacilli	Lactobacillales	Streptococcaceae	Streptococcus mitis B6 (365659.3)																	1306	1308	1307
Bacilli	Lactobacillales	Streptococcaceae	Streptococcus mutans UA159 (210007.1)	hisCZGDBHAFIE	T-box			1161	1160	1159	1157	1155	1154	1153	1152	1150	1162	1347		1075	1077	1076
Bacilli	Lactobacillales	Streptococcaceae	Streptococcus oralis ATCC 35037 (655813.4)																	1749	1747	1748
Bacilli	Lactobacillales	Streptococcaceae	Streptococcus sanguinis ATCC 49296 (888049.3)																	1937	1935	1936
Bacilli	Lactobacillales	Streptococcaceae	Streptococcus oralis SK10 (1095739.3)																	1077	1079	1078
Bacilli	Lactobacillales	Streptococcaceae	Streptococcus tigurinus 1366 (1282665.3)																	1217	1215	1216
Bacilli	Lactobacillales	Streptococcaceae	Streptococcus orisratti DSM 15617 (1123311.3)	hisCZGDBHAFIE	T-box			2128	2127	2126	2124	2123	2122	2121	2120	2119	2129	518		469	467	468
Bacilli	Lactobacillales	Streptococcaceae	Streptococcus ovis DSM 16829 (1123312.3)	hisCZGDBHAFIE	T-box			1729	1728	1727	1724	1723	1722	1721	1720	1719	1730	599		914	912	913
Bacilli	Lactobacillales	Streptococcaceae	Streptococcus parasanguinis ATCC 15912 (760570.3)																	1079	1081	1080
Bacilli	Lactobacillales	Streptococcaceae	Streptococcus parauberis KCTC 11537 (936154.3)																	941	944	943
Bacilli	Lactobacillales	Streptococcaceae	Streptococcus pasteurianus ATCC 43144 (981540.3)	hisCZGDBHAFIE	T-box			1375	1374	1373	1371	1370	1369	1368	1367	1366	1376	674		868	866	867
Bacilli	Lactobacillales	Streptococcaceae	Streptococcus peroris ATCC 700780 (888746.3)																	186	188	187
Bacilli	Lactobacillales	Streptococcaceae	Streptococcus pneumoniae ATCC 700669 (561276.4)
Bacilli	Lactobacillales	Streptococcaceae	Streptococcus pyogenes M1 GAS (160490.1)
Bacilli	Lactobacillales	Streptococcaceae	Streptococcus ratti FA-1 (699248.3)	hisCZGDBHAFIE	T-box			715	716	717	719	720	721	722	723	725	714	1306		1134	1136	1135
Bacilli	Lactobacillales	Streptococcaceae	Streptococcus salivarius strain ATCC 27945 (1304.245)	hisCZGDBHAFIE	T-box			579	578	577	576	575	574	573	572	571	580			275	273	274
Bacilli	Lactobacillales	Streptococcaceae	Streptococcus sanguinis ATCC 29667 (997356.4)	hisCZGDBHAFIE	T-box			390	391	392	393	394	395	396	397	398	389	399
Bacilli	Lactobacillales	Streptococcaceae	Streptococcus suis 05ZYH33 (391295.8)																	526	524	525
Bacilli	Lactobacillales	Streptococcaceae	Streptococcus thermophilus CNRZ1066 (299768.6)																	890	888	889
Bacilli	Lactobacillales	Streptococcaceae	Streptococcus thoraltensis DSM 12221 (1123318.3)																	419	421	420
Bacilli	Lactobacillales	Streptococcaceae	Streptococcus uberis 0140J (218495.5)																	958	960	959
Bacilli	Lactobacillales	Streptococcaceae	Streptococcus urinalis FB127-CNA-2 (883168.3)
Bacilli	Lactobacillales	Streptococcaceae	Streptococcus vestibularis ATCC 49124 (889206.3)											548	549	550				944	946	945
Clostridia	Eubacteriales	Christensenellaceae	Christensenella massiliensis strain Marseille-P2438 (1805714.3)			hisZGDBHAF(IE); hisR	2265	2292	2293	2294	2295	2296	2297	2298	2299	2299	644	865
Clostridia	Eubacteriales	Christensenellaceae	Christensenella minuta strain DSM 22607 (626937.8)			hisZGDBHAF(IE); hisXYZ*; hisR	469	496	497	498	499	500	501	502	503	503	1025	1407		2454	2455	2456
Clostridia	Eubacteriales	Christensenellaceae	Christensenella sp. Marseille-P2437 (1816678.3)			hisZGDBHAF(IE); hisR	1870	1896	1897	1898	1899	1900	1901	1902	1903	1903	799
Clostridia	Eubacteriales	Clostridiaceae	Alkaliphilus metalliredigens QYMF (293826.6)			hisZGDCBHAF(IE); hisR; yuiF	972	599	600	601	603	604	605	606	607	607	602	3257; 3654	3416
Clostridia	Eubacteriales	Clostridiaceae	Alkaliphilus oremlandii OhILAs (350688.5)	hisXYZ*	T-box														2396	2711	2710	2709
Clostridia	Eubacteriales	Clostridiaceae	Butyricicoccus pullicaecorum 1.2 (1203606.4)			his(ZG)DBHAFIE; hisXYZ*; hisC	60	857	857	856	855	854	853	852	851	850	450	183		605	606	607
Clostridia	Eubacteriales	Clostridiaceae	Caloramator australicus RC3 (857293.11)
Clostridia	Eubacteriales	Clostridiaceae	Caloramator mitchellensis strain VF08 (908809.3)
Clostridia	Eubacteriales	Clostridiaceae	Caloramator proteoclasticus DSM 10124 (1121262.4)			hisXYZ*; hisR	1792										1146	350		1485	1486	1487
Clostridia	Eubacteriales	Clostridiaceae	Caloramator quimbayensis strain USBA 833 (1147123.4)			hisZGDCBHAF(IE); hisR	1114	1503	1504	1505	1507	1508	1509	1510	1511	1511	1506	2806; 2899
Clostridia	Eubacteriales	Clostridiaceae	Clostridium acetobutylicum ATCC 824 (272562.8)			hisZGDBHAFCIE; hisC	2865	1145	1146	1147	1148	1149	1150	1151	1152	1153	3214	2916
Clostridia	Eubacteriales	Clostridiaceae	Clostridium beijerinckii NCIMB 8052 (290402.41)			hisZGDBHAFCIE; hisXYZ*; hisR	214	1351	1352	1353	1355	1356	1357	1358	1359	1360	1354; 1870	2172		1075	1076	1077
Clostridia	Eubacteriales	Clostridiaceae	Clostridium botulinum A str. ATCC 3502 (413999.7)			hisZGDBHAFCIE; hisXY; hisR	3248	1541	1542	1543	1544	1545	1546	1548	1549	1550	1547	2550		449	448
Clostridia	Eubacteriales	Clostridiaceae	Clostridium butyricum DSM 10702 (1316931.3)			hisZGDBHAFCIE; hisXYZ*	243	1497	1496	1495	1492	1491	1490	1489	1488	1487	1493; 776	1483; 1786; 1788		1330	1329	1328
Clostridia	Eubacteriales	Clostridiaceae	Clostridium cadaveris AGR2141 (1280692.3)			hisXYZ*	315													70	69	68
Clostridia	Eubacteriales	Clostridiaceae	Clostridium carboxidivorans P7 (536227.4)			hisZGDBHACFIE; hisR	238	874	873	872	871	870	869	866	865	864	867; 868	691; 861
Clostridia	Eubacteriales	Clostridiaceae	Clostridium celatum DSM 1785 (545697.3)			hisZGDCBHAFIE; hisXYZ*; hisR	726	2522	2523	2524	2526	2527	2528	2529	2530	2531	2525	1844; 3200		3210	3209	3208
Clostridia	Eubacteriales	Clostridiaceae	Clostridium cellulovorans 743B (573061.5)			hisZGDBHAFIEJ; hisC; hisXYZ*	3790	4050	4049	4048	4047	4046	4045	4044	4043	4042	3284	3110; 4041		442	443	439; 444
Clostridia	Eubacteriales	Clostridiaceae	Clostridium colicanis 209318 (999411.4)			hisZGDCBHAFIE	2314	1887	1886	1885	1883	1882	1881	1880	1879	1878	159; 1884	1330; 1588; 474
Clostridia	Eubacteriales	Clostridiaceae	Clostridium kluyveri DSM 555 (431943.8)			hisXY	3578	1355	1356	1357	1359	1360	1361	1362	1363	1364	1358	1367; 314		769	767
Clostridia	Eubacteriales	Clostridiaceae	Clostridium ljungdahlii (1538.8)			hisXY	3742	1135	1136	1137	1138	1139	1140	1142	1143	1144	1141	1150		3357	3358
Clostridia	Eubacteriales	Clostridiaceae	Clostridium novyi NT (386415.7)			hisZGDCBA(FI)E; yuiF; hisR	1941	169	170	171	173		174	175	175	176	172	1541; 1669	1802
Clostridia	Eubacteriales	Clostridiaceae	Clostridium pasteurianum DSM 525 (1262449.3)			hisZGDBHACFIE	2754	3159	3158	3157	3156	3155	3154	3152	3151	3150	2997; 3153	3160
Clostridia	Eubacteriales	Clostridiaceae	Clostridium perfringens ATCC 13124 (195103.9)			hisXYZ*	2536											1266; 771		1480	1481	1482
Clostridia	Eubacteriales	Clostridiaceae	Clostridium saccharoperbutylacetonicum N1-4(HMT) (931276.5)			hisZGDCBHAFIE	235	1495	1496	1497	1499	1500	1501	1502	1503	1504	1498; 3398	3000; 3208		1097	1098	1099
Clostridia	Eubacteriales	Clostridiaceae	Clostridium sartagoforme AAU1 (1202534.3)			hisZGDCBHAF(IE); hisXYZ*	334	765	764	763	761	760	759	758	757	757	762			1708	1707	1706
Clostridia	Eubacteriales	Clostridiaceae	Clostridium sp. JCC (1414720.3)			hisZGDCBHAF(IE)E; hisXYZ*; hisR	2579	2641	2640	2639	2637	2636	2635	2634	2633	2632; 2633	2638	1378; 583		2496	2495	2494
Clostridia	Eubacteriales	Clostridiaceae	Clostridium sp. JC122 (1033737.3)			yuiF; hisR	1620											1444	2372; 2706
Clostridia	Eubacteriales	Clostridiaceae	Clostridium sporogenes ATCC 15579 (471871.7)			hisZGDBHACFIE; hisXY	298	1986	1985	1984	1983	1982	1981	1979	1978	1977	1980	1067		3061	3060
Clostridia	Eubacteriales	Clostridiaceae	Clostridium tetani E88 (212717.1)			yuiF	2611									351		914	2072; 2073
Clostridia	Eubacteriales	Clostridiaceae	Clostridium tunisiense TJ (1233099.4)			hisR	3548										889	446
Clostridia	Eubacteriales	Clostridiaceae	Clostridium tyrobutyricum DSM 2637 = ATCC 25755 (1121342.3)			hisZGDBHACFIE-?-J; hisXY	1714	439	440	441	442	443	444	446	447	448	445	450		631	632
Clostridia	Eubacteriales	Clostridiaceae	Clostridium hathewayi DSM 13479 (566550.8)			hisZGDB-?-A(FIE); hisR; hisXYZ*	1388	5099	5098	5097	5096	3023	5094	3024; 5093	5093	5093	2239; 6001	2426; 5073		3724	3723	3722
Clostridia	Eubacteriales	Clostridiaceae	Clostridium hathewayi WAL-18680 (742737.3)			hisZGDB-?-C-?-A(FIE); hisXYZ*; hisR	1408	2516	2517	2518	2519	993	2523	2524; 994	2524	2524	2021	3939		423	424	425
Clostridia	Eubacteriales	Clostridiaceae	Lutispora thermophila DSM 19022 (1122184.3)	hisZGDCBHAFIE	Attenuator			1024	1025	1026	1028	1029	1030	1031	1032	1032	1027	70
Clostridia	Eubacteriales	Clostridiales Family XIII. Incertae Sedis	Eubacterium brachy ATCC 33089 (1321814.3)			hisXYZ*	263													1030	1029	1028
Clostridia	Eubacteriales	Clostridiales Family XIII. Incertae Sedis	Eubacterium infirmum F0142 (883109.3)			hisXYZ*; hisR	540													19	18	17
Clostridia	Eubacteriales	Clostridiales Family XIII. Incertae Sedis	Eubacterium saphenum ATCC 49989 (592031.3)					561	561	415	559		557	556	555	555	560	402		800	801	802
Clostridia	Eubacteriales	Clostridiales Family XVII. Incertae Sedis	Sulfobacillus acidophilus DSM 10332 (679936.5)			?-hisGDBHAF(IE)	2758		2826	2827	2828	2829	2830	2831	2832	2832	2822
Clostridia	Eubacteriales	Clostridiales Family XVII. Incertae Sedis	Sulfobacillus thermosulfidooxidans str. Cutipay (1214914.3)				1981		3762	1001; 3763	3764	3765	3766; 3830	3767			3319; 3760	3659
Clostridia	Eubacteriales	Clostridiales Family XVII. Incertae Sedis	Thermaerobacter marianensis DSM 12885 (644966.3)			hisZGDBHAF(IE)	611	606	605	604	603	602	601	600	599	599
Clostridia	Eubacteriales	Eubacteriaceae	Acetobacterium woodii DSM 1030 (931626.3)			hisZGDCBHAF(IE); hisXYZ*	3113	2360	2361	2362	2364	2365	2366	2367	2368	2368	2363	1465		945	946	947
Clostridia	Eubacteriales	Eubacteriaceae	Anaerofustis stercorihominis DSM 17244 (445971.6)					1386	1385	1384	1382	1381	1380	1379	1378	1378	1383	1043		126	127	128; 131
Clostridia	Eubacteriales	Eubacteriaceae	Eubacterium callanderi strain NLAE-zl-G225 (53442.3)			hisZGDCBHAF(IE)	1582	1313	1314	1315	1317	1318	1319	1320	1321	1321	1316	2273
Clostridia	Eubacteriales	Eubacteriaceae	Eubacterium coprostanoligenes strain ATCC 51222 (290054.4)			his(ZG)DBAIE	92	828	828	829	830	1427	831	1428	832		947	102
Clostridia	Eubacteriales	Eubacteriaceae	Eubacterium limosum KIST612 (903814.3)			hisZGDCBHAF(IE)	1020	339	338	337	335	334	333	332	331	331	336	1314
Clostridia	Eubacteriales	Eubacteriaceae	Eubacterium plexicaudatum ASF492 (1235802.3)				5611	690	689	688	3955		4492		687	687	2473	2939
Clostridia	Eubacteriales	Eubacteriaceae	Eubacterium ramulus ATCC 29099 (1256908.3)			hisZGDB(FIE); hisXYZ*; hisR; hisC	2250	683	684	685	686	2740	1620	2741; 687	687	687	2103	2705		1239	1238	1237
Clostridia	Eubacteriales	Eubacteriaceae	Eubacterium ventriosum ATCC 27560 (411463.4)			hisZGDB(FIE); hisXYZ*; hisR	1659	26	25	24	23	1392	2527	1393; 22	22	22	1367; 917	2424		1542	1541	1540
Clostridia	Eubacteriales	Eubacteriaceae	Eubacterium cellulosolvens LD2006 (1408436.3)			hisZGDB(IE); hisR; hisXYZ*	494	1775	1776	1777	1778	491	820	490	1779	1779	2213			1344	1345	1346
Clostridia	Eubacteriales	Eubacteriaceae	Eubacterium eligens ATCC 27750 (515620.4)			hisZGDB(AIE); hisR	1465	953	952	951	950	819	949	820	949	949	583	1122
Clostridia	Eubacteriales	Eubacteriaceae	Eubacterium hallii DSM 3353 (411469.3)			hisZGDB(IE); hisXYZ*	1024; 1981	658	659	660	661	1126	319	1127	662	662	1806	1068; 2518		737	738	739
Clostridia	Eubacteriales	Eubacteriaceae	Intestinibacillus massiliensis strain type strain: Marseille-P3216 (1871029.3)			his(ZG)DB-?-HAFIE; hisC; hisXYZ*; hisR	2399	2007	2007	2008	2009	2011	2012	2013	2014	2015	2175	2870		2807	2806	2805
Clostridia	Eubacteriales	Eubacteriaceae	Pseudoramibacter alactolyticus ATCC 23263 (887929.3)			hisZGDCBHAF(IE)	1756	596	597	598	600	601	602	603	604	604	599
Clostridia	Eubacteriales	Heliobacteriaceae	Heliobacterium modesticaldum Ice1 (498761.4)			hisZGD-?-CBHAF(IE)	2719	2718	2717	2716	2713	2712	2711	2710	2709	2709	2714	1833; 730; 841
Clostridia	Eubacteriales	Lachnospiraceae	Anaerobium acetethylicum strain GluBS11 (1619234.3)			hisZGDB(IE); hisYZ*; hisR	246	2415	2416	2417	2418	2840	271	2839	2419	2419	975	2604			1860; 1864	1863
Clostridia	Eubacteriales	Lachnospiraceae	Anaerostipes caccae DSM 14662 (411490.6)			hisZGDB(FIE); hisXYZ*; hisR	3395	1692	1691	1690	1689	467	2892	1688; 466	1688	1688	158	34		231	230	229
Clostridia	Eubacteriales	Lachnospiraceae	Anaerostipes hadrus DSM 3319 (649757.3)			hisZGDB(IE); hisXYZ*	462	2138	2137	2136	2135	437	1831	436	2134	2134	1756	515; 568		1148	1149	1150
Clostridia	Eubacteriales	Lachnospiraceae	[Clostridium] lactatifermentans DSM 14214 (1121323.3)			hisR; hisZGDCBHAF(IE); hisXYZ*	3554	2212	2213	2214	2216	2217	2218	2219	2220	2220	2215			2946	2945	2944
Clostridia	Eubacteriales	Lachnospiraceae	[Clostridium] propionicum DSM 1682 (991789.4)			hisR; hisZGDCBHAF(IE); hisXYZ*	1811	2525	2526	2527	2529	2530	2532	2533	2534	2534	2528			2741	2740	2739
Clostridia	Eubacteriales	Lachnospiraceae	Ruminococcus sp. AT12 (1745713.3)			hisZGDB(IE); hisR	2526	1030	1031	1032	1033	3260	430	3258; 3259	1034	1034	2569	902
Clostridia	Eubacteriales	Lachnospiraceae	Blautia hansenii DSM 20583 (537007.6)			hisXYZ*; hisR	2830										1974	1123	118	161	160	159
Clostridia	Eubacteriales	Lachnospiraceae	Blautia hydrogenotrophica DSM 10507 (476272.5)			hisZGDB(FIE); hisXYZ*; hisR	2762	243	242	241	240	506	1454	239; 505	239	239	2996; 3068; 894	1582		2495	2496	2497
Clostridia	Eubacteriales	Lachnospiraceae	Ruminococcus obeum ATCC 29174 (411459.7)			hisZGDB(FIE); hisA; hisXYZ*; hisR	3140	1542	1543	1544	1545	301	3410	1546; 302; 303	1546	1546	3260	2678		3540	3541	3542
Clostridia	Eubacteriales	Lachnospiraceae	Blautia producta ATCC 27340 (1121114.4)			hisZGCBHAFIE; hisR	2394	4830	4831	3550; 4808	4833	4834	4835	4836	4837	4838	4832	4491
Clostridia	Eubacteriales	Lachnospiraceae	Blautia schinkii DSM 10518 (1410649.3)			hisR; hisZGDB(IE)	5573	2004	2003	2002	2001	42	4845	41	2000	2000	2981; 5897	353
Clostridia	Eubacteriales	Lachnospiraceae	Blautia wexlerae DSM 19850 (1121115.4)			hisZGDB(FIE); hisR; hisXYZ*	1260	199	200	201	202	425	4020	203; 424	203	203	2245	602		2544	2545	2546
Clostridia	Eubacteriales	Lachnospiraceae	Ruminococcus gnavus ATCC 29149 (411470.6)			hisZGDB(FIE); hisXYZ*; hisR	3265	2154	2153	2152	2151	803	3111	2150; 804	2150	2150	306	1525		244	245	246
Clostridia	Eubacteriales	Lachnospiraceae	Ruminococcus torques ATCC 27756 (411460.6)			hisZGDB(FIE); ?-hisHF; hisXYZ*; hisR	517	167	168	169	170	1642	1406	1641; 171	171	171	792	1339; 996		1382	1381	1380
Clostridia	Eubacteriales	Lachnospiraceae	Butyrivibrio crossotus DSM 2876 (511680.4)			hisZGDB(AIE); hisXYZ*; hisR	275	135	134	133	132	1456	131	1457	131	131	2225	1592; 2265		1202	1201	1200
Clostridia	Eubacteriales	Lachnospiraceae	Butyrivibrio fibrisolvens 16/4 (657324.3)			hisZGDDBF(IE); hisXYZ*; hisR	617	1663	1664	1665; 1666	1667	1571	51; 52	1572; 1668	1669	1034; 1669	2094; 674; 675	1244; 331		897	898	899
Clostridia	Eubacteriales	Lachnospiraceae	Butyrivibrio proteoclasticus B316 (515622.3)			hisZGDB(FIE); hisC; hisR; hisJ	2472	1464	1463	1462	1461	1249	2474	1250; 1460	1460	1460	2413	2071
Clostridia	Eubacteriales	Lachnospiraceae	Catonella morbi ATCC 51271 (592010.4)			hisCBZGDHAF(IE)	683	934	935	936	933	937	938	939	940	940	932	1589
Clostridia	Eubacteriales	Lachnospiraceae	Clostridium lentocellum DSM 5427 (642492.3)			hisZGDC-?-BAH(IE); hisXYZ*; hisR	2826	379	378	377	374	372	373		371	371	376	2815		1569	1568	1567
Clostridia	Eubacteriales	Lachnospiraceae	Coprococcus catus GD/7 (717962.3)			hisZGDB-?-A(FIE); hisHF; hisXYZ*	3156	1595	1596	1597	1598	1531	1600; 2186	1532; 1601	1601	1601	3065	474		947	949	950
Clostridia	Eubacteriales	Lachnospiraceae	Coprococcus comes ATCC 27758 (470146.3)			hisZZGDB(FIE); hisHF; hisXYZ*; hisR	443	971; 972	970	969	968	1977	2709	1978; 967	967	967	2771; 488	1712		1502	1504	1505
Clostridia	Eubacteriales	Lachnospiraceae	Coprococcus eutactus ATCC 27759 (411474.6)			hisZGDB(FIE); hisXYZ*; hisR	400	1163	1162	1161	1160	1246	1823	1159; 1245	1159	1159	2150	2026		753	754	755
Clostridia	Eubacteriales	Lachnospiraceae	Dorea formicigenerans ATCC 27755 (411461.4)			hisZGDB(FIE); hisXYZ*; hisR	2742	1443	1442	1441	1440	2306	624	1439; 2305	1439	1439	2229	1289		589	588	587
Clostridia	Eubacteriales	Lachnospiraceae	Dorea longicatena DSM 13814 (411462.6)			hisZGDB(FIE); hisXYZ*; hisR; hisA	2663	425	426	427	428	1903	184	1904; 429	429	429	2708	1438		677	676	675
Clostridia	Eubacteriales	Lachnospiraceae	Eisenbergiella tayi strain DSM 26961 (1432052.14)			hisZGDB(IE); hisXYZ*; hisR	3331	4512	4511	4510	4509	2152	3333	2151	4508	4508	340	2399		3960	3961	3962
Clostridia	Eubacteriales	Lachnospiraceae	[Eubacterium] contortum strain 2789STDY5834876 (39482.4)			hisZGDB(FIE); hisR	4520	2550	2549	2548; 5557	2547	4677	2407	4678; 2546	2546	2546	3473	4659
Clostridia	Eubacteriales	Lachnospiraceae	[Eubacterium] fissicatena strain KCTC 15010 (290055.3)			hisZGDB(FIE); hisXYZ*; hisR	687	1890	1891	1892; 2888	1893	834	2113	835; 1894	1894	1894	3189	1099		2835	2836	2837
Clostridia	Eubacteriales	Lachnospiraceae	Fusicatenibacter saccharivorans (1150298.5)			hisZGDB(IE); hisR	5	403	402	401	400	621	336	622			2129
Clostridia	Eubacteriales	Lachnospiraceae	Johnsonella ignava ATCC 51276 (679200.3)			hisXYZ*; hisR	189											242		1425	1424	1423
Clostridia	Eubacteriales	Lachnospiraceae	Eubacterium saburreum DSM 3986 (887325.3)			hisXYZ*; hisR	2661													2178; 962	963	964
Clostridia	Eubacteriales	Lachnospiraceae	Lachnobacterium bovis strain S1b (140626.5)			hisZGDB(FIE); hisXYZ*; hisR	2245	934	935	936	937	285	1533	130; 938	938	938	2242	2169; 549		664	665	666
Clostridia	Eubacteriales	Lachnospiraceae	Lachnobacterium bovis DSM 14045 (1122142.3)			hisZGDB(FIE); hisXYZ; hisR	269	1613	1612	1611	1610	1948	536	1609; 1947	1609	1609	266	144; 924		397	396	395
Clostridia	Eubacteriales	Lachnospiraceae	Lachnoclostridium sp. YL32 (1834196.5)			hisZGDB-?-hisA(IE); hisHF; hisXYZ*; hisR	6069	7727	7728	7729	7730	1935	7732	1934; 7733	7733	7733	7359	6422		4241	4242	4243
Clostridia	Eubacteriales	Lachnospiraceae	[Clostridium] amygdalinum strain src4 (253257.3)			hisZGDBA(FIE); hisXYZ*; hisR	4399	4227	4226	4225	4224	3459	4223	3458; 4222	4222	4222	2944	1536		952	951	950
Clostridia	Eubacteriales	Lachnospiraceae	Clostridium asparagiforme DSM 15981 (518636.5)			hisZGDB-?-A(FIE); hisHF; hisXYZ*; hisR	1968	3173; 3212	3172	3171	3170	3116	3039	3038; 3115	3038	3038	5004	1727		5220	5219	5218
Clostridia	Eubacteriales	Lachnospiraceae	Clostridium bolteae ATCC BAA-613 (411902.9)			hisZGDBA(FIE); hisHF; hisXYZ*; hisR	5930	3430	3429	3428	3427	2881	3426	2880; 3425	3425	3425	652	4120; 4377		53	54	55
Clostridia	Eubacteriales	Lachnospiraceae	[Clostridium] celerecrescens 18A (1286362.3)			hisZGDBA(IE); hisHF; hisXYZ*; hisR	2299	1763	1762	1761	1760	56	1759	57	1758	1758	2698	3227		4364	4365	4366
Clostridia	Eubacteriales	Lachnospiraceae	Clostridium citroniae WAL-17108 (742733.3)			hisZGDB-?-A(FIE); hisHF; hisXYZ*; hisR	1233	3678	3679	3680	3681	1557	3683	1556; 3684	3684	3684	3355	2912; 4830; 5019		2347	2346	2345
Clostridia	Eubacteriales	Lachnospiraceae	Clostridium clostridioforme 2_1_49FAA (742735.4)			hisZGDB-??-A(FIE); hisHF; hisXYZ*; hisR	2491	1176	1177	1178	1179	4082	1182	1183; 4083	1183	1183	703	1605; 4782		2747	2748	2749
Clostridia	Eubacteriales	Lachnospiraceae	[Clostridium] glycyrrhizinilyticum JCM 13369 (1291051.3)			hisZGDB(IE); hisXYZ*; hisR	3001	2211	2212	2213	2214	1597	530	1598	2215	2215	1363	311		281	282	283
Clostridia	Eubacteriales	Lachnospiraceae	Clostridium hylemonae DSM 15053 (553973.6)			hisZGDB(FIE); hisXYZ*; hisR	494	2418	2417	2416	2415	2762	528	2414; 2761	2414	2414	83	2337		2002	2003	2004
Clostridia	Eubacteriales	Lachnospiraceae	[Clostridium] lavalense strain NLAE-zl-G277 (460384.4)			hisZGDB-?-A(FIE); hisXYZ*; hisR	925	2332	2331	2330	2329	3215	2327	3214; 2326	2326	2326	3148	2006; 4478		4441	4439	4438
Clostridia	Eubacteriales	Lachnospiraceae	Clostridium methoxybenzovorans SR3 (1286820.3)			hisZGDBA(FIE); hisXYZ*; hisR	5245	3427	3426	3425	3424	1212	3423	1211; 3422	3422	3422	4639	3852		5643	5642	5641
Clostridia	Eubacteriales	Lachnospiraceae	Clostridium saccharolyticum WM1 (610130.3)			hisZGDCBA(FIE); hisXYZ*	1680	2135	2136	2137	2138	3649	2139	2140; 3648	2140	2140	1373	898		4466	4465	4458; 4464
Clostridia	Eubacteriales	Lachnospiraceae	Clostridium scindens ATCC 35704 (411468.9)			hisZGDB(FIE); hisXYZ*; hisR; hisA	2758	1161	1162	1163	1164	801	3365	1165; 802	1165	1165	2073	1869		1457	1456	1455
Clostridia	Eubacteriales	Lachnospiraceae	Clostridium symbiosum ATCC 14940 (411472.5)			hisR; hutH-yuiF	3463										269	1747	2903; 3717; 4537
Clostridia	Eubacteriales	Lachnospiraceae	Lachnospira pectinoschiza (28052.3)			hisZGDB(AI); hisR	341	1078	1077	1076	1075	1227	1074	1226	1074		1708; 2227	673
Clostridia	Eubacteriales	Lachnospiraceae	Bryantella formatexigens DSM 14469 (478749.5)			hisZGD-?-B(FIE); hisXYZ*	3607	4030	4029	4028	4026	491	3161	4025; 492	4025	4025	4180	3317		887	886	885
Clostridia	Eubacteriales	Lachnospiraceae	Oribacterium sp. ACB7 (796944.3)			hisXYZ*; hisR	694										667			674	673	672
Clostridia	Eubacteriales	Lachnospiraceae	Oribacterium sp. ACB1 (796943.3)			hisR	1888
Clostridia	Eubacteriales	Lachnospiraceae	Oribacterium sinus F0268 (585501.3)			hisXYZ*; hisR	1515													2129	2128	2127
Clostridia	Eubacteriales	Lachnospiraceae	Pseudobutyrivibrio ruminis DSM 9787 (1123011.4)			hisZGDB(FIE); hisR	1625	475	474	473	472	2133; 557	1577	556; 471	471	471	2738	2461
Clostridia	Eubacteriales	Lachnospiraceae	Robinsoniella peoriensis strain 6600698 (180332.6)			hisZGDB(FIE); hisR; hisXYZ*	1333	2784	2783	2782	2781	5952	521	5951; 2780	2780	2780	1844	2503		1069	1070	1071
Clostridia	Eubacteriales	Lachnospiraceae	Roseburia faecis strain M72 (301302.4)			hisZGDB(FIE); hisXY; hisR	2830	1708	1707	1706	1705	2276	293	2277; 1704	1704	1704	2854	2885		345	344
Clostridia	Eubacteriales	Lachnospiraceae	Roseburia hominis A2-183 (585394.18)			hisZGDB(FIE); hisR	2198	1496	1497	1498	1499	145; 2269	1062	146; 2268; 1500	1500	1500	2200	1037
Clostridia	Eubacteriales	Lachnospiraceae	Roseburia intestinalis L1-82 (536231.5)			hisZGDB(FIE); hisR	2801	840	841	842	843	1993; 630	1650	1992; 629; 844	844	844	108; 2803	2674
Clostridia	Eubacteriales	Lachnospiraceae	Roseburia inulinivorans DSM 16841 (622312.4)			hisZGDB(FIE); hisXYZ*; hisR	2086	3290	3291; 3292; 3293	3294	3295	1730; 348	269; 270	1729; 350; 3296	3296	3296	2085	2113; 3255		418	417	416
Clostridia	Eubacteriales	Lachnospiraceae	Clostridium sp. BR72 (1653434.3)			hisZGDB(FIE); hisR	1428	1791	1792	1793	1794	249	666	248; 1795	1795	1795	1339	2040
Clostridia	Eubacteriales	Lachnospiraceae	Shuttleworthia satelles DSM 14600 (626523.3)			hisZGDB(FIE); hisXYZ*; hisR	1112	970	969	968	967	706	362	705; 966	966	966	1135	721		1713	1714	1715
Clostridia	Eubacteriales	Lachnospiraceae	Lachnospiraceae bacterium ACC2 (796942.3)			hisR	191
Clostridia	Eubacteriales	Lachnospiraceae	Clostridium nexile DSM 1787 (500632.7)			hisZGDB(FIE); hisXYZ*; hisR	133	2553	2552	2551	2550	3590	2423	2549; 3589	2549	2549	179	2822		2892	2891	2890
Clostridia	Eubacteriales	Lachnospiraceae	Eubacterium rectale ATCC 33656 (515619.6)			hisZGDB(FIE); hisXYZ*	1174	1434	1435	1436	1437	1239	2210	1240; 1438	1438	1438	1171	1291		1740	1739	1738
Clostridia	Eubacteriales	Oscillospiraceae	Oscillibacter ruminantium GH1 (1007096.3)			his(ZG)DCBH-?-AF(IE)J; hisXYZ*	2270; 3016	459	459	460	462	463	465	466	467	467	461	468		1934	1935	1936
Clostridia	Eubacteriales	Oscillospiraceae	Oscillibacter valericigenes Sjm18-20 (693746.9)			hisR; his(ZG)DCBHAF(IE)J; hisXYZ*	2871; 3775	4538	4538	4539	4541	4542	4543	4545	4546	4546	4540; 87	4547		2496	2497	2498
Clostridia	Eubacteriales	Peptococcaceae	Desulfitobacterium dehalogenans ATCC 51507 (756499.4)			hisZGDCBHAF(IE); hisXYZ*; hisR-hisZ	3756	3755	3744	3743	3741	3740	3739	3738	3737	3737	3742	1433; 3713; 4229		1546	1547	1548
Clostridia	Eubacteriales	Peptococcaceae	Desulfitobacterium dichloroeliminans LMG P-21439 (871963.5)			hisGDCBHAF(IE); hisR-hisZ; hisXYZ*	302	301	300	299	297	296	295	294	293	293	298	1459		2208	2207	2206
Clostridia	Eubacteriales	Peptococcaceae	Desulfitobacterium hafniense Y51 (138119.41)			hisZ-?-GDCBHAF(IE); hisXYZ*	4378	4377	4375	4374	4372	4371	4370	4369	4368	4368	4373	1145; 3286		3776	3775	3774
Clostridia	Eubacteriales	Peptococcaceae	Desulfitobacterium metallireducens DSM 15288 (871968.4)			hisGDCBHAF(IE); hisR-hisZ; hisXYZ*	141	140	138	137	136	135	134	133	132	132	2728	1536; 1747		2725	2724	2723; 2734
Clostridia	Eubacteriales	Peptococcaceae	Desulforudis audaxviator MP104C (477974.6)						88	1684	1682	1681	1680	1679	1678	1678	1218; 1683	1498
Clostridia	Eubacteriales	Peptococcaceae	Desulfosporosinus acidiphilus SJ4 (646529.3)			hisZGDCBHAF(IE)	4585	4584	4582	4581	4579	4578	4577	4576	4575	4575	4580	1161
Clostridia	Eubacteriales	Peptococcaceae	Desulfosporosinus meridiei DSM 13257 (768704.3)			hisGDCBHAF(IE)	2047	2046	2042	2041	2039	2038	2037	2036	2035	2035	2040	1005; 2923
Clostridia	Eubacteriales	Peptococcaceae	Desulfosporosinus orientis DSM 765 (768706.3)			hisZGDCBHAF(IE); hisR-hisZ	698	699	703	704	706	707	708	709	710	710	5043; 705	4925
Clostridia	Eubacteriales	Peptococcaceae	Desulfosporosinus youngiae DSM 17734 (768710.3)			hisGDCBHAF(IE); hisR-hisZ	606	607	620	621	623	624	625	626	627	627	4069; 622	4725		2207	2208; 2209	2210
Clostridia	Eubacteriales	Peptococcaceae	Desulfotomaculum acetoxidans DSM 771 (485916.5)			hisGDCBHAF(IE); hisG2	753	754	3658; 755	757	759	760	761	762	763	763	758; 932	1039
Clostridia	Eubacteriales	Peptococcaceae	Desulfotomaculum gibsoniae DSM 7213 (767817.3)			hisG; hisR-hisDCBHAF(IE)	3226		3485	3225	3223	3222	3221	2277; 3220	3219	3219	3224; 4283	175
Clostridia	Eubacteriales	Peptococcaceae	Desulfotomaculum hydrothermale Lam5 = DSM 18033 (1121428.3)			hisZGDCBHAF(IE)	2621	2622	2623	2624	2626	2627	2628	2629	2630	2630	2625	2069; 891
Clostridia	Eubacteriales	Peptococcaceae	Desulfotomaculum kuznetsovii DSM 6115 (760568.4)			hisG	1820		522	1819	1817	1816	1815	1814	1813	1813	1818	1235
Clostridia	Eubacteriales	Peptococcaceae	Desulfotomaculum carboxydivorans CO-1-SRB (868595.4)			hisGDC; hisR-hisZ	1896	1895	1894	1893	1889	1888	1887	1886	1885	1885	1892	1317; 2542
Clostridia	Eubacteriales	Peptococcaceae	Desulfotomaculum nigrificans DSM 574 (696369.3)			hisGDC; hisR-hisZ	2188	2189	2190	2191	1746	1747	1748	1749	1750	1750	2192	1035; 184
Clostridia	Eubacteriales	Peptococcaceae	Desulfotomaculum reducens MI-1 (349161.6)			hisGDCBHAF(IE); hisR-hisZ	2588	2587	2584	2583	2581	2580	2579	2578	2577	2577	2582	2822; 737
Clostridia	Eubacteriales	Peptococcaceae	Desulfotomaculum ruminis DSM 2154 (696281.4)			hisGDCBHAF(IE); hisXYZ*	1363	1364	1365	1366	1368	1369	1370	1371	1372	1372	1367	1033; 3589		1040	1041	1042
Clostridia	Eubacteriales	Peptococcaceae	Desulfurispora thermophila DSM 16022 (1121472.3)			hisR-hisDCBHAF(IE)C; hisG	588		2443	589	591	592	593	594	595	595	590	2129
Clostridia	Eubacteriales	Peptococcaceae	Pelotomaculum thermopropionicum SI (370438.4)			hisR-hisDCBHAFIE	2861		1078	1892; 2860	2858	2857	2856	2855	2854	2853	2859	2103
Clostridia	Eubacteriales	Peptococcaceae	Peptococcus niger strain DSM 20475 (2741.3)			hisXY; hisR	1548		1658	1657	1655		1654	1653	1652	1652	1656			424	425
Clostridia	Eubacteriales	Peptococcaceae	Syntrophobotulus glycolicus DSM 8271 (645991.3)			hisZ-?-GDCBHAF(IE); hisR-hisZ	743	744	746	747	749	750	751	752	753	753	748	3329; 664
Clostridia	Eubacteriales	Peptococcaceae	Thermincola sp. JR (635013.3)			hisGDCBHAF(IE); hisZ; hisXYZ*; hisR	886	888	889	890	892	893	894	895	896	896	891	1683; 2339; 682		443	442	441
Clostridia	Eubacteriales	Peptostreptococcaceae	[Clostridium] Acetoanaerobium sticklandii DSM 519 (499177.3)	hisGDCBHAF(IE)	Attenuator				513	514	516	517	518	519	520	521	515	2349
Clostridia	Eubacteriales	Peptostreptococcaceae	[Clostridium] Clostridioides difficile 630 (1496.1)	hisXYZ* (T-box); hisZGCBHAFIE (Attenuator)	T-box; Attenuator			3371	3370	3337	3368	3367	3366	3365	3364	3364	3369; 43	1913; 2671; 334		3034	3033	3032
Clostridia	Eubacteriales	Peptostreptococcaceae	Filifactor alocis ATCC 35896 (546269.5)	hisXY	T-box															1386	1387
Clostridia	Eubacteriales	Peptostreptococcaceae	[Clostridium] Intestinibacter bartlettii DSM 16795 (445973.7)	hisZGCBHAFIE	Attenuator			1529	1530	1572	1532	1533	1534	1535	1536	1536	1531	1153		1797	1796	1795
Clostridia	Eubacteriales	Peptostreptococcaceae	Clostridium sordellii ATCC 9714 (1292036.3)																4481; 4482
Clostridia	Eubacteriales	Peptostreptococcaceae	[Clostridium] Paraclostridium bifermentans ATCC 19299 (1233170.3)	hisXYZ*	T-box														3103	2497	2498	2499
Clostridia	Eubacteriales	Peptostreptococcaceae	[Clostridium] Paraclostridium bifermentans ATCC 638 (1233171.3)	hisXYZ*	T-box														2082	1791	1792	1793
Clostridia	Eubacteriales	Peptostreptococcaceae	Eubacterium yurii subsp. margaretiae ATCC 43715 (864565.3)	-															482
Clostridia	Eubacteriales	Peptostreptococcaceae	Peptostreptococcus anaerobius DSM 2949 (1122950.3)	hisXYZ*	T-box															1659	1658	1657
Clostridia	Eubacteriales	Peptostreptococcaceae	Peptostreptococcus stomatis DSM 17678 (596315.3)
Clostridia	Eubacteriales	Peptostreptococcaceae	Romboutsia sp. DR1 (1776391.3)
Clostridia	Eubacteriales	Peptostreptococcaceae	[Clostridium] Terrisporobacter glycolicus ATCC 14880 (1121315.3)	hisZGCBHAFIE	Attenuator			2331	2330	821	2328	2327	2326	2325	2324	2324	2329	1974; 228; 576		3274	3273	3272
Clostridia	Eubacteriales	Peptostreptococcaceae	[Clostridium] Peptacetobacter hiranonis DSM 13275 (500633.7)	hisXYZ*	T-box															452	453	454
Clostridia	Eubacteriales	Ruminococcaceae	Acetivibrio cellulolyticus CD2 (509191.4)			hisZGDCB-?-HA; hisXYZ*	1542	2554	2553	2552	2550	2548; 4209	2547	4210; 4518	4517	4517	2551	3864		2888	2889	2890
Clostridia	Eubacteriales	Ruminococcaceae	Agathobaculum desmolans ATCC 43058 (1408437.6)			hisZGDBHAF(IE)-(IE); hisC; hisXYZ*	467	2751	2751	2752	2753	2756	2757	2758	2759; 2761	2759; 2761	2338			824	823
Clostridia	Eubacteriales	Ruminococcaceae	Anaerotruncus colihominis DSM 17241 (445972.6)			hisZGDCBHAFIE; hisXYZ*; hisR	1050	2052	2053	2054	2056	2057	2058	2059	2060	2061	2055	977		2019	2020	2021
Clostridia	Eubacteriales	Ruminococcaceae	Anaerotruncus sp. MT15 (1720200.3)			hisZGDCBHAFIE; hisR	3262	3027	3028	3029	3031	3032	3033	3034	3035	3036	3030	3508
Clostridia	Eubacteriales	Ruminococcaceae	Ethanoligenens harbinense YUAN-3 (663278.4)			hisZGDCBHAFIE; hisR	492	1573	1572	1571	1569	1568	1567	1566	1565	1564	1570; 2937	2192
Clostridia	Eubacteriales	Ruminococcaceae	Faecalibacterium prausnitzii M21/2 (411485.10)			his(ZG)DCBHAF(IE); hisXYZ*; hisR	1569; 1930	1121	1121	1122	1124	1125	1126	1127	1128	1128	1123	1129		2311	2310	2309
Clostridia	Eubacteriales	Ruminococcaceae	Gemmiger formicilis strain ATCC 27749 (745368.3)
Clostridia	Eubacteriales	Ruminococcaceae	Clostridiales genomosp. BVAB3 str. UPII9-5 (699246.3)
Clostridia	Eubacteriales	Ruminococcaceae	Ruminococcus sp. Marseille-P3213 strain Marseille-P3213 (1871035.3)			hisR	1453
Clostridia	Eubacteriales	Ruminococcaceae	Clostridium sp. SN17 (1776382.3)			hisZGDCBA(IE); hisR	2615	2316	2317	2318	2320	2707	2321	2706	2322	2322	2319
Clostridia	Eubacteriales	Ruminococcaceae	Anaerotruncus sp. Marseille-P2769 (1841867.3)			hisR	2655
Clostridia	Eubacteriales	Ruminococcaceae	Clostridium thermocellum ATCC 27405 (203119.11)			hisZGDCB-?-HAF(IE); hisXYZ*	1468	3083	3084	3085	3087	3089	3090	3091	3092	3092	3086; 635	762		1545	1544	1543
Clostridia	Eubacteriales	Ruminococcaceae	Clostridium cellulolyticum H10 (394503.7)			hisZGDCB-?-HAF(IE); hisXYZ*	1497	396	397	398	400	402	403	404	405	405	399	1982		918	919	920
Clostridia	Eubacteriales	Ruminococcaceae	Clostridium clariflavum DSM 19732 (720554.3)			hisZGDCB-?-HAF(IE); hisXYZ*	2743	4112	4111	4110	4108	4106	4105	1858; 4104	4103	4103	4109	1926		3952; 3958	3951	3950; 3959
Clostridia	Eubacteriales	Ruminococcaceae	Clostridium leptum DSM 753 (428125.8)			hisZGDCB(AI)E; hisXYZ*; hisR	1860	2301	2302	2303	2305	2525	2306	2524	2306	2307	2304	2586		2157	2156	2155
Clostridia	Eubacteriales	Ruminococcaceae	Clostridium methylpentosum DSM 5476 (537013.3)			hisZGDCBHAF(IE); hisR; hisX; hisYZ*	2506	826	825	824	822	821	820	819	818	818	823	817		1435	2442	2441
Clostridia	Eubacteriales	Ruminococcaceae	Clostridium sporosphaeroides DSM 1294 (1121334.3)			hisZGDCBAIE; hisXYZ*	2803	2715	2716	2306; 2717	2719	2900	2720	2899	2721	2722	2718	1423; 1976	1381; 3163	3259	3260	3261
Clostridia	Eubacteriales	Ruminococcaceae	Clostridium stercorarium subsp. stercorarium DSM 8532 (1121335.3)			hisZGDCB-?-A; hisHF; hisXYZ*	648	2492	2491	2490	2488	1822	2486	1823; 2314	2470; 2471	2470	2489; 264	610		974	975	976
Clostridia	Eubacteriales	Ruminococcaceae	Clostridium termitidis CT1112 (1195236.3)			hisZGDCB-?-HAF(IE); ?-hisXYZ*	4061	3418	3417	3416	3414	3412	3411	3410	3409	3409	3415	2471; 3298		3521	3520	3519
Clostridia	Eubacteriales	Ruminococcaceae	Clostridium viride DSM 6836 (1121344.3)			hisZGDCBHAF(IE); hisR	359	2153	2152	2151	2149	2148	2147	2146	2145	2145	2150
Clostridia	Eubacteriales	Ruminococcaceae	Eubacterium siraeum DSM 15702 (428128.7)			hisZGDCBH-?-A-?-FIE; hisYZ*; hisR	395	1250	1249	1248	1246	1245	1243	1241	1240	1239	1247	357			1504	1505
Clostridia	Eubacteriales	Ruminococcaceae	Ruminococcus albus 8 (246199.4)			hisZGD-??-BH-?-F; hisXYZ*; hisR	1254	2889	2888	2887	2884	2883	346	2881	2876	2875	3323	2760; 3600		1869	1870	1871
Clostridia	Eubacteriales	Ruminococcaceae	Ruminococcus bicirculans strain 43_17 (1160721.18)			hisZGDBHFIE; hisC	2394	923	922	921	920	919	365	918	916	915	1266	591
Clostridia	Eubacteriales	Ruminococcaceae	Ruminococcus callidus ATCC 27760 (411473.3)			hisZGD-?-BHAF-?-I	2778	617	618	619	621	622	623	624	626	626	2731	1620		986	985; 988	984; 989
Clostridia	Eubacteriales	Ruminococcaceae	Ruminococcus champanellensis 18P13 = JCM 17042 (213810.11)			hisZGDC-?-BHAFIE; hisXYZ*; hisR	1416	835	833; 834	832	829	827; 828	826	825	824	823	831	706		1606	1607	1609
Clostridia	Eubacteriales	Ruminococcaceae	Ruminococcus faecis JCM 15917 (1298596.3)			hisZGDB(FIE); hisXYZ*	2024	411	412	413	414	3376	1756	3377	415	415	77	10; 9		2390	2389	2388
Clostridia	Eubacteriales	Ruminococcaceae	Ruminococcus flavefaciens FD-1 (641112.4)			hisZGD-?-CBH; hisR	975	2508	2507	2506	2503	2502	2498	2495	2491	2490	2504	2693; 3671		2318
Clostridia	Eubacteriales	Ruminococcaceae	Ruminococcus gauvreauii DSM 19829 (1123075.3)			hisZGDB(FIE); hisR	3724	1485	1484	1483	1482	2127	1744	1481; 2128	1481	1481	1258	2076
Clostridia	Eubacteriales	Ruminococcaceae	Ruminococcus lactaris ATCC 29176 (471875.6)			hisZGDB(FIE); hisXYZ*; hisR	1172	918	919	920	921	2520	1354	2519; 922	922	922	1234; 639	468		1515	1516	1517
Clostridia	Eubacteriales	Ruminococcaceae	Sporobacter termitidis DSM 10068 (1123282.4)			hisZGDCBHAF(IE); hisR	3126	2032	2031	2030	2028	2027	2026	2025	2024	2024	2029	2023		1003	1004	1005
Clostridia	Eubacteriales	Ruminococcaceae	Subdoligranulum variabile DSM 15176 (411471.5)			his(ZG)DCHAF(IE)J	1521; 4574 (100% id)	2705; 3443	2705; 3443	2706; 3444	2234; 2971	1751; 2708; 3446; 4808	2709; 3447	1752; 2710; 3448; 4809	2711; 3449	2711; 3449	2707; 3445	2712; 3450		2758; 2761; 5183; 5186	2759; 2762; 5182; 5185	2760; 2763; 5181; 5184
Clostridia	Eubacteriales	Symbiobacteriaceae	Symbiobacterium thermophilum IAM 14863 (292459.5)			hisZGDBHAF(IE)	2823	2818	2817	2816	2815	2814	2813	2812	2811	2811	2810	2566
Clostridia	Eubacteriales	Syntrophomonadaceae	Dethiobacter alkaliphilus AHT 1 (555088.4)			hisZGDBHAF(IE)J	2992	1367	1366	1365	1364	1363	1362	1361; 2820	1360	1360	1598; 289	1359
Clostridia	Eubacteriales	Syntrophomonadaceae	Syntrophomonas wolfei subsp. wolfei str. Goettingen (335541.7)			?????-hisR-hisZGDBAF(IE)	1907	1906	1905	1904	1903		1902	1901	1900	1900	1954	691		337	336	335
Clostridia	Eubacteriales	Syntrophomonadaceae	Syntrophothermus lipocalidus DSM 12680 (643648.3)				634	635	636	637	638	639	640	641	642	642	1434	1641
Clostridia	Eubacteriales	-	Epulopiscium sp. 'N.t. morphotype B' (420336.5)				925	1791	1792	1793	1795	1796	1797	1798	1799	1799	1449; 1794; 571; 572	1640
Clostridia	Eubacteriales	-	Flavonifractor plautii ATCC 29863 (411475.3)			hisXYZ*; hisR	455	3132	3133	3134	3131	3135	3136	3137	3138	3139	3130	2405		2421	2422	2423
Clostridia	Eubacteriales	-	Intestinimonas butyriciproducens ER1 (1297617.3)			hisZGDBHAAF-?-(IE); hisR	2675	1174	1175	1176	1177	1178	1179; 1180	1181	1183	1183; 1184	1125
Clostridia	Eubacteriales	-	Bacteroides capillosus ATCC 29799 (411467.6)			hisZGDBHAFIE; hisXYZ*	949	3038	3037	3036	3035	3034	3033	3032	3031	3030	1850	2172; 3153; 912		195	194	193; 199
Clostridia	Eubacteriales	-	Pseudoflavonifractor sp. Marseille-P3106 strain Marseille-P3106 (1871015.3)			his(ZG)DBHAF(IE); hisXYZ*; hisR	1985	2996	2996	2995	2994	2993	2992	2991	2989	2989	3103			655	654	653
Clostridia	Eubacteriales	-	Bacteroides pectinophilus ATCC 43243 (483218.5)			hisZ	2609	2947				1966		1965			2210	1327		1973	1973	1972
Clostridia	Halanaerobiales	Halanaerobiaceae	Halanaerobium sp. 'sapolanicus' (656519.3)			hisZGDCBHAF(IE); yuiF	1925	2362	2361	2360	2358	2357	2356	2355	2354	2354	2359	2363	1212
Clostridia	Halanaerobiales	Halanaerobiaceae	Halanaerobium praevalens DSM 2228 (572479.3)			hisXY; yuiF	1632												98	1594	1593
Clostridia	Halanaerobiales	Halanaerobiaceae	Halanaerobium saccharolyticum subsp. saccharolyticum DSM 6643 (1293054.3)			hisZGDCBHAF(IE)	142	1500	1501	1502	1504	1505	1506	1507	1508	1508	1503	1498
Clostridia	Halanaerobiales	Halanaerobiaceae	Halothermothrix orenii H 168 (373903.5)			hisZGDBHAF(IE)	219	234	235	236	237	238	239	240	241	241		1226
Clostridia	Halanaerobiales	Halobacteroidaceae	Acetohalobium arabaticum DSM 5501 (574087.3)			hisZGDBHAF(IE); hisR	2107	1493	1492	1491	1490	1489	1488	1487	1486	1486	1243	1920
Clostridia	Halanaerobiales	Halobacteroidaceae	Halobacteroides halobius DSM 5150 (748449.3)			hisZGDBHAF(IE); yuiF	2267	941	942	943	944	945	946	947	948	948	1362	351	1173
Clostridia	Halanaerobiales	Halobacteroidaceae	Orenia marismortui DSM 5156 (926561.3)			hisZGDBHAF(IE); hisXY	2073	1552	1551	1550	1549	1548	1547	1546	1545	1545	1806	1962; 2701; 2702		536	537
Clostridia	Natranaerobiales	Natranaerobiaceae	Natranaerobius thermophilus JW/NM-WN-LF (457570.14)	hisC	T-box	hisZGBHAF(IE); hisR	481	2058	2057	1947	2056	2055	2054	2053	2052	2052	2105	2051
Clostridia	Thermoanaerobacterales	Thermoanaerobacteraceae	Caldanaerobius fijiensis DSM 17918 (1121256.4)			hisZGDCBHAF(IE)	2111	2381	2382	2383	2385	2386	2387	2388	2389	2389	2384	1151
Clostridia	Thermoanaerobacterales	Thermoanaerobacteraceae	Caldanaerobius polysaccharolyticus DSM 13641 (935948.5)			hisZGDCBHAF(IE)	1338	1977	1978	1979	1981	1982	1983	1984	1985	1985	1980	1189
Clostridia	Thermoanaerobacterales	Thermoanaerobacteraceae	Carboxydothermus hydrogenoformans Z-2901 (246194.6)			hisRZGDCBHAF(IE)	1032	1033	1034	1035	1037	1038	1039	1040	1041	1041	1036	1180; 1986
Clostridia	Thermoanaerobacterales	Thermoanaerobacteraceae	Desulfovirgula thermocuniculi DSM 16036 (1121468.4)			hisG	1344		154	1345	1347	1348	1349	1350	1351	1351	1346	633
Clostridia	Thermoanaerobacterales	Thermoanaerobacteraceae	Fervidicola ferrireducens strain Y170 (520764.3)			hisZGDBHAF(IE)	682	[1907]	1908	1909	1910	1911	1912	1913	1914	1914		94
Clostridia	Thermoanaerobacterales	Thermoanaerobacteraceae	Ammonifex degensii KC4 (429009.3)						2059	313	314	315	316	317	318	318	1158	202
Clostridia	Thermoanaerobacterales	Thermoanaerobacteraceae	Calderihabitans maritimus strain KKC1 (1246530.3)			hisZG[D]BHAF(IE)	2984	2985	2189; 2986	2188; 706	707	708	709	710	711	711		2115; 2176
Clostridia	Thermoanaerobacterales	Thermoanaerobacteraceae	Moorella thermoacetica ATCC 39073 (264732.11)			hisZGDCBHAF(IE)	2214	2213	2211	2210	2209	2208	2207	2206	2205	2205	554	876
Clostridia	Thermoanaerobacterales	Thermoanaerobacteraceae	Tepidanaerobacter acetatoxydans Re1 (1209989.3)			hisZGDCBAF(IE); hisXYZ*	720	783	785	1225	789		790; 791	792	793	793	786	1034		3201	3200	3199
Clostridia	Thermoanaerobacterales	Thermoanaerobacteraceae	Thermacetogenium phaeum DSM 12270 (1089553.3)					1019	1020	1021	1022	1023	1024	1025	1026	1026	1676	1120; 2313
Clostridia	Thermoanaerobacterales	Thermoanaerobacteraceae	Thermanaeromonas toyohensis ToBE strain ToBE (698762.3)					3312	3311	3310	3309	3308	3307	3306	3305	3305		1058
Clostridia	Thermoanaerobacterales	Thermoanaerobacteraceae	Thermoanaerobacter brockii subsp. finnii Ako-1 (509193.4)			hisZGDCBHAF(IE); hisR	1789	551	552	553	555	556	557	558	559	559	554	163
Clostridia	Thermoanaerobacterales	Thermoanaerobacteraceae	Thermoanaerobacter ethanolicus CCSD1 (589861.3)			hisZG; hisR	2330	975	976	1	3	4	5	6	7	7	2	1070
Clostridia	Thermoanaerobacterales	Thermoanaerobacteraceae	Thermoanaerobacter indiensis BSB-33 (1125975.3)			hisZGDCBHAF(IE); hisR	798	2106	2105	2104	2102	2101	2100	2099	2098	2098	2103	2572
Clostridia	Thermoanaerobacterales	Thermoanaerobacteraceae	Thermoanaerobacter italicus Ab9 (580331.4)			hisZGDCBHAF(IE)	602	1866	1865	1864	1862	1861	1860	1859	1858	1858	1863	2314
Clostridia	Thermoanaerobacterales	Thermoanaerobacteraceae	Thermoanaerobacter mathranii subsp. mathranii str. A3 (583358.4)			hisZGDCBHAF(IE)	671	1857	1856	1855	1853	1852	1851	1850	1849	1849	1854	2239
Clostridia	Thermoanaerobacterales	Thermoanaerobacteraceae	Thermoanaerobacter pseudethanolicus ATCC 33223 (340099.6)			hisZGDCBHAF(IE); hisR	1775	541	542	543	545	546	547	548	549	549	544	158
Clostridia	Thermoanaerobacterales	Thermoanaerobacteraceae	Thermoanaerobacter siderophilus SR4 (880478.3)			hisZGDCBHAF(IE); hisR	64	1806	1805	1804	1802	1801	1800	1799	1798	1798	1803	2339
Clostridia	Thermoanaerobacterales	Thermoanaerobacteraceae	Thermoanaerobacter thermohydrosulfuricus WC1 (1198630.3)			hisZGDCBHAF(IE); hisR	2155	1390	1389	1388	1386	1385	1384	1383	1382	1382	1387	717
Clostridia	Thermoanaerobacterales	Thermoanaerobacterales Family III. Incertae Sedis	Caldanaerovirga acetigignens strain DSM 18802 (447595.3)			hisZGDCBHAF(IE)	1910	2398	2399	2400	2401	2402	2403	2404	2405	2405	1737	951
Clostridia	Thermoanaerobacterales	Thermoanaerobacterales Family III. Incertae Sedis	Caldicellulosiruptor acetigenus DSM 7040 (1121259.3)			hisZGDCBHAF(IE)	628	309	308	307	305	304	303	302	301	301	306	567
Clostridia	Thermoanaerobacterales	Thermoanaerobacterales Family III. Incertae Sedis	Caldicellulosiruptor bescii strain DSMZ 6725 (31899.10)			hisZGDCBHAF(IE)	2275	1973	1972	1971	1969	1968	1967	1966	1965	1965	1970	2220
Clostridia	Thermoanaerobacterales	Thermoanaerobacterales Family III. Incertae Sedis	Caldicellulosiruptor changbaiensis strain CBS-Z (1222016.3)			hisZGDCBHAF(IE)	1001	1303	1304	1305	1307	1308	1309	1310	1311	1311	1306	1061
Clostridia	Thermoanaerobacterales	Thermoanaerobacterales Family III. Incertae Sedis	Caldicellulosiruptor sp. Wai35.B1 (1387557.3)			hisZGDCBHAF(IE)	2047	1727	1726	1725	1723	1722	1721	1720	1719	1719	1724	1972
Clostridia	Thermoanaerobacterales	Thermoanaerobacterales Family III. Incertae Sedis	Caldicellulosiruptor hydrothermalis 108 (632292.3)			hisZGDCBHAF(IE)	1056	1341	1342	1343	1345	1346	1347	1348	1349	1349	1344; 1929	1117
Clostridia	Thermoanaerobacterales	Thermoanaerobacterales Family III. Incertae Sedis	Caldicellulosiruptor kristjanssonii 177R1B (632335.8)			hisZGDCBHAF(IE)	1012	1589	1588	1587	1585	1584	1583	1582	1581	1581	1586	1861
Clostridia	Thermoanaerobacterales	Thermoanaerobacterales Family III. Incertae Sedis	Caldicellulosiruptor kronotskyensis 2002 (632348.3)			hisZGDCBHAF(IE)	1009	1306	1307	1308	1310	1311	1312	1313	1314	1314	1309; 1905	1066
Clostridia	Thermoanaerobacterales	Thermoanaerobacterales Family III. Incertae Sedis	Caldicellulosiruptor lactoaceticus 6A (632516.3)			hisZGDCBHAF(IE)	2017	54	55	56	58	59	60	61	62	62	57	1650
Clostridia	Thermoanaerobacterales	Thermoanaerobacterales Family III. Incertae Sedis	Thermoanaerobacter cellulolyticus NA10 (1387569.3)			hisZGDCBHAF(IE)	1563	1282	1281	1280	1278	1277	1276	1275	1274	1274	1279	1495
Clostridia	Thermoanaerobacterales	Thermoanaerobacterales Family III. Incertae Sedis	Caldicellulosiruptor obsidiansis OB47 (608506.3)			hisZGDCBHAF(IE)	1693	1171	1172	1173	1175	1176	1177	1178	1179	1179	1174; 857	953
Clostridia	Thermoanaerobacterales	Thermoanaerobacterales Family III. Incertae Sedis	Caldicellulosiruptor owensensis OL (632518.3)			hisZGDCBHAF(IE)	1602	1346	1345	1344	1342	1341	1340	1339	1338	1338	1343; 756	1544
Clostridia	Thermoanaerobacterales	Thermoanaerobacterales Family III. Incertae Sedis	Caldicellulosiruptor saccharolyticus DSM 8903 (351627.8)			hisZGDCBHAF(IE)	2495	2205	2204	2203	2201	2200	2199	2198	2197	2197	2202; 2914	2433
Clostridia	Thermoanaerobacterales	Thermoanaerobacterales Family III. Incertae Sedis	Syntrophaceticus schinkii strain sp3 (499207.3)					2757	2756	2755	2752			2751	2750			3916
Clostridia	Thermoanaerobacterales	Thermoanaerobacterales Family III. Incertae Sedis	Thermoanaerobacterium aotearoense SCUT27 (1421016.3)			hisZGDCBHAF(IE)	2241	2602	2601	2600	2598	2597	2596	2595	2594	2594	2599	405
Clostridia	Thermoanaerobacterales	Thermoanaerobacterales Family III. Incertae Sedis	Thermoanaerobacterium saccharolyticum JW/SL-YS485 (1094508.3)			hisZGDCBHAF(IE)	2599	1187	1188; 1189	1190	1192	1193	1194	1195	1196	1196	1191	373
Clostridia	Thermoanaerobacterales	Thermoanaerobacterales Family III. Incertae Sedis	Thermoanaerobacterium thermosaccharolyticum DSM 571 (580327.4)			hisZGDCBHAF(IE)	2122	558	559	560	562	563	564	565	566	566	561	2629
Clostridia	Thermoanaerobacterales	Thermoanaerobacterales Family III. Incertae Sedis	Thermoanaerobacterium xylanolyticum LX-11 (858215.3)			hisZGDCBHAF(IE)	1897	1086	1085	1084	1082	1081	1080	1079	1078	1078	1083	646
Clostridia	Thermoanaerobacterales	Thermoanaerobacterales Family III. Incertae Sedis	Thermosediminibacter oceani DSM 16646 (555079.3)			hisC	1889										1520	1667
Clostridia	Thermoanaerobacterales	Thermoanaerobacterales Family III. Incertae Sedis	Thermovenabulum gondwanense strain R270 (520767.4)			hisZGDCBHAF(IE)	261	2208	2209	2210	2212	2213	2214	2215	2216	2216	1799; 2211	2428
Clostridia	Thermoanaerobacterales	Thermoanaerobacterales Family IV. Incertae Sedis	Mahella australiensis 50-1 BON (697281.3)			hisZGDCBHAF(IE)	1760	275	276	277	278	279	280	281	282	282		273
Clostridia	Thermoanaerobacterales	Thermodesulfobiaceae	Coprothermobacter platensis DSM 11748 (1259795.3)														154	119
Clostridia	Thermoanaerobacterales	Thermodesulfobiaceae	Coprothermobacter proteolyticus DSM 5265 (309798.4)															228
Clostridia	Thermoanaerobacterales	Thermodesulfobiaceae	Thermodesulfobium narugense DSM 14796 (747365.3)							713	628	629		124	1377	1377
Erysipelotrichia	Erysipelotrichales	Erysipelotrichaceae	Eubacterium dolichum DSM 3991 (428127.7)	hisZGDCBHAFIE	T-box			105	106	107	109	110	111	112	113	114	108	487; 521; 673; 826
Erysipelotrichia	Erysipelotrichales	Erysipelotrichaceae	Allobaculum stercoricanis DSM 13633 (1050201.3)	hisZGDCBHAF(IE)	T-box			492	493	494	496	497	498	499	500; 501	500; 501	495	1552; 278; 58
Erysipelotrichia	Erysipelotrichales	Erysipelotrichaceae	Bulleidia extructa W1219 (679192.3)
Erysipelotrichia	Erysipelotrichales	Erysipelotrichaceae	Catenibacterium mitsuokai DSM 15897 (451640.5)	hisZGDCBHAF(IE)	Attenuator			1377	1378	1379	1380	1381	1382	1383	1384	1384	787	1244; 1386; 2127; 466; 831
Erysipelotrichia	Erysipelotrichales	Erysipelotrichaceae	Coprobacillus cateniformis JCM 10604 (1297794.4)	hisZGDCBHAF(IE)	Attenuator			3389	3388	3386; 3387	3385	3384	3383	3382	3381	3381	2228	3963
Erysipelotrichia	Erysipelotrichales	Erysipelotrichaceae	Clostridiaceae bacterium JC118 (1034346.3)	hisZGDCBHAFIE	T-box			1057	1058	1059	1061	1062	1063	1064	1065	1066	1060	1492; 176; 2917; 61; 765; 893
Erysipelotrichia	Erysipelotrichales	Erysipelotrichaceae	Eggerthia catenaformis OT 569 = DSM 20559 (999415.3)	hisZGDCBHAF(IE)	Attenuator			1341	1342	1343	1344	1345	1346	1347	1348	1348	1315; 334	1351; 279
Erysipelotrichia	Erysipelotrichales	Erysipelotrichaceae	[Clostridium] Erysipelatoclostridium ramosum DSM 1402 (445974.6)	hisZGDCBHAF(IE)	Attenuator			1707	1708	1709	1710	1711	1712	1713	1714	1714	168	1413; 1715; 1774; 2276; 2277; 2544
Erysipelotrichia	Erysipelotrichales	Erysipelotrichaceae	[Clostridium] cocleatum strain DSM 1551 (69824.3)	hisZGDCBHAF(IE)	Attenuator			1410	1411	1412	1413	1414	1415	1416	1417	1417	383	1418
Erysipelotrichia	Erysipelotrichales	Erysipelotrichaceae	Clostridium innocuum 2959 (999413.4)	hisZGDCBHAFIE; hisXYZ*	T-box			2607	2608	2609	2611	2612	2613	2614	2615	2616	2610	1141; 169; 1699; 2470; 2887; 3185		142	141	140
Erysipelotrichia	Erysipelotrichales	Erysipelotrichaceae	[Clostridium] spiroforme DSM 1552 (428126.7)	hisZGDCBHAF(IE)	Attenuator			165	164	163	162	161	160	159	158	158	444	157; 1918
Erysipelotrichia	Erysipelotrichales	Erysipelotrichaceae	Erysipelothrix rhusiopathiae ATCC 19414 (525280.3)
Erysipelotrichia	Erysipelotrichales	Erysipelotrichaceae	Erysipelothrix tonsillarum DSM 14972 (1121874.3)
Erysipelotrichia	Erysipelotrichales	Erysipelotrichaceae	Streptococcus pleomorphus DSM 20574 (1123313.3)	hisZGDCBHAF(IE)	T-box			331	332	333	335	336	337	338	339	339	334
Erysipelotrichia	Erysipelotrichales	Erysipelotrichaceae	Eubacterium cylindroides T2-87 (717960.3)	hisZGD	T-box			913	911	910								15
Erysipelotrichia	Erysipelotrichales	Erysipelotrichaceae	Eubacterium biforme DSM 3989 (518637.5)	hisZGDCBHAF(IE)	T-box			49	50	51	53	54	55	56	57	57	52	1326; 692; 805
Erysipelotrichia	Erysipelotrichales	Erysipelotrichaceae	Holdemania filiformis DSM 12042 (545696.5)	hisXYZ*	T-box													1559; 249		1772	1773	1774
Erysipelotrichia	Erysipelotrichales	Erysipelotrichaceae	Holdemania sp. AP2 (1211819.3)	hisXYZ*	T-box													1255; 1395; 1864; 3310; 668		951	950	949
Erysipelotrichia	Erysipelotrichales	Erysipelotrichaceae	Solobacterium moorei F0204 (706433.3)
Erysipelotrichia	Erysipelotrichales	Erysipelotrichaceae	Turicibacter sp. PC909 (702450.3)															146; 1826; 486; 986
Negativicutes	Acidaminococcales	Acidaminococcaceae	Acidaminococcus fermentans DSM 20731 (591001.3)			hisZGDCBHAF(IE); hisR	943	944	945	946	948	949	950	951	952	952	947	148	257
Negativicutes	Acidaminococcales	Acidaminococcaceae	Acidaminococcus intestini RyC-MR95 (568816.4)			hisZGD(C?)BBHAF(IE); hisR	856	857	858	859	861; 862	863	864	865	866	866	860	2231	281
Negativicutes	Acidaminococcales	Acidaminococcaceae	Phascolarctobacterium sp. YIT 12067 (626939.3)			hisZGDCBHAF(IE); hisR; hisXYZ*	1853	1854	1855	1856	1858	1859	1860	1861	1862	1862	1857	22		1848	1847	1846
Negativicutes	Acidaminococcales	Acidaminococcaceae	Succinispira mobilis DSM 6222 (1069080.3)			hisZGDCBHAF(IE); hisXYZ*	1150	1787	1788	1789	1791	1792	1793	1794	1795	1795	1790	287		363; 366	360	359
Negativicutes	Selenomonadales	Selenomonadaceae	Centipeda periodontii DSM 2778 (888060.3)			hisGDCBHAF(IE); hisXYZ*	1335	1336	1339	1340	1342	1343	1344	1345	1346	1346	1341	2412; 815		2110	2111	2112
Negativicutes	Selenomonadales	Selenomonadaceae	Megamonas funiformis YIT 11815 (742816.3)			hisZ-?-GDCBHAF(IE); hisR; hisXYZ*	1097	1096	1094	1093	1091	1090	1089	1088	1087	1087	1092	1581; 2038; 2350		3	1391
Negativicutes	Selenomonadales	Selenomonadaceae	Megamonas hypermegale ART12/1 (657316.3)			hisZ-?-GDCBHHAAF(IE); hisR; hisXYZ*	1372	1371	1369	1368	1366	1364; 1365	1362; 1363	1361	1360	1360	1367	1546; 1547; 2072; 2778; 2779		2126	1829
Negativicutes	Selenomonadales	Selenomonadaceae	Megamonas rupellensis DSM 19944 (1122217.3)			hisZ-?-GDCBHAF(IE);???-hisJ; hisR; hisXYZ*	1266	1265	1263	1262	1260	1259	1258	1257	1256	1256	1261	1786; 2143; 243; 314		489	767
Negativicutes	Selenomonadales	Selenomonadaceae	Mitsuokella multacida DSM 20544 (500635.8)			hisZ-?-GDCBHAF(IE); hisR; hisXYZ*	1190	1189	1187	1186	1184	1183	1182	1181	1180	1180	1185	350; 745		1410	1417	1418
Negativicutes	Selenomonadales	Selenomonadaceae	Zymophilus raffinosivorans DSM 20765 (1123511.3)			hisGDCBHAF(IE); hisR-hisZ; hisXYZ*	2302	2301	2298	2297	2295	2294	2293	2292	2291	2291	2296	1415; 2874		3909	3910	3911
Negativicutes	Selenomonadales	Selenomonadaceae	Selenomonas artemidis F0399 (749551.3)			hisR; hisXYZ*	117											1684; 802		1711	1710	1709
Negativicutes	Selenomonadales	Selenomonadaceae	Selenomonas bovis DSM 23594 (1123250.4)			hisR-hisZGDCBHAF(IE); hisXYZ*	2062	2061	2059	2058	2056	2055	2054	2053	2052	2052	2057	1089; 1870; 2281		1302	182	183
Negativicutes	Selenomonadales	Selenomonadaceae	Selenomonas flueggei ATCC 43531 (638302.3)			hisGDCBHAF(IE); hisXYZ*	114	115	118	119	121	122	123	124	125	125	120	1135; 1682; 457		1564	1565	1566
Negativicutes	Selenomonadales	Selenomonadaceae	Selenomonas infelix ATCC 43532 (679201.3)			hisGDCBHAF(IE); hisXYZ*	512	511	508	507	505	504	503	502	501	501	506	1567; 1848		1965	1964	1963
Negativicutes	Selenomonadales	Selenomonadaceae	Selenomonas noxia ATCC 43541 (585503.3)			hisGDCBHAF(IE); hisXYZ*	1814	1813	1810	1809	1807	1806	1805	1804	1803	1803	1808	1353; 62; 878		1240	1241	1242
Negativicutes	Selenomonadales	Selenomonadaceae	Selenomonas ruminantium subsp. ruminantium ATCC 12561 (1280706.4)			hisR-hisZ-?-hisGDCBHAF(IE); hisXYZ*	1958	1959	1961	1962	1964	1965	1966	942	943	943	1963	2633; 2830		2811	159	160
Negativicutes	Selenomonadales	Selenomonadaceae	Selenomonas sputigena ATCC 35185 (546271.5)			?-?-hisR-hisZ-?-GDCBFAH(IE); hisXYZ*	1145	1146	1148	1149	1150	1151	1152	1153	1154	1154	306	1805; 2127; 402		689	1752	1751
Negativicutes	Selenomonadales	Sporomusaceae	Anaeromusa acidaminophila DSM 3853 (1120992.3)			hisGDCBHAF(IE); hisR-hisZ; hisXYZ*	1718	1719	1722	1723	1725	1726; 2559	1727	1728; 2560	1729	1729	1724; 1814	2231; 3322		1778	2923	2924
Negativicutes	Selenomonadales	Sporomusaceae	Pelosinus fermentans DSM 17108 (1122947.3)			hisR-hisZ-???-; hisR-hisZ; hisXYZ*	3777	3778	1191; 3781	3782	3784	3785	3786	3787	3788	3788	3783	3772		958	957	956
Negativicutes	Selenomonadales	Sporomusaceae	Thermosinus carboxydivorans Nor1 (401526.3)			hisGDCBHAF(IE); hisR-hisZ; hisXYZ*	307	306	303	302	300	299	298	297	296	296	2402; 301	2677		833	834	835
Negativicutes	Veillonellales	Veillonellaceae	Anaeroglobus geminatus F0357 (861450.3)			hisZGDCBBHAF(IE); hisZ*	1132	1570	1571	1572	1574; 1575	1576	1577	1578	1579	1579	1498; 1573; 1726				1625	1626
Negativicutes	Veillonellales	Veillonellaceae	Dialister invisus DSM 15470 (592028.3)			hisR; hisXYZ*	242													1947	1948	1949
Negativicutes	Veillonellales	Veillonellaceae	Dialister micraerophilus DSM 19965 (888062.3)			hisR; hisXYZ*	120													1075	1076	1077
Negativicutes	Veillonellales	Veillonellaceae	Dialister succinatiphilus YIT 11850 (742743.3)			hisZGDCBFAH(IE);hisR; hisXYZ*	856	1669	1670	1671	1673	1674	1675	1676	1677	1677	1672			1383	1384	1385
Negativicutes	Veillonellales	Veillonellaceae	Megasphaera elsdenii (907.4)			hisZGDCBHAF(IE); his(XX)YZ*	1789	592	591	590	588	587	586	585	584	584	589			565; 566	564	563
Negativicutes	Veillonellales	Veillonellaceae	Megasphaera genomosp. type_1 str. 28L (699218.3)			hisR; hisXYZ*	1140											1442		561	560	559
Negativicutes	Veillonellales	Veillonellaceae	Veillonella atypica KON strain ATCC 17744 (1128111.52)			his(ZG)DBAFIEC-?-H;???-hisR;hisXYZ*	688	840	840	841	842	848	843	844	845	846	847	839		270	271	272
Negativicutes	Veillonellales	Veillonellaceae	Veillonella dispar ATCC 17748 (546273.3)			his(ZG)DBAFIEC-?-H;???-hisR;hisXYZ*	1830	1557	1557	1558	1559	1565	1560	1561; 1566	1562	1563	1564	1556; 341		1718	1719	1720
Negativicutes	Veillonellales	Veillonellaceae	Veillonella parvula ATCC 17745 (686660.3)			his(ZG)DBAFIECH;???-hisR;hisXYZ*	374	661	661	660	659	653	658	657	656	655	654	662; 84		492	491	490
Negativicutes	Veillonellales	Veillonellaceae	Veillonella parvula DSM 2008 (479436.6)			his(ZG)DBAFIEC-?-H;???-hisR;hisXYZ*	414	121	121	122	123	129	124	125	126	127	128	119		294	295	296
Negativicutes	Veillonellales	Veillonellaceae	Veillonella ratti ACS-216-V-Col6b (883156.3)			hisZGDBHAFIEC; hisXYZ*	1338	402	403	404	405	406	407	408	409	410	411	401	9	1153	1154	1155
Tissierellia	Tissierellales	Gottschalkiaceae	Clostridium acidurici 9a (1128398.3)			hisZGDCBHAF(IE)	313	1806	1805	1804	1803	1802	1801	1800	1798	1798	2954
Tissierellia	Tissierellales	Peptoniphilaceae	Anaerococcus hydrogenalis DSM 7454 (561177.4)			hisR	626
Tissierellia	Tissierellales	Peptoniphilaceae	Anaerococcus lactolyticus ATCC 51172 (525254.4)			hisR	805
Tissierellia	Tissierellales	Peptoniphilaceae	Anaerococcus sp. ph10 (1118056.3)			hisJ; hisR	330											970
Tissierellia	Tissierellales	Peptoniphilaceae	Anaerococcus sp. 9403502 (938294.3)			hisR	826
Tissierellia	Tissierellales	Peptoniphilaceae	Anaerococcus prevotii DSM 20548 (525919.6)			hisR	1095
Tissierellia	Tissierellales	Peptoniphilaceae	Anaerococcus tetradius ATCC 35098 (525255.3)
Tissierellia	Tissierellales	Peptoniphilaceae	Anaerococcus vaginalis ATCC 51170 (655811.4)				166
Tissierellia	Tissierellales	Peptoniphilaceae	Finegoldia magna ATCC 29328 (334413.6)			hisR	1246
Tissierellia	Tissierellales	Peptoniphilaceae	Helcococcus kunzii ATCC 51366 (883114.3)
Tissierellia	Tissierellales	Peptoniphilaceae	Parvimonas micra ATCC 33270 (411465.10)			hisJ; hisR	1593										1331
Tissierellia	Tissierellales	Peptoniphilaceae	Peptoniphilus duerdenii ATCC BAA-1640 (862517.3)				1472
Tissierellia	Tissierellales	Peptoniphilaceae	Peptoniphilus grossensis strain 35-6-1 (1465756.4)			yuiF	173												1921; 865
Tissierellia	Tissierellales	Peptoniphilaceae	Peptoniphilus harei ACS-146-V-Sch2b (908338.3)			yuiF	796												1012; 1354
Tissierellia	Tissierellales	Peptoniphilaceae	Peptoniphilus indolicus ATCC 29427 (997350.3)			yuiF	2100												1356; 1368; 806
Tissierellia	Tissierellales	Peptoniphilaceae	Peptoniphilus lacrimalis DSM 7455 (1122949.3)				1133
Tissierellia	Tissierellales	Peptoniphilaceae	Peptoniphilus rhinitidis 1-13 (875454.4)			yuiF	199												1094
Tissierellia	Tissierellales	Peptoniphilaceae	Peptoniphilus sp. JC140 (1033744.3)			yuiF	259												1648; 552
1 hisR genes co-localized on the chromosome with histidine biosynthesis genes are shown in red. hisR2 genes co-localized on the chromosome with tdcP-tdcA-tyrT are shown in blue.
