# Supplementary material for: Evolution of transcriptional regulation of histidine metabolism in Gram-positive bacteria
Source: BMC Genomics. 2022 Aug 25;23(Suppl 6):558. doi: 10.1186/s12864-022-08796-y (PMC9413887; doi:10.1186/s12864-022-08796-y)
Supplement: Supplementary file 3 — Additional file 3. (A) Predicted HisR-binding sites and reconstructed regulons in other lineages; (B) Distribution of histidine biosynthesis genes and transporters in other lineages. [file 12864_2022_8796_MOESM3_ESM.xlsx]

## Sheet: (A) HisR sites
Additional file 3 (A). Predicted HisR-binding sites and reconstructed regulons in other lineages.
Genome	Genome id (SEED)	First gene id in HisR regulated operon	HisR regulated operon	Score	Posi-tion 1	HisR site sequence 2
Actinobacteria
Olsenella profusa F0195	1.12571e+06	fig|1125712.3.peg.1198	hisR	5.03	-51	cgctccattacgctagagtg
		fig|1125712.3.peg.1536	hisXYZ*	5.31	-81	cactgtagcgcgctaaagca
		fig|1125712.3.peg.695	his(ZG)DCBFAHIE	5.13	-148	tactttgctgcgctagagta
Olsenella uli DSM 7084	633147	fig|633147.4.peg.707	hisR	4.88	-108	tactttaatgcgctaaagtc
		fig|633147.4.peg.777	hisXYZ*	5.35	-46	tactccatcacgctaaagtg
		fig|633147.4.peg.1312	his(ZG)DCBFAH(IE)	5.01	-102	cactttagcgtgctactgta
Collinsella aerofaciens ATCC 25986	411904	fig|411903.6.peg.1259	hisR	4.68	-133	cactttagtttggtggtgtg
		fig|411903.6.peg.1479	hisXYZ*	5.12	-82	tactccatctcactaaagtg
		fig|411903.6.peg.1726	his(ZG)DCBFAHIEJ	5.86	-122	cactctagtatgctaaagta
Collinsella intestinalis DSM 13280	521004	fig|521003.7.peg.511	hisR	4.75	-115	tgctttagcgcgctactgtg
		fig|521003.7.peg.1497	hisXYZ*	5.16	-83	cactccatcaaactaaagtg
Collinsella sp. 4_8_47FAA	742722	fig|742722.3.peg.745	hisR	4.48	-132	cgctttagtttggtggtgtg
		fig|742722.3.peg.1716	hisXYZ*	5.39	-82	tactttatcaaggtagagtg
		fig|742722.3.peg.1155	his(ZG)DCBFAHIE	5.86	-89	cactctagtatgctaaagta
Collinsella sp. CAG:289	1.26285e+06	fig|1262851.3.peg.1696	hisR	4.67	-96	tgctttagcgtggtggcgtg
		fig|1262851.3.peg.1610	hisXYZ*	4.98	-100	cactccactaggctaaagtg
		fig|1262851.3.peg.1576	his(ZG)DCBFAHIEJ	5.86	-89	cactctagtatgctaaagta
Collinsella sp. GD7	1.7202e+06	fig|1720204.3.peg.2157	hisR	4.85	-92	cactttagcgtggtggtgtg
		fig|1720204.3.peg.309	hisXYZ*	5.43	-56	tactccaccatagtaaagtg
		fig|1720204.3.peg.1223	his(ZG)	5.86	-49	cactctagtatgctaaagta
		fig|1720204.3.peg.1225	hisDCBFAHIE	5.48	-107	aactttatcgtgctaaagta
Collinsella sp. MS5	1.49968e+06	fig|1499681.3.peg.1219	hisR	4.68	-96	tgctttagtgtggtggcgtg
		fig|1499681.3.peg.409	hisXYZ*	4.98	-100	cactccactaggctaaagtg
		fig|1499681.3.peg.377	his(ZG)DCBFAHIE	5.86	-89	cactctagtatgctaaagta
Collinsella stercoris DSM 13279	445976	fig|445975.6.peg.1747	hisR	4.79	-142	tactttagcgtgatggtgtg
		fig|445975.6.peg.303	his(ZG)DCBFAHIE	5.39	-116	cactccatcatgctaaagtg
		fig|445975.6.peg.590	hisXY	5.43	-306	cactttagttaagtaaagta
Collinsella tanakaei YIT 12063	742742	fig|742742.3.peg.1051	hisXYZ*	5.13	-136	cactgcatcatagtaaagta
		fig|742742.3.peg.972	his(ZG)DCBFAHIE	5.13	-106	aactttactgtgataaagtt
		fig|742742.3.peg.1471	hisR	4.1	-114	cgctttatttaagtggtgtg
Coriobacteriaceae bacterium phI	1.11806e+06	fig|1118060.3.peg.631	hisR	4.42	-111	cgctttagcgaagtggtgtg
		fig|1118060.3.peg.1904	his(ZG)	5.46	-101	tactccagtgtggtaaagta
		fig|1118060.3.peg.1906	hisDCBFAHIE	5.6	-79	aactttaccatgctaaagtg
Coriobacteriaceae bacterium JC110	1.03435e+06	fig|1034345.3.peg.247	hisR	4.94	-63	cactccaccatgatggagta
		fig|1034345.3.peg.401	his(ZG)DCBFAH(IE)	5.73	-138	cactctactgtgctaaagta
		fig|1034345.3.peg.1388	hisXYZ*	5.56	-42	cactctactgtgataaagtg
Adlercreutzia equolifaciens DSM 19450	1.38448e+06	fig|1384484.3.peg.1917	hisR	4.75	-85	cgctttagtgcgttggagta
		fig|1384484.3.peg.1362	his(ZG)DCBFAH	5.58	-276	cactctactgtgataaagta
		fig|1384484.3.peg.139	hisXYZ*	5.12	-73	tgctttagcacagtaaagaa
Cryptobacterium curtum DSM 15641	469378	fig|469378.5.peg.180	hisR	5.08	-92	cgctttaccatgttagagta
		fig|469378.5.peg.1266	hisXYZ*	5.53	-146	cgctttatcgtgctaaagtg
Eggerthella lenta DSM 2243	479438	fig|479437.5.peg.697	hisXYZ*	5.65	-82	cgctttagtacagtaaagta
		fig|479437.5.peg.1108	his(ZG)DC-?-BHAF	5.6	-90	tactctactgtgataaagta
Eggerthella sp. HGA1	910311	fig|910311.3.peg.3018	hisXYZ*	5.65	-94	cgctttagtacagtaaagta
		fig|910311.3.peg.1869	his(ZG)DC-?-BHAF	5.6	-9	tactctactgtgataaagta
Eggerthella sp. YY7918	502558	fig|502558.4.peg.1865	his(ZG)DCBFAH(IE)	5.56	-224	cactctactgtgataaagtg
		fig|502558.4.peg.757	hisXYZ*	5.69	-81	cactttactgtgataaagta
Enterorhabdus caecimuris B7	1.23579e+06	fig|1235794.3.peg.1417	hisR	4.74	-86	cgctttagcgcgttggagta
		fig|1235794.3.peg.839	his(ZG)DCBFAHI	5.6	-308	tactctactgtgataaagta
		fig|1235794.3.peg.2065	hisXYZ*	5.26	-94	tactttagtacggtagagtc
Gordonibacter pamelaeae 7-10-1-b	657308	fig|657308.3.peg.655	hisR	4.37	-160	cgctttagcctattggagta
		fig|657308.3.peg.402	hisXYZ*	5.58	-92	cgctttagcgcagtaaagta
		fig|657308.3.peg.2642	his(ZG)DCBFAHI	5.73	(-1246)	cactctactgtgctaaagta
Slackia exigua ATCC 700122	649764	fig|649764.3.peg.858	hisR	5	-63	cgctttagcgaagtggagta
		fig|649764.3.peg.711	hisXYZ*	5.59	-75	cactttagcacgctagagca
		fig|649764.3.peg.1489	hisZGDCBFAH(IE)J	5.3	-513	tgctctatcgtaataaagtg
Slackia heliotrinireducens DSM 20476	471856	fig|471855.5.peg.700	hisXYZ*	5.74	-50	cactttagtttactaaagta
		fig|471855.5.peg.1514	his(ZG)DCBFAHIJ	5.67	-58	tactctattgtgctaaagta
Slackia piriformis YIT 12062	742818	fig|742818.3.peg.1527	hisR	4.71	-57	cactccatcaaagtggagta
		fig|742818.3.peg.179	hisXYZ*	5.87	-67	cactttagcatggtaaagtg
		fig|742818.3.peg.486	his(ZG)DCBFAHIEJ	5.79	-133	cactctactatgctaaagta
Gammaproteobacteria
Asticcacaulis benevestitus DSM 16100 = ATCC BAA-896	1.12102e+06	fig|1121022.3.peg.1221	hisR-hisGD(CB)FAH(IE)	4.86	-37	tgtatcagcacgataacacg
Asticcacaulis excentricus CB 48	573066	fig|573065.6.peg.790	hisR-hisGD(CB)FAH(IE)	5.99	-29	tgtattaacgcgctaacaca
Brevundimonas sp. BAL3	391600	fig|391600.3.peg.3492	hisR-hisGD(CB)FAH(IE)	3.9	-23	tgttacagcatagtggaacg
Brevundimonas subvibrioides ATCC 15264	633149	fig|633149.4.peg.1064	hisR-hisGD(CB)FAH(IE)	3.9	-26	tgttacagcatagtggaacg
Woodsholea maritima DSM 17123	1.1235e+06	fig|1123503.3.peg.2175	hisR-hisGDBFAH(IE)	4.7	-66	tgtgttagcaagctaacacg
Maricaulis sp. JL2009	1.1614e+06	fig|1161401.3.peg.2120	hisR-hisGDBFAH(IE)	5.69	-37	tgtattagcgcgctaaaacg
Maricaulis maris MCS10	394222	fig|394221.8.peg.1656	hisR-hisG(DB)FAH(IE)	5.3	-48	tgtgttagcgcgctaacacg
Oceanicaulis alexandrii HTCC2633	314254	fig|314254.5.peg.1130	hisR-hisGDBFAH(IE)	4.91	-52	tgttttatcacgctaacacg
Robiginitomaculum antarcticum DSM 21748	1.12306e+06	fig|1123059.3.rna.14	hisR-hisGDBFAH(IE)	5.51	144	tgtaccagcatgctaacaca
alpha proteobacterium IMCC1322	488538	fig|488538.3.peg.442	hisR-hisG(CB)FAH(IE)	5.04	-41	tgttttagcgtattaaaacg
Pseudomonas geniculata N1	1.16764e+06	fig|1167641.3.peg.1290	hisR-hisGDC(JB)FAH(IE)	6.47	-41	tgtactaacgcgctattaca
Alphaproteobacteria
Fluoribacter dumoffii NY 23	1.09472e+06	fig|1094715.5.peg.3290	hisR-hisGDC(JB)FAH(IE)	5.41	-25	tgttctattacgttaataca
Legionella drancourtii LLAP12	658187	fig|658187.3.peg.1243	hisR-hisGDC(JB)FAH(IE)	4.96	-70	tgttacactacgttaataca
Legionella longbeachae NSW150	661367	fig|661367.26.peg.1410	hisR-hisGDC(JB)FAH(IE)	4.75	-25	tgttacactacactaataca
Legionella massiliensis LegA	1.03494e+06	fig|1034943.4.peg.3377	hisR-hisGDC(JB)FAH(IE)	5.12	-25	tgttacatcacactaataca
Legionella pneumophila subsp. pneumophila ATCC 43290	933093	fig|933093.3.peg.1230	hisR-hisGDC(JB)FAH(IE)	5.42	-70	tgttacaatacgttaataca
Legionella shakespearei DSM 23087	1.12217e+06	fig|1122169.3.peg.603	hisR-hisGDC(JB)FAH(IE)	6.03	-25	tgttataacacgctaataca
Tatlockia micdadei strain TATLOCK	451.8	fig|451.8.peg.1367	hisR-hisGDC(JB)FAH(IE)	5.57	-25	tgttttaatgcactaataca
Francisella philomiragia O#319-067	28110.1	fig|28110.11.peg.1282	hisR-hisGDC(JB)FAH(IE)	5.95	-50	tgtactaatatgttaataca
Francisella philomiragia subsp. philomiragia ATCC 25015	539329	fig|539329.3.peg.1602	hisR-hisGDC(JB)FAH(IE)	5.95	-50	tgtactaatatgttaataca
Francisella sp. TX077308	573569	fig|573569.4.peg.1175	hisR-hisGDC(JB)FAH(IE)	5.21	-47	tgtactactatgatagtaca
Fangia hongkongensis DSM 21703	1.12188e+06	fig|1121876.3.peg.1948	hisR-hisGDC(JB)FAH(IE)	5.65	-90	tgtattaacacattaacaca
Dyella ginsengisoli LA-4	1.23436e+06	fig|1234364.3.peg.1050	hisR-hisGDC(JB)FAH(IE)	6.13	-22	tgtattaacgcattagtaca
Dyella japonica A8	1.21772e+06	fig|1217721.7.peg.3085	hisR-hisGDC(JB)FAH(IE)	6.13	-22	tgtattaacgcattagtaca
Frateuria aurantia DSM 6220	767434	fig|767434.3.peg.1705	hisR-hisGDC(JB)FAH(IE)	5.77	-22	cgtattaacgcattagtaca
Rhodanobacter sp. 2APBS1	666685	fig|666685.3.peg.1287	hisR-hisGDC(JB)FAH(IE)	5.78	-22	tgtgttaatgcgttagtaca
Rudaea cellulosilytica DSM 22992	1.12307e+06	fig|1123073.3.peg.1503	hisR-hisGDC(JB)FAH(IE)	5.95	-55	tgtattaatgcattattaca
Lysobacter antibioticus strain ATCC 29479	84531.7	fig|84531.7.peg.3568	hisR-hisGDC(JB)FAH(IE)	6.36	-96	tgtattaacgcgttagtaca
Lysobacter capsici strain X2-3	435897	fig|435897.4.peg.2224	hisR-hisGDC(JB)FAH(IE)	6.36	-103	tgtattaacgcgttagtaca
Pseudoxanthomonas spadix BD-a59	1.04586e+06	fig|1045855.3.peg.1791	hisR-hisGDC(JB)FAH(IE)	5.72	-31	cgtgatagcgcgttaataca
Pseudoxanthomonas suwonensis 11-1	743721	fig|743721.3.peg.1850	hisR-hisGDC(JB)FAH(IE)	6.27	-30	tgtattagcacgctaataca
Silanimonas lenta DSM 16282	1.12325e+06	fig|1123253.3.peg.1749	hisR-hisGDC(JB)FAH(IE)	6.54	-30	tgtaatagcgcgctattaca
Stenotrophomonas rhizophila strain DSM 14405	216779	fig|216778.7.peg.2173	hisR-hisGDC(JB)FAH(IE)	6.45	-28	tgtaatagcacgctattaca
Stenotrophomonas maltophilia K279a	522373	fig|522373.3.peg.2054	hisR-hisGDC(JB)FAH(IE)	6.47	-41	tgtactaacgcgctattaca
Stenotrophomonas sp. SKA14	391601	fig|391601.3.peg.2202	hisR-hisGDC(JB)FAH(IE)	6.47	-41	tgtactaacgcgctattaca
Xanthomonas albilineans strain GPE PC17	29447.7	fig|29447.7.peg.1369	hisR-hisGDC(JB)FAH(IE)	6.36	122	tgtactaacacgttattaca
Xanthomonas axonopodis pv. citrumelo F1	981368	fig|981368.3.peg.1881	hisR-hisGDC(JB)FAH(IE)	6.38	-82	tgtactaacacgctattaca
Xanthomonas arboricola strain CFBP 7634	56448.2	fig|56448.25.peg.709	hisR-hisGDC(JB)FAH(IE)	6.38	-28	tgtactaacacgctattaca
Xanthomonas arboricola pv. corylina str. NCCB 100457	1.30695e+06	fig|1306948.3.peg.3530	hisR-hisGDC(JB)FAH(IE)	6.38	-28	tgtactaacacgctattaca
Xanthomonas arboricola pv. juglandis strain CFBP 2528	195709	fig|195709.15.peg.601	hisR-hisGDC(JB)FAH(IE)	6.38	-28	tgtactaacacgctattaca
Xanthomonas axonopodis Xac29-1	1.30489e+06	fig|1304892.4.peg.1968	hisR-hisGDC(JB)FAH(IE)	6.38	-28	tgtactaacacgctattaca
Xanthomonas axonopodis pv. dieffenbachiae LMG 695	1.43788e+06	fig|1437877.5.peg.2897	hisR-hisGDC(JB)FAH(IE)	6.38	-82	tgtactaacacgctattaca
Xanthomonas campestris pv. campestris str. ATCC 33913	190485	fig|190485.4.peg.1927	hisR-hisGDC(JB)FAH(IE)	6.38	-28	tgtactaacacgctattaca
Xanthomonas campestris pv. raphani 756C	990315	fig|990315.4.peg.1939	hisR-hisGDC(JB)FAH(IE)	6.38	-28	tgtactaacacgctattaca
Xanthomonas citri pv. citri strain jx-6	434928	fig|434928.28.peg.2013	hisR-hisGDC(JB)FAH(IE)	6.38	-28	tgtactaacacgctattaca
Xanthomonas axonopodis pv. citri str. 306	190487	fig|190486.7.peg.1914	hisR-hisGDC(JB)FAH(IE)	6.38	-28	tgtactaacacgctattaca
Xanthomonas citri subsp. citri Aw12879	1.13765e+06	fig|1137651.4.peg.2572	hisR-hisGDC(JB)FAH(IE)	6.38	-28	tgtactaacacgctattaca
Xanthomonas fuscans subsp. aurantifolii str. ICPB	427081	fig|427081.3.peg.1126	hisR-hisGDC(JB)FAH(IE)	6.38	-79	tgtactaacacgctattaca
Xanthomonas fragariae LMG 25863	1.13145e+06	fig|1131451.6.peg.1623	hisR-hisGDC(JB)FAH(IE)	6.02	-28	tgtactaacacgctattacg
Xanthomonas oryzae pv. oryzae KACC10331	291332	fig|291331.8.peg.2491	hisR-hisGDC(JB)FAH(IE)	6.43	-28	tgtaataacacgctattaca
Xanthomonas oryzae pv. oryzae MAFF 311018	342110	fig|342109.8.peg.2394	hisR-hisGDC(JB)FAH(IE)	6.43	-28	tgtaataacacgctattaca
Xanthomonas oryzae pv. oryzae PXO99A	360094	fig|360094.4.peg.2413	hisR-hisGDC(JB)FAH(IE)	6.43	-28	tgtaataacacgctattaca
Xanthomonas oryzae pv. oryzicola strain B8-12	129394	fig|129394.38.peg.2517	hisR-hisGDC(JB)FAH(IE)	6.38	-28	tgtactaacacgctattaca
Xanthomonas oryzae pv. oryzicola BLS256	383407	fig|383407.3.peg.2122	hisR-hisGDC(JB)FAH(IE)	6.38	-172	tgtactaacacgctattaca
Xanthomonas perforans strain Xp2010	442694	fig|442694.40.peg.67	hisR-hisGDC(JB)FAH(IE)	6.38	-28	tgtactaacacgctattaca
Xanthomonas perforans 91-118	925776	fig|925776.3.peg.456	hisR-hisGDC(JB)FAH(IE)	6.38	-82	tgtactaacacgctattaca
Xanthomonas sacchari R1	56458.1	fig|56458.12.peg.261	hisR-hisGDC(JB)FAH(IE)	6.45	-28	tgtaatagcgtgctattaca
Xanthomonas vasicola pv. vasculorum NCPPB 206	1.09418e+06	fig|1094181.3.peg.2816	hisR-hisGDC(JB)FAH(IE)	6.38	-82	tgtactaacacgctattaca
Xanthomonas vesicatoria ATCC 35937	925775	fig|925775.3.peg.4398	hisR-hisGDC(JB)FAH(IE)	6.43	-28	tgtaataacacgctattaca
Xylella fastidiosa Temecula1	183190	fig|183190.5.peg.1626	hisR-hisGDC(JB)FAH(IE)	4.93	-27	tgtaatagttcgctatacca
Xylella fastidiosa subsp. sandyi Ann-1	155921	fig|155920.8.peg.1373	hisR-hisGDC(JB)FAH(IE)	4.93	-27	tgtaatagttcgctatacca
Wohlfahrtiimonas chitiniclastica DSM 18708	1.1235e+06	fig|1123502.3.peg.1179	hisR-hisXYZ	5.44	-42	tgtactatcatggtagtaca
		fig|1123502.3.peg.1737	hisGDC(JB)A(HIE)	4.98	-57	tgtactattatagtagtaca
Synergistetes
Anaerobaculum mobile DSM 13181	891968	fig|891968.3.peg.823	hisC-hisR	4.77	-33	gcgtttattttaataaatcg
		fig|891968.3.peg.586	hisZGBFAH(IE)	5.32	-37	catattagcatgataaataa
Aminobacterium colombiense DSM 12261	572547	fig|572547.3.peg.1075	hisC-hisR	4.84	-41	tcctttaattagataaagct
		fig|572547.3.peg.707	hisDZGBHAF(IE)	5.68	-28	taatttatcatagtaaagga
Aminomonas paucivorans DSM 12260	584708	fig|584708.3.peg.1560	hisC-hisR	4.64	-132	cgctttatcgtactagatcg
		fig|584708.3.peg.2236	hisZGB(FA)H(IE)	3.93	-111	ccctttatcccgatagcatg
Dethiosulfovibrio peptidovorans DSM 11002	469382	fig|469381.5.peg.984	hisC-hisR	4.94	-33	cgctttatcgctttaaagtg
		fig|469381.5.peg.449	hisZGBFAH(IE)	5.93	-89	cgctttagcatgataaagga
Pyramidobacter piscolens W5455	352165	fig|352165.3.peg.2206	hisR-hisZGDCBFAH(IE)J	5.97	-67	gactttaccatgataaagtg
Synergistes sp. 3_1_syn1	457415	fig|457415.3.peg.2127	yuiF	4.88	-234	caatttatttgattaaagcg
		fig|457415.3.peg.686	hisZGBA(IE)FH	5.27	-49	cactttagctaagtaaaatg
Thermanaerovibrio acidaminovorans DSM 6589	525904	fig|525903.6.peg.976	hisC-hisR	5.3	-33	tatttcatcatgctaaataa
		fig|525903.6.peg.232	hisZGBFAH(IE)	4.31	-89	caattcatcacgctaacaag
Thermanaerovibrio velox DSM 12556	926567	fig|926567.3.peg.1615	hisZGBFAH(IE)	5.14	-96	taatttatcacgctaatatg
		fig|926567.3.peg.978	hisC-hisR	5.79	-36	tattttattatgataaataa
Thermovirga lienii DSM 17291	580341	fig|580340.6.peg.891	hisDZGBFAH(IE)	5.58	-39	ctttttatcaggataaatta
Dictyoglomi
Dictyoglomus thermophilum H-6-12	309799	fig|309799.4.peg.963	hisZGDCBHAF(IE)	4.84	-34	tactttaaattattaaagaa
Dictyoglomus turgidum DSM 6724	515635	fig|515635.4.peg.1156	hisZGDCBHAF(IE)	4.75	-30	cactttaaattattaaatag
Elusimicrobia
Elusimicrobium minutum Pei191	445933	fig|445932.6.peg.745	hisR-hisGDCBFAH(IE)	-	-46	tgtagtactatagtagtaca
Tenericutes
Acholeplasma laidlawii PG-8A	441768	fig|441768.5.peg.1272 (ACL_1323)	hisXYZ*-hisR	4.87	-67	tACTTTActAcGgTAgAGTa
1Position of the 1st upstream nucleotide relative to translation start site.
2 weak HisR sites with scores below treshold that were validated via phylog.footprinting are highlighted in red (40 sites in total)

## Sheet: (B) Subsystem genes
Additional file 3 (B). Distribution of histidine biosynthesis genes and transporters in other lineages possessing HisR orthologs.
Organism	Taxonomy	GenomeID	HisR-regulated operon	HisR	HisG	HisZ	HisE	HisI	HisA	HisH	HisF	HisB	HisC	HisJ1	HisJ2	HisD	HisX	HisY	HisZ*
Alphaproteobacteria
Asticcacaulis benevestitus DSM 16100 = ATCC BAA-896 (1121022.3)	Caulobacterales	1.12102e+06	hisR-hisGD(CB)FAH(IE)	1221	1222		1228	1228	1226	1227	1225	1224	1224, 2753, 4279		1140	1223
Asticcacaulis excentricus CB 48 (573065.6)	Caulobacterales	573066	hisR-hisGD(CB)FAH(IE)	790	789		783	783	785	784	786	787	473, 787		1562	788
Brevundimonas sp. BAL3 (391600.3)	Caulobacterales	391600	hisR-hisGD(CB)FAH(IE)	3492	3491		3485	3485	3487	3486	3488	3489	3317, 3489	2398	2920	3490
Brevundimonas subvibrioides ATCC 15264 (633149.4)	Caulobacterales	633149	hisR-hisGD(CB)FAH(IE)	1064	1063		1057	1057	1059	1058	1060	1061	1061, 3338	333	581	1062
Woodsholea maritima DSM 17123 (1123503.3)	Caulobacterales	1.1235e+06	hisR-hisGDBFAH(IE)	2175	2176		2182	2182	2180	2181	2179	2178	1607		1501	2177
Maricaulis sp. JL2009 (1161401.3)	Rhodobacterales	1.1614e+06	hisR-hisGDBFAH(IE)	2120	2121		2127	2127	2125	2126	2124	2123	1432		2113	2122
Maricaulis maris MCS10 (394221.8)	Rhodobacterales	394222	hisR-hisG(DB)FAH(IE)	1656	1655		1650	1650	1652	1651	1653	1654	2439		2569	1654
Oceanicaulis alexandrii HTCC2633 (314254.5)	Rhodobacterales	314254	hisR-hisGDBFAH(IE)	1130	1131		1137	1137	1135	1136	1134	1133	212		2372	1132
Robiginitomaculum antarcticum DSM 21748 (1123059.3)	Rhodobacterales	1.12306e+06	hisR-hisGDBFAH(IE)	543	544		550	550	548	549	547	546			1494	545
alpha proteobacterium IMCC1322 (488538.3)	unclassified	488538	hisR-hisG(CB)FAH(IE)	442	441		436	436	438	437	439	440	440			1334
Pseudomonas geniculata N1 (1167641.3)	Sphingomonadales	1.16764e+06	hisR-hisGDC(JB)FAH(IE)	1290	1289		1282	1282	1284	1283	1285	1286	1287	1286		1288
Gammaproteobacteria				HisR	HisG	HisZ	HisE	HisI	HisA	HisH	HisF	HisB	HisC	HisJ1	HisJ2	HisD	HisX	HisY	HisZ*
Fluoribacter dumoffii NY 23 (1094715.5)	Legionellales	1.09472e+06	hisR-hisGDC(JB)FAH(IE)	3290	3289		3282	3282	3284	3283	2907, 3285	3286	3287	3286		3288
Legionella drancourtii LLAP12 (658187.3)	Legionellales	658187	hisR-hisGDC(JB)FAH(IE)	1243	1241, 1242		1234	1234	1236	1235	1237	1238	1239	1238		1240
Legionella longbeachae NSW150 (661367.26)	Legionellales	661367	hisR-hisGDC(JB)FAH(IE)	1410	1409		1402	1402	1404	1403	1405	1406	1407	1406		1408
Legionella massiliensis LegA (1034943.4)	Legionellales	1.03494e+06	hisR-hisGDC(JB)FAH(IE)	3377	3376		3369	3369	3371	3370	3372	3373	3374	3373		3375
Legionella pneumophila subsp. pneumophila ATCC 43290 (933093.3)	Legionellales	933093	hisR-hisGDC(JB)FAH(IE)	1230	1229		1222	1222	1224	1223, 804	1225, 780, 805	1226	1227	1226		1228
Legionella shakespearei DSM 23087 (1122169.3)	Legionellales	1.12217e+06	hisR-hisGDC(JB)FAH(IE)	603	604		611	611	609	610	608	607	606	607		605
Tatlockia micdadei strain TATLOCK (451.8)	Legionellales	451.8	hisR-hisGDC(JB)FAH(IE)	1367	1366		1359	1359	1361	1360	1362	1363	1364	1363		1365
Francisella philomiragia O#319-067 (28110.11)	Thiotrichales	28110.1	hisR-hisGDC(JB)FAH(IE)	1282	1283		1290	1290	1288	1289	1287	1286	1285	1286		1284
Francisella philomiragia subsp. philomiragia ATCC 25015 (539329.3)	Thiotrichales	539329	hisR-hisGDC(JB)FAH(IE)	1602	1601		1594	1594	1596	1595	1597	1598	1599	1598		1600
Francisella sp. TX077308 (573569.4)	Thiotrichales	573569	hisR-hisGDC(JB)FAH(IE)	1175	1176		1183	1183	1181	1182	1180	1179	1178	1179		1177
Fangia hongkongensis DSM 21703 (1121876.3)	Thiotrichales	1.12188e+06	hisR-hisGDC(JB)FAH(IE)	1948	1949		1956	1956	1954	1955	1953	1952	1951	1952, 2129		1950
Dyella ginsengisoli LA-4 (1234364.3)	Xanthomonadales	1.23436e+06	hisR-hisGDC(JB)FAH(IE)	1050	1049		1042	1042	1044	1043	1045	1046	1047	1046	2610	1048
Dyella japonica A8 (1217721.7)	Xanthomonadales	1.21772e+06	hisR-hisGDC(JB)FAH(IE)	3085	3084		3077	3077	3079	3078	3080	3081	3082	3081	1647	3083
Frateuria aurantia DSM 6220 (767434.3)	Xanthomonadales	767434	hisR-hisGDC(JB)FAH(IE)	1705	1706		1713	1713	1711	1712	1710	1709	1708	1709	2291	1707
Rhodanobacter sp. 2APBS1 (666685.3)	Xanthomonadales	666685	hisR-hisGDC(JB)FAH(IE)	1287	1288		1295	1295	1293	1294	1292	1291	1290	1291	478	1289
Rudaea cellulosilytica DSM 22992 (1123073.3)	Xanthomonadales	1.12307e+06	hisR-hisGDC(JB)FAH(IE)	1503	1502		1495	1495	1497	1496	1498	1499	1500	1499	1768	1501
Lysobacter antibioticus strain ATCC 29479 (84531.7)	Xanthomonadales	84531.7	hisR-hisGDC(JB)FAH(IE)	3568	3569		3576	3576	3574	3575	3573	3572	3571	3572		3570
Lysobacter capsici strain X2-3 (435897.4)	Xanthomonadales	435897	hisR-hisGDC(JB)FAH(IE)	2224	2223		2216	2216	2218	2217	2219	2220	1237, 2221	2220		2222
Pseudoxanthomonas spadix BD-a59 (1045855.3)	Xanthomonadales	1.04586e+06	hisR-hisGDC(JB)FAH(IE)	1791	1790		1783	1783	1785	1784	1786	1787	1788	1787		1789
Pseudoxanthomonas suwonensis 11-1 (743721.3)	Xanthomonadales	743721	hisR-hisGDC(JB)FAH(IE)	1850	1849		1842	1842	1844	1843	1845	1846	1847	1846		1848
Silanimonas lenta DSM 16282 (1123253.3)	Xanthomonadales	1.12325e+06	hisR-hisGDC(JB)FAH(IE)	1749	1748		1741	1741	1743	1742	1744	1745	1746	1745		1747
Stenotrophomonas maltophilia K279a (522373.3)	Xanthomonadales	522373	hisR-hisGDC(JB)FAH(IE)	2054	2055		2062	2062	2060	2061	2059	2058	2057	2058		2056
Stenotrophomonas rhizophila strain DSM 14405 (216778.7)	Xanthomonadales	216779	hisR-hisGDC(JB)FAH(IE)	2173	2172		2165	2165	2167	2166	2168	2169	2170	2169		2171
Stenotrophomonas sp. SKA14 (391601.3)	Xanthomonadales	391601	hisR-hisGDC(JB)FAH(IE)	2202	2201		2194	2194	2196	2195	2197	2198	2199	2198		2200
Xanthomonas albilineans strain GPE PC17 (29447.7)	Xanthomonadales	29447.7	hisR-hisGDC(JB)FAH(IE)	1369	1370		1377	1377	1375	1376	1374	1373	1372	1373		1371
Xanthomonas axonopodis pv. citrumelo F1 (981368.3)	Xanthomonadales	981368	hisR-hisGDC(JB)FAH(IE)	1881	1882		1889	1889	1887	1888	1886	1885	1884	1885		1883
Xanthomonas arboricola strain CFBP 7634 (56448.25)	Xanthomonadales	56448.2	hisR-hisGDC(JB)FAH(IE)	709	708		701	701	703	702	704	705	706	705		707
Xanthomonas arboricola pv. corylina str. NCCB 100457 (1306948.3)	Xanthomonadales	1.30695e+06	hisR-hisGDC(JB)FAH(IE)	3530	3529		3522	3522	3524	3523	3525	3526	3527	3526		3528
Xanthomonas arboricola pv. juglandis strain CFBP 2528 (195709.15)	Xanthomonadales	195709	hisR-hisGDC(JB)FAH(IE)	601	602		609	609	607	608	606	605	604	605		603
Xanthomonas axonopodis Xac29-1 (1304892.4)	Xanthomonadales	1.30489e+06	hisR-hisGDC(JB)FAH(IE)	1968	1969		1976	1976	1974	1975	1973	1972	1971	1972		1970
Xanthomonas axonopodis pv. dieffenbachiae LMG 695 (1437877.5)	Xanthomonadales	1.43788e+06	hisR-hisGDC(JB)FAH(IE)	2897	2898		2905	2905	2903	2904	2902	2901	2900	2901		2899
Xanthomonas campestris pv. campestris str. ATCC 33913 (190485.4)	Xanthomonadales	190485	hisR-hisGDC(JB)FAH(IE)	1927	1928		1935	1935	1933	1934	1932	1931	1930	1931		1929
Xanthomonas campestris pv. raphani 756C (990315.4)	Xanthomonadales	990315	hisR-hisGDC(JB)FAH(IE)	1939	1940		1947	1947	1945	1946	1944	1943	1942	1943		1941
Xanthomonas citri pv. citri strain jx-6 (434928.28)	Xanthomonadales	434928	hisR-hisGDC(JB)FAH(IE)	2013	2014		2021	2021	2019	2020	2018	2017	2016	2017		2015
Xanthomonas axonopodis pv. citri str. 306 (190486.7)	Xanthomonadales	190487	hisR-hisGDC(JB)FAH(IE)	1914	1915		1922	1922	1920	1921	1919	1918	1917	1918		1916
Xanthomonas citri subsp. citri Aw12879 (1137651.4)	Xanthomonadales	1.13765e+06	hisR-hisGDC(JB)FAH(IE)	2572	2571		2564	2564	2566	2565	2567	2568	2569	2568		2570
Xanthomonas fuscans subsp. aurantifolii str. ICPB 11122 (427081.3)	Xanthomonadales	427081	hisR-hisGDC(JB)FAH(IE)	1126	1127		1134	1134	1132	1133	1131	1130	1129	1130		1128
Xanthomonas fragariae LMG 25863 (1131451.6)	Xanthomonadales	1.13145e+06	hisR-hisGDC(JB)FAH(IE)	1623	1624		1631	1631	1629	1630	1628	1627	1626	1627		1625
Xanthomonas oryzae pv. oryzae KACC10331 (291331.8)	Xanthomonadales	291332	hisR-hisGDC(JB)FAH(IE)	2491	2492		2499	2499	2497	2498	2496	2495	2494	2495		2493
Xanthomonas oryzae pv. oryzae MAFF 311018 (342109.8)	Xanthomonadales	342110	hisR-hisGDC(JB)FAH(IE)	2394	2395		2402	2402	2400	2401	2399	2398	2397	2398		2396
Xanthomonas oryzae pv. oryzae PXO99A (360094.4)	Xanthomonadales	360094	hisR-hisGDC(JB)FAH(IE)	2413	2412		2405	2405	2407	2406	2408	2409	2410	2409		2411
Xanthomonas oryzae pv. oryzicola strain B8-12 (129394.38)	Xanthomonadales	129394	hisR-hisGDC(JB)FAH(IE)	2517	2516		2509	2509	2511	2510	2512	2513	2514	2513		2515
Xanthomonas oryzae pv. oryzicola BLS256 (383407.3)	Xanthomonadales	383407	hisR-hisGDC(JB)FAH(IE)	2122	2123		2130	2130	2128	2129	2127	2126	2125	2126		2124
Xanthomonas perforans strain Xp2010 (442694.40)	Xanthomonadales	442694	hisR-hisGDC(JB)FAH(IE)	67	66		59	59	61	60	62	63	64	63		65
Xanthomonas perforans 91-118 (925776.3)	Xanthomonadales	925776	hisR-hisGDC(JB)FAH(IE)	456	457		464	464	462	463	461	460	459	460		458
Xanthomonas sacchari R1 (56458.12)	Xanthomonadales	56458.1	hisR-hisGDC(JB)FAH(IE)	261	262		269	269	267	268	266	265	264	265		263
Xanthomonas vasicola pv. vasculorum NCPPB 206 (1094181.3)	Xanthomonadales	1.09418e+06	hisR-hisGDC(JB)FAH(IE)	2816	2817		2824	2824	2822	2823	2821	2820	2819	2820		2818
Xanthomonas vesicatoria ATCC 35937 (925775.3)	Xanthomonadales	925775	hisR-hisGDC(JB)FAH(IE)	4398	4397		4390	4390	4392	4391	4393	4394	4395	4394		4396
Xylella fastidiosa Temecula1 (183190.5)	Xanthomonadales	183190	hisR-hisGDC(JB)FAH(IE)	1626	1625		1617	1617	1620	1618	1621	1622	1623	1622		1624
Xylella fastidiosa subsp. sandyi Ann-1 (155920.8)	Xanthomonadales	155921	hisR-hisGDC(JB)FAH(IE)	1373	1372		1365	1365	1367	1366	1368	1369	1370	1369		1371
Wohlfahrtiimonas chitiniclastica DSM 18708 (1123502.3)	unclassified	1.1235e+06	hisGDC(JB)A(HIE); hisR-hisXYZ	1179	1737		1732	1732	1733	1732		1734	1735	1734	1339	1736	1180	1181	1182
Actinobacteria				HisR 1	HisG	HisZ	HisE	HisI	HisA	HisH	HisF	HisB	HisC	HisJ1	HisJ2	HisD	HisX	HisY	HisZ*
Olsenella profusa F0195 (1125712.3)	Coriobacteriales	1.12571e+06	his(ZG)DCBFAHIE; hisR; hisXYZ*	1198	695	695	703	702	700	701	699	698	697			696	1536	1535	1534
Olsenella uli DSM 7084 (633147.4)	Coriobacteriales	633147	his(ZG)DCBFAH(IE); hisR; hisXYZ*	707	1312	1312	1303	1303	1307	1306	1308	1309	1310	1404		1311	777	776	775
Collinsella aerofaciens ATCC 25986 (411903.6)	Coriobacteriales	411904	his(ZG)DCBFAHIEJ; hisR; hisXYZ*	1259	1726	1726	1734	1733	1731	1732	1730	1729	1728	1735		1727	1479	1480	1481
Collinsella intestinalis DSM 13280 (521003.7)	Coriobacteriales	521004	hisR; hisXYZ*	511													1497	1496	1495
Collinsella sp. 4_8_47FAA (742722.3)	Coriobacteriales	742722	his(ZG)DCBFAHIE; hisR; hisXYZ*	745	1155	1155	1147	1148	1150	1149	1151	1152	1153			1154	1716	1717	1718
Collinsella sp. CAG:289 (1262851.3)	Coriobacteriales	1.26285e+06	his(ZG)DCBFAHIEJ; hisR; hisXYZ*	1696	1576	1576	1585	1584	1582	1583	1581	1580	1579	1586		1577, 1578	1610	1611	1612
Collinsella sp. GD7 (1720204.3)	Coriobacteriales	1.7202e+06	his(ZG); hisDCBFAHIE; hisR; hisXYZ*	2157	1223	1223	1232	1231	1229	1230	1228	1227	1226	1275, 336		1225	309	308	307
Collinsella sp. MS5 (1499681.3)	Coriobacteriales	1.49968e+06	his(ZG)DCBFAHIE; hisR; hisXYZ*	1219	377	377	385	384	382	383	381	380	379			378	409	410	411
Collinsella stercoris DSM 13279 (445975.6)	Coriobacteriales	445976	his(ZG)DCBFAHIE; hisR; hisXY	1747	303	303	295	296	298	297	299	300	301	11		302	590	591
Collinsella tanakaei YIT 12063 (742742.3)	Coriobacteriales	742742	his(ZG)DCBFAHIE; hisR; hisXYZ*	1471	972	972	964	965	967	966	968	969	970	794, 961		971	1051	1052	1053
Coriobacteriaceae bacterium phI (1118060.3)	Coriobacteriales	1.11806e+06	his(ZG); hisDCBFAHIE; hisR	631	1904	1904	1913	1912	1910	1911	1909	1908	1907	349, 362		1906
Coriobacteriaceae bacterium JC110 (1034345.3)	Coriobacteriales	1.03435e+06	his(ZG)DCBFAH(IE); hisR; hisXYZ*	247	401	401	1407, 408	408	406	407	405	404	403	988		402	1388	1389	1390
Adlercreutzia equolifaciens DSM 19450 (1384484.3)	Eggerthellales	1.38448e+06	his(ZG)DCBFAH; hisR; hisXYZ*	1917	1362	1362	223	1351	1357	1356	1358	1359	1360	841		1361	139	140	141
Cryptobacterium curtum DSM 15641 (469378.5)	Eggerthellales	469378	hisR; hisXYZ*	180													1266	1265	1264
Eggerthella lenta DSM 2243 (479437.5)	Eggerthellales	479438	his(ZG)DC-?-BFAHI; hisXYZ*	400	1108	1108	753	1116	1114	1115	1113	1112	1110	1394		1109	697	698	699
Eggerthella sp. HGA1 (910311.3)	Eggerthellales	910311	his(ZG)DC-?-BFAHI; hisXYZ*	537	1869	1869	92	1861	1863	1862	1864	1865	1867	1094		1868	3018	3019	3020
Eggerthella sp. YY7918 (502558.4)	Eggerthellales	502558	his(ZG)DCBFAH(IE); hisXYZ*	2201	1865	1865	1857, 668	1857	1859	1858	1860	1861	1862	1636		1864	757	758	759
Enterorhabdus caecimuris B7 (1235794.3)	Eggerthellales	1.23579e+06	his(ZG)DCBFAHI; hisR; hisXYZ*	1417	839	839	2170	832	834	833	835	836	837	315		838	2065	2066	2067
Gordonibacter pamelaeae 7-10-1-b (657308.3)	Eggerthellales	657308	his(ZG)DCBFAHI; hisR; hisXYZ*	655	2642	2642	1391	2635	2638	2636, 2637	+	2639	2640	202		2641	402	401	400
Slackia exigua ATCC 700122 (649764.3)	Eggerthellales	649764	hisZGDCBFAH(IE)J; hisR; hisXYZ*	858	1488	1489	1482	1482	1484	1483	1485	1486	1487	1481		496	711	710	709
Slackia heliotrinireducens DSM 20476 (471855.5)	Eggerthellales	471856	his(ZG)DCBFAHIJ; hisXYZ*	165	1514	1514		1507	1509	1508	1510	1511	1512	1506		1513	700	701	702
Slackia piriformis YIT 12062 (742818.3)	Eggerthellales	742818	his(ZG)DCBFAHIEJ; hisR; hisXYZ*	1527	486	486	494	493	491	492	490	489	281, 488	495, 735		487	179	180	181
Synergistetes				HisR	HisG	HisZ	HisE	HisI	HisA	HisH	HisF	HisB	HisC	HisJ1	HisJ2	HisD	HisX	HisY	HisZ*	YuiF
Anaerobaculum mobile DSM 13181 (891968.3)	Synergistales	891968	hisC-hisR; hisZGBFAH(IE)	822	585	586	580	580	582	581	583	584	823			1633
Aminobacterium colombiense DSM 12261 (572547.3)	Synergistales	572547	hisC-hisR; hisDZGBFAH(IE)	1076	705	706	700	700	702	701	703	704	1075			707
Aminomonas paucivorans DSM 12260 (584708.3)	Synergistales	584708	hisC-hisR; hisZGB(FA)H(IE)	1561, 443, 444	2237	2236	2241	2241	2239	2240	2239	2238	1560, 2234			81
Dethiosulfovibrio peptidovorans DSM 11002 (469381.5)	Synergistales	469382	hisC-hisR; hisZGBFAH(IE)	983	450	449	455	455	453	454	452	451	984			1518				1525
Pyramidobacter piscolens W5455 (352165.3)	Synergistales	352165	hisR-hisZGDCBFAH(IE)J	2206, 735	2208	2207	2215	2215	2213	2214	2212	2211	1615, 2210	2216, 625, 745		2209
Synergistes sp. 3_1_syn1 (457415.3)	Synergistales	457415	hisZGBA(IE)FH; yuiF	1598	687	686	690	690	689	692	691	688	684			724				1364, 1990, 2127
Thermanaerovibrio acidaminovorans DSM 6589 (525903.6)	Synergistales	525904	hisC-hisR; hisZGBFAH(IE)	317, 977	231	232	226	226	228	227	229	230	976, 234	1696		36				482
Thermanaerovibrio velox DSM 12556 (926567.3)	Synergistales	926567	hisC-hisR; hisZGBFAH(IE)	1522, 979	1616	1615	1621	1621	1619	1139, 1620	1140, 1618	1617	978, 1613			47				1354
Thermovirga lienii DSM 17291 (580340.6)	Synergistales	580341	hisDZGBFAH(IE)	1126	888	890	883	883	885	884	886	887	1880, 892			891
Dictyoglomi				HisR	HisG	HisZ	HisE	HisI	HisA	HisH	HisF	HisB	HisC	HisJ1	HisJ2	HisD
Dictyoglomus thermophilum H-6-12 (309799.4)	Dictyoglomales	309799	hisZGDCBFAH(IE)	902	964	963	971	971	969	970	968	967	966	1850		965
Dictyoglomus turgidum DSM 6724 (515635.4)	Dictyoglomales	515635	hisZGDCBFAH(IE)	1097	1157	1156	1164	1164	1162	1163	1161	1160	1159	191		1158
Other lineages				HisR	HisG	HisZ	HisE	HisI	HisA	HisH	HisF	HisB	HisC	HisJ1	HisJ2	HisD	HisX	HisY	HisZ*
Elusimicrobium minutum Pei191 (445932.6)	Elusimicrobia	445933	hisR-hisGDCBFAH(IE)	745	746		750	750	749	1541	1542	748	744	748		747
Acholeplasma laidlawii PG-8A (441768.5)	Tenericutes	441768	hisXYZ*-hisR	1272													1269	1270	1271
1 hisR genes co-localized on the chromosome with histidine biosynthesis or transport genes are shown in red
