# Supplementary material for: Evolution of transcriptional regulation of histidine metabolism in Gram-positive bacteria
Source: BMC Genomics. 2022 Aug 25;23(Suppl 6):558. doi: 10.1186/s12864-022-08796-y (PMC9413887; doi:10.1186/s12864-022-08796-y)
Supplement: Supplementary file 4 — Additional file 4. (A) Predicted HisR-binding sites (A) and Histidine-specific T-boxes (B) and the reconstructed regulons in Firmicutes genomes. [file 12864_2022_8796_MOESM4_ESM.xlsx]

## Sheet: HisR sites Firmicutes
Additional file 4. (A) Predicted HisR-binding sites and reconstructed regulons in Firmicutes genomes.
Genome	Genome id (SEED)	HisR regulated operon	First gene id in HisR regulated operon	Score	Posi-tion 1	HisR site sequence 2	Family
Bacillales - Bacillaceae, Alicyclobacillaceae, Family XII
Alicyclobacillus acidocaldarius subsp. acidocaldarius DSM 446	521098	hisZGDBHAF(IE)	fig|521098.5.peg.910	4.36	-60	catattagcgaagtaaagag	Alicyclobacillaceae
Alicyclobacillus hesperidum URH17-3-68	1.20035e+06	hisZGDBHAF(IE)	fig|1200346.3.peg.2150	5.2	-94	tacattagcgaagtaaagtg	Alicyclobacillaceae
Bacillus tusciae DSM 2912	562970	hisZGDBHAF(IE)	fig|562970.4.peg.2273	4.58	-75	ttgattagcatactaaagtg	Alicyclobacillaceae
Amphibacillus jilinensis Y1	562743	hisZGDBHAF(IE)	fig|562743.4.peg.1724	4.91	-51	cactttacttagataaagcg	Bacillaceae
		yuiF	fig|562743.4.peg.3421	4.73	-46	tgctttaccatagtaaagca	Bacillaceae
Amphibacillus xylanus NBRC 15112	698758	hisZGDBAF(IE)	fig|698758.3.peg.1345	5.04	-40	tactttatcgtagtaaagtg	Bacillaceae
Anoxybacillus flavithermus AK1	1.29758e+06	hisZGDBHAF(IE)	fig|1297581.3.peg.1620	5.57	-41	tatattagcgaactaaagta	Bacillaceae
		yuiF	fig|1297581.3.peg.2455	5.35	-38	caatttatcaaactaaagta	Bacillaceae
Geobacillus caldoxylosilyticus G10	1.21255e+06	hisZGDBHAF(IE)	fig|1212546.3.peg.1373	5.57	-51	tatattagcgaactaaagta	Bacillaceae
		yuiF	fig|1212546.3.peg.1674	5.35	-37	caatttatcaaactaaagta	Bacillaceae
Anoxybacillus sp. DT3-1	690871	hisZGDBHAF(IE)	fig|690871.3.peg.1905	5.57	-51	tatattagcgaactaaagta	Bacillaceae
		yuiF	fig|690871.3.peg.788	5.35	-37	caatttatcaaactaaagta	Bacillaceae
Bacillus stratosphericus LAMA 585	1.23648e+06	hisZGDBHAF(IE)	fig|1236481.3.peg.2584	5.28	-59	catattagcgaactaaagga	Bacillaceae
		yuiF	fig|1236481.3.peg.2839	5.71	-36	tacattagtaaactaaagga	Bacillaceae
Bacillus aryabhattai strain T61	412385	hisZGDBHAF(IE)	fig|412384.9.peg.5136	5.44	-78	tacattagcgtgataaagta	Bacillaceae
		yuiF	fig|412384.9.peg.5251	4.98	-43	tgttttaatgagataaagta	Bacillaceae
Bacillus cellulosilyticus DSM 2522	649640	hisZGDBHAF(IE)	fig|649639.5.peg.3639	5.44	-131	cacattagcacactaaagtg	Bacillaceae
		yuiF	fig|649639.5.peg.3490	5.03	-51	taatttatcatagtaaagta	Bacillaceae
[Brevibacterium] halotolerans strain ATCC 25096	260554	hisZGDBHAF(IE)	fig|260554.3.peg.923	5.28	-62	catattagcgaactaaagga	Bacillaceae
		yuiF	fig|260554.3.peg.640	5.68	-36	tacattagcaaactaaagga	Bacillaceae
Bacillus aerophilus KACC 16563	1.17793e+06	hisZGDBHAF(IE)	fig|1177926.3.peg.3497	5.28	-62	catattagcgaactaaagga	Bacillaceae
		yuiF	fig|1177926.3.peg.2393	5.71	-36	tacattagtaaactaaagga	Bacillaceae
Bacillus amyloliquefaciens DSM7	692421	hisZGDBHAF(IE)	fig|692420.6.peg.3592	5.28	-61	catattagcgaactaaagga	Bacillaceae
		yuiF	fig|692420.6.peg.3229	5.68	-40	tacattagcaaactaaagga	Bacillaceae
Bacillus atrophaeus strain DJHJ8	1452.26	hisZGDBHAF(IE)	fig|1452.26.peg.2013	5.28	-62	catattagcgaactaaagga	Bacillaceae
		yuiF	fig|1452.26.peg.1699	5.68	-36	tacattagcaaactaaagga	Bacillaceae
Bacillus clausii KSM-K16	66692.6	hisZGDBHAF(IE)	fig|66692.6.peg.3256	5.53	-43	tgatttagcaaactaaagta	Bacillaceae
		yuiF	fig|66692.6.peg.3114	4.85	-30	tgatttaataagataaagga	Bacillaceae
Bacillus coagulans strain S-lac	1398.21	hisZGDBHAF(IE)	fig|1398.21.peg.3040	4.79	-57	tcctttagtgtattagagta	Bacillaceae
Bacillus endophyticus 2102	1.19603e+06	hisZGDBHAF(IE)	fig|1196029.3.peg.4456	4.09	-49	ttcgttagtgtgataaagtt	Bacillaceae
		yuiF	fig|1196029.3.peg.4586	4.61	-38	tagtttatcacgataaagga	Bacillaceae
Bacillus fordii DSM 16014	1.12109e+06	hisZGDCBAF(IE)	fig|1121090.3.peg.3440	4.42	-53	tcctttagttcgctagagag	Bacillaceae
Bacillus halodurans C-125	272559	hisZGDBHAF(IE)	fig|272558.8.peg.3724	4.36	-71	tcctttatcttgttagtata	Bacillaceae
		yuiF	fig|272558.8.peg.3494	5.09	-47	tgatttaataaactaaagca	Bacillaceae
Bacillus infantis NRRL B-14911	1.36748e+06	hisZGDBHAF(IE)	fig|1367477.3.peg.4328	5.28	-51	catattagcgaactaaagga	Bacillaceae
Bacillus licheniformis ATCC 14580	279010	hisZGDBHAF(IE)	fig|279010.13.peg.3804	5.44	-62	catattagcgaactaaagta	Bacillaceae
		yuiF	fig|279010.13.peg.3432	5.71	-40	tacattagcaaactaaagtg	Bacillaceae
Bacillus macauensis ZFHKF-1	1.19632e+06	hisZGDBHAF(IE)	fig|1196324.3.peg.424	4.97	-42	tatgttagcgaactaaagga	Bacillaceae
		yuiF	fig|1196324.3.peg.2115	4.44	-41	cgatttagcggaataaagtg	Bacillaceae
Bacillus marisflavi strain JCM 11544	189381	hisZGDBHAF(IE)	fig|189381.12.peg.4227	5.41	-77	tatattagcgaactaaagga	Bacillaceae
		yuiF	fig|189381.12.peg.4501	4.9	-51	caatttagcagactaaagca	Bacillaceae
Bacillus megaterium DSM319	592022	hisZGDBHAF(IE)	fig|592022.4.peg.5036	5.34	-78	tacattagtgtgataaagtg	Bacillaceae
		yuiF	fig|592022.4.peg.4923	4.85	-43	tgttttaatgagataaagtg	Bacillaceae
Bacillus methanolicus MGA3	796606	hisZGDBHAF(IE)	fig|796606.5.peg.3368	5.44	-152	catattagcgaactaaagta	Bacillaceae
Bacillus methylotrophicus strain KACC 13105	492670	hisZGDBHAF(IE)	fig|492670.10.peg.2411	5.28	-62	catattagcgaactaaagga	Bacillaceae
		yuiF	fig|492670.10.peg.2071	5.68	-39	tacattagcaaactaaagga	Bacillaceae
Bacillus mojavensis RO-H-1	1.0515e+06	hisZGDBHAF(IE)	fig|1051501.3.peg.562	5.28	-62	catattagcgaactaaagga	Bacillaceae
		yuiF	fig|1051501.3.peg.242	5.68	-36	tacattagcaaactaaagga	Bacillaceae
Bacillus nealsonii AAU1	1.20253e+06	hisZGDBHAF(IE)	fig|1202533.3.peg.3423	5.57	-49	tatattagcgaactaaagta	Bacillaceae
Bacillus oceanisediminis 2691	1.19603e+06	hisZGDBHAF(IE)	fig|1196031.3.peg.5862	5.28	-53	catattagcgaactaaagga	Bacillaceae
		yuiF	fig|1196031.3.peg.990	5.13	-54	caatttagcatagtaaagta	Bacillaceae
Bacillus paralicheniformis strain BL-09	1.64892e+06	hisZGDBHAF(IE)	fig|1648923.4.peg.4026	5.28	-62	catattagcgaactaaagga	Bacillaceae
		yuiF	fig|1648923.4.peg.3704	5.53	-40	tacattagcaaactaaagcg	Bacillaceae
Bacillus pseudofirmus OF4	398511	hisZGDBHAF(IE)	fig|398511.4.peg.1044	5.39	-97	tatattagcgaactaaagca	Bacillaceae
		yuiF	fig|398511.4.peg.912	4.85	-36	tgatttaataagataaagga	Bacillaceae
Bacillus pumilus strain TUAT1	1408.1	hisZGDBHAF(IE)	fig|1408.101.peg.3290	5.28	-59	catattagcgaactaaagga	Bacillaceae
		yuiF	fig|1408.101.peg.3031	5.71	-36	tacattagtaaactaaagga	Bacillaceae
Bacillus safensis strain JPL_MERTA8-2	561880	hisZGDBHAF(IE)	fig|561879.7.peg.2641	5.28	-62	catattagcgaactaaagga	Bacillaceae
		yuiF	fig|561879.7.peg.2891	5.71	-36	tacattagtaaactaaagga	Bacillaceae
Bacillus siamensis KCTC 13613	1.17719e+06	hisZGDBHAF(IE)	fig|1177185.3.peg.2278	5.28	-61	catattagcgaactaaagga	Bacillaceae
		yuiF	fig|1177185.3.peg.2602	5.68	-39	tacattagcaaactaaagga	Bacillaceae
Bacillus simplex strain P558	1478.9	hisZGDBHAF(IE)	fig|1478.9.peg.366	5.24	-225	catattagcgaactaaagta	Bacillaceae
Bacillus smithii 7_3_47FAA	665952	hisZGDBHAF(IE)	fig|665952.3.peg.1243	5.28	-53	catattagcgaactaaagga	Bacillaceae
Bacillus sonorensis L12	1.27452e+06	hisZGDBHAF(IE)	fig|1274524.3.peg.3515	5.28	-61	catattagcgaactaaagga	Bacillaceae
		yuiF	fig|1274524.3.peg.3189	5.71	-39	tacattagcaaactaaagtg	Bacillaceae
Bacillus sp. G2(2012b)	1.24366e+06	hisZGDBHAF(IE)	fig|1243664.3.peg.3517	5.44	-191	tatattagcgaactaaagtg	Bacillaceae
		yuiF	fig|1243664.3.peg.3605	5.29	-55	caatttagtttgttaaagta	Bacillaceae
Bacillus sp. JC63	1.03435e+06	hisZGDBHAF(IE)	fig|1034347.3.peg.1364	5.43	-46	tacattagcgaactaaagcg	Bacillaceae
		yuiF	fig|1034347.3.peg.3893	5.4	-38	caatttagcaaactaaagca	Bacillaceae
Bacillus sp. ZYK	1.1917e+06	hisZGDBHAF(IE)	fig|1191699.3.peg.1391	4.79	-106	catattaacttattaaaata	Bacillaceae
Bacillus subtilis subsp. subtilis str. 168	224308	hisZGDBHAF(IE)	fig|224308.1.peg.3499	5.28	-65	catattagcgaactaaagga	Bacillaceae
		yuiF	fig|224308.1.peg.3210	5.68	-39	tacattagcaaactaaagga	Bacillaceae
Bacillus vallismortis DV1-F-3	1.0515e+06	hisZGDBHAF(IE)	fig|1051502.3.peg.1157	5.28	-65	catattagcgaactaaagga	Bacillaceae
		yuiF	fig|1051502.3.peg.2521	5.68	-36	tacattagcaaactaaagga	Bacillaceae
Caldibacillus debilis DSM 16016	1.12192e+06	hisXY	fig|1121917.3.peg.2734	4.93	-62	cattttaatatattaaagtg	Bacillaceae
Fictibacillus phosphorivorans strain G25-29	1.2215e+06	yuiF	fig|1221500.4.peg.2564	5.02	-47	tgatttagcgaaataaagca	Bacillaceae
Geobacillus thermodenitrificans NG80-2	420247	hisZGDBHAF(IE)	fig|420246.7.peg.3189	5.54	-60	catattagcaaactaaagta	Bacillaceae
Geobacillus kaustophilus HTA426	235910	hisZGDBHAF(IE)	fig|235909.7.peg.3285	5.36	-42	catattagcaaactaaagca	Bacillaceae
Gracilibacillus halophilus YIM-C55.5	1.30887e+06	hisZGDBHAF(IE)	fig|1308866.3.peg.1591	4.28	-56	cactttatcacggtagagtg	Bacillaceae
Gracilibacillus lacisalsi DSM 19029	1.12193e+06	hisZGDBHF(IE)	fig|1121929.3.peg.651	4.25	-90	taaaaaagtatgctaatgta	Bacillaceae
Halobacillus halophilus DSM 2266	866895	hisZGDBHAF(IE)	fig|866895.3.peg.3057	5.35	-43	catattagcaagctaaagga	Bacillaceae
		yuiF	fig|866895.3.peg.864	4.72	-59	tactttattatggtaaatcg	Bacillaceae
Lentibacillus sp. Grbi	558169	hisZGDBHAF(IE)C	fig|558169.3.peg.374	5.03	-58	aactttatttaaataaagtg	Bacillaceae
		yuiF	fig|558169.3.peg.746	5.06	-53	tgctttatcatggtaaagta	Bacillaceae
Lysinibacillus fusiformis ZB2	1.23163e+06	hisZGDBHF(IE)	fig|1231627.3.peg.3121	4.86	-40	cactctagtgaattaaagta	Bacillaceae
		yuiF	fig|1231627.3.peg.3928	4.4	-30	tagtttagtgtatgaaagta	Bacillaceae
Lysinibacillus sphaericus OT4b.31	1.28559e+06	hisZGDBHAF(IE)	fig|1285586.5.peg.405	4.73	-40	cactctagtgaattaaagtg	Bacillaceae
		hisR	fig|1285586.5.peg.170	4.77	-110	tgtattatcttgttaaaata	Bacillaceae
Oceanobacillus iheyensis HTE831	221109	hisZGDBHAF(IE) / hisJ	fig|221109.1.peg.556	4.82	-66	aactttacttagataaagtg	Bacillaceae
		yuiF	fig|221109.1.peg.885	4.8	-50	tgctttatcatgatgaagta	Bacillaceae
Geobacillus caldoxylosilyticus CIC9	1.23466e+06	hisZGDBHAF(IE)	fig|1234664.3.peg.1796	5.54	-43	catattagcaaactaaagta	Bacillaceae
Geobacillus thermoglucosidasius strain DSM 2542	1426.35	hisZGDBHAF(IE)	fig|1426.35.peg.201	5.36	-43	catattagcaaactaaagca	Bacillaceae
Salimicrobium sp. MJ3	1.23034e+06	hisZGDBHAF(IE)	fig|1230341.3.peg.137	4.9	-40	catgttagcatactaaagga	Bacillaceae
		yuiF	fig|1230341.3.peg.778	4.15	-28	ttctttatcatggtaaatcg	Bacillaceae
Salinibacillus aidingensis MSP4	1.29203e+06	hisZGDBHAF(IE)	fig|1292032.3.peg.3956	5.28	-62	catattagcgaactaaagga	Bacillaceae
		yuiF	fig|1292032.3.peg.3642	5.68	-36	tacattagcaaactaaagga	Bacillaceae
Salsuginibacillus kocurii DSM 18087	1.12324e+06	hisZGDBHAF(IE)	fig|1123239.3.peg.3604	5.61	-173	cacattagcgaactaaagta	Bacillaceae
		yuiF	fig|1123239.3.peg.3654	4.87	-144	tgttttagtctgataaagta	Bacillaceae
Virgibacillus halodenitrificans 1806	1.19603e+06	hisZGDBHAF(IE)C	fig|1196028.3.peg.3604	4.95	-59	aactttacttagataaagta	Bacillaceae
		yuiF	fig|1196028.3.peg.1575	4.65	-67	tgctttatcatagtgaagta	Bacillaceae
		hisJ	fig|1196028.3.peg.3605	4.95	-76	tactttatctaagtaaagtt	Bacillaceae
Exiguobacterium antarcticum B7	1.08745e+06	hisZGDCBHAF(IE)E	fig|1087448.3.peg.2274	4.4	-44	taatttagcgtggtacagtg	Bacillales Family XII. Incertae Sedis
		hisJ	fig|1087448.3.peg.2275	4.4	-107	cactgtaccacgctaaatta	Bacillales Family XII. Incertae Sedis
		yuiF	fig|1087448.3.peg.1210	4.8	-47	tactttagtatagtacagtg	Bacillales Family XII. Incertae Sedis
Exiguobacterium sibiricum 255-15	262543	hisZGDCBHAF(IE)E	fig|262543.4.peg.2373	4.5	-44	taatttagcatggtacagtg	Bacillales Family XII. Incertae Sedis
		hisJ	fig|262543.4.peg.2374	4.5	-107	cactgtaccatgctaaatta	Bacillales Family XII. Incertae Sedis
		yuiF	fig|262543.4.peg.1231	4.8	-17	tactttagtatagtacagtg	Bacillales Family XII. Incertae Sedis
Bacillales - Listeriaceae
Listeria fleischmannii LU2006-1	1.21412e+06	hisZGDBHAFIE / hisJ	fig|1214117.4.peg.1065	6.05	-54	cgctttaacatgctaatatg	Listeriaceae
Listeria grayi DSM 20601	525368	hisZGDBHAFIE / hisJ	fig|525367.9.peg.1494	4.55	-57	cgctttagtgtgttaccatg	Listeriaceae
Listeria innocua ATCC 33091	1.00237e+06	hisZGDBHAFIE / hisJ	fig|1002366.3.peg.1176	6.12	-55	cactttaacgtgctaatatg	Listeriaceae
Listeria ivanovii	1638.4	hisZGDBHAFIE / hisJ	fig|1638.4.peg.508	6.05	-55	cgctttaacatgctaatatg	Listeriaceae
Listeria monocytogenes strain JF5171	1639.1	hisZGDBHAFIE / hisJ	fig|1639.1007.peg.588	6.05	-55	cgctttaacgtgctaatatg	Listeriaceae
Listeria monocytogenes EGD-e	169963	hisZGDBHAFIE / hisJ	fig|169963.11.peg.588	6.05	-55	cgctttaacgtgctaatatg	Listeriaceae
Listeria seeligeri serovar 1/2b str. SLCC3954	683837	hisZGDBHAFIE / hisJ	fig|683837.3.peg.479	6.05	-54	cgctttaacgtgctaatatg	Listeriaceae
Listeria welshimeri serovar 6b str. SLCC5334	386044	hisZGDBHAFIE / hisJ	fig|386043.9.peg.538	5.78	-55	tgctttaacgtgctaatatg	Listeriaceae
Bacillales - Paenibacillaceae
Aneurinibacillus aneurinilyticus ATCC 12856	649747	hisZGDBHAF(IE)	fig|649747.3.peg.5372	4.36	-43	ttctctaccatactaaagta	Paenibacillaceae
		yuiF	fig|649747.3.peg.5523	4.57	-30	ctgtctaccatgctaaaggg	Paenibacillaceae
Brevibacillus agri 5-2	1.44431e+06	hisZGDBHAF(IE)	fig|1444307.3.peg.1355	4.21	-61	cactttagtttgttaccata	Paenibacillaceae
Brevibacillus borstelensis AK1	1.30022e+06	hisZGDBHAF(IE)	fig|1300222.3.peg.2304	4.63	-37	tactttagtttgctaccata	Paenibacillaceae
Brevibacillus brevis FJAT-0809-GLX	1.1299e+06	hisZGDBHAF(IE)	fig|1129895.3.peg.4120	4.24	-57	cactttagtttattaccata	Paenibacillaceae
Brevibacillus laterosporus DSM 25	1.12112e+06	hisZGDBHAF(IE)	fig|1121121.3.peg.4948	4.44	-45	tttattagcagagtaaagtg	Paenibacillaceae
		yuiF	fig|1121121.3.peg.4054	5.53	-79	tacgttgccatggtaaagtg	Paenibacillaceae
Paenibacillus alvei DSM 29	1.20678e+06	hisZGDBHAF(IE)	fig|1206781.3.peg.2167	4.21	-38	tatattaactcactaaagtt	Paenibacillaceae
		yuiF	fig|1206781.3.peg.1676	5.53	-79	tacgttgccatggtaaagtg	Paenibacillaceae
Paenibacillus barengoltzii G22	1.2358e+06	hisZGDBHF(IE)J	fig|1235795.3.peg.3620	5.75	-57	tactttaatataataaagaa	Paenibacillaceae
Paenibacillus curdlanolyticus YK9	717607	hisZGDBHF(IE)J	fig|717606.6.peg.3631	4.33	-90	cgctttaacgcgatgaagca	Paenibacillaceae
Paenibacillus daejeonensis DSM 15491	1.12292e+06	hisZGDBH-x-hisF(IE)J	fig|1122917.3.peg.164	5.03	-37	cacgttaacaaactaaagca	Paenibacillaceae
Paenibacillus durus ATCC 35681	1.33353e+06	hisZGDBHAF(IE)J	fig|1333534.5.peg.5008	6.17	54	cactttaccatagtaaagaa	Paenibacillaceae
Paenibacillus fonticola DSM 21315	1.12292e+06	hisZGDBHAF(IE)J	fig|1122918.3.peg.174	6.1	-52	cactttaatatgataaagta	Paenibacillaceae
Paenibacillus glucanolyticus strain SLM1	59843.5	hisZGDBHAF(IE)J	fig|59843.5.peg.1922	5.86	-45	cactttaccatattaaagac	Paenibacillaceae
Paenibacillus lactis 154	743719	hisZGDBHAF(IE)J	fig|743719.3.peg.5915	4.64	-53	cactttaccatattgaagta	Paenibacillaceae
Paenibacillus lentimorbus NRRL B-30488	1.24409e+06	yuiF	fig|1244087.3.peg.2104	5.68	-40	tacattagcaaactaaagga	Paenibacillaceae
		hisZGDBHAF(IE)	fig|1244087.3.peg.1946	5.28	-62	catattagcgaactaaagga	Paenibacillaceae
Paenibacillus massiliensis 2301065 = DSM 16942	1.12292e+06	hisZGDBHAF(IE)J	fig|1122921.3.peg.162	6.01	-163	cactttaccatagtgaagtg	Paenibacillaceae
Paenibacillus mucilaginosus K02	997761	hisZGDBHF(IE)J	fig|997761.3.peg.181	3.8	-97	ttcttcatcttggtagtatg	Paenibacillaceae
Paenibacillus peoriae KCTC 3763	1.08748e+06	hisZGDBHAF(IE)J	fig|1087481.3.peg.3958	6.09	-45	cactttaccatgataaagat	Paenibacillaceae
Paenibacillus polymyxa ATCC 12321	1.2061e+06	hisZGDBHAF(IE)	fig|1206104.4.peg.1802	5.28	-62	catattagcgaactaaagga	Paenibacillaceae
		yuiF	fig|1206104.4.peg.2553	5.68	-36	tacattagcaaactaaagga	Paenibacillaceae
Paenibacillus riograndensis SBR5	1.07357e+06	hisZGDBHAF(IE)J	fig|1073571.4.peg.142	6.33	-58	cactttaccataataaagtg	Paenibacillaceae
Paenibacillus sanguinis 2301083 = DSM 16941	1.12293e+06	hisZGDBHAF(IE)J	fig|1122925.3.peg.2583	4.81	-40	cactttaatgcgataaatta	Paenibacillaceae
Paenibacillus terrae HPL-003	985665	hisZGDBHAF(IE)J	fig|985665.3.peg.1642	6.09	-46	cactttaccatgataaagat	Paenibacillaceae
Paenibacillus terrigena DSM 21567	1.12293e+06	hisZGDBHAF(IE)J	fig|1122927.3.peg.836	5.47	-38	cacattactttactaaagta	Paenibacillaceae
Paenibacillus vortex V453	715225	hisZGDBHAF(IE)J	fig|715225.3.peg.547	5.86	-45	cactttaccatattaaagac	Paenibacillaceae
Saccharibacillus kuerlensis DSM 22868	1.12323e+06	hisZGDBHAF(IE)J	fig|1123226.3.peg.56	5.03	-218	cactgtaccatggtgaagca	Paenibacillaceae
Thermobacillus composti KWC4	717605	hisZGDBHF(IE)J	fig|717605.3.peg.3552	4.83	-39	cgctttaacgagataaagca	Paenibacillaceae
Bacillales - Staphylococcaceae, Planococcaceae, Sporolactobacillaceae, Thermoactinomycetaceae
Bhargavaea cecembensis DSE10	1.23528e+06	hisZGDBHAF(IE) / hisJ	fig|1235279.3.peg.54	4.26	-43	tactttatcatgataaagta	Planococcaceae
		yuiF	fig|1235279.3.peg.1593	4.63	-44	cgctttaccatgataaagta	Planococcaceae
Kurthia sp. JC30	1.03374e+06	hisZGDBHAF(IE)	fig|1033739.3.peg.2518	5.13	-41	cactctagtgtgttaaagta	Planococcaceae
		hisR	fig|1033739.3.peg.2937	4.65	-69	cgcttcaacgtgctaaaatg	Planococcaceae
Paenisporosarcina sp. TG-14	1.23106e+06	hisZGDBHAF(IE)	fig|1231057.3.peg.664	4.39	-50	catgctagtgtactaaagta	Planococcaceae
		yuiF	fig|1231057.3.peg.2986	4.8	-30	cgcgttagcaaactaaaggg	Planococcaceae
Planococcus donghaensis MPA1U2	933115	hisZGDBHAF(IE)	fig|933115.3.peg.1649	4.84	-47	cacattagcgagataaagta	Planococcaceae
		yuiF	fig|933115.3.peg.2860	4.81	-30	cgctttagcaaactaaagga	Planococcaceae
Planococcus halocryophilus Or1	1.00594e+06	hisZGDBHAF(IE)	fig|1005941.3.peg.105	4.84	-47	cacattagcgagataaagta	Planococcaceae
		yuiF	fig|1005941.3.peg.1629	4.81	-30	cgctttagcaaactaaagga	Planococcaceae
Solibacillus silvestris StLB046	1.00281e+06	hisZGDBHF(IE)	fig|1002809.3.peg.741	4.9	-65	cactctagtatactaaagtg	Planococcaceae
		yuiF	fig|1002809.3.peg.221	4	-47	aactttaacacattagtaat	Planococcaceae
Ureibacillus thermosphaericus str. Thermo-BF	1.16071e+06	hisR	fig|1160707.3.peg.1926	4.75	-130	aactttaatttagtaaagtg	Planococcaceae
		hisZGDBHF(IE)	fig|1160707.3.peg.1879	4.6	-41	cactctaatatgttaaagta	Planococcaceae
Sporolactobacillus vineae DSM 21990 = SL153	1.12328e+06	hisZGDBHAF(IE)	fig|1123284.3.peg.216	4.94	-102	cgtactagtgaattaaagcg	Sporolactobacillaceae
Bacillus selenitireducens MLS10	439292	hisZGDBHAF(IE)	fig|439292.5.peg.1172	4.91	-65	cacattagcatactaaagtg	Sporolactobacillaceae
Salinicoccus albus DSM 19776	1.12323e+06	hisR	fig|1123230.3.peg.362	5.37	-56	cgctttaaaacactaaagtg	Staphylococcaceae
		hisZGDCBHAF(IE)	fig|1123230.3.peg.363	5.37	-123	cactttagtgttttaaagcg	Staphylococcaceae
Salinicoccus carnicancri Crm	1.23576e+06	hisR	fig|1235755.3.peg.2630	5.41	-56	cactttaaatagctaaagtg	Staphylococcaceae
		hisZGDCBHAF(IE)	fig|1235755.3.peg.2631	5.41	-123	cactttagctatttaaagtg	Staphylococcaceae
Staphylococcus agnetis strain 908	985763	hisR	fig|985762.8.peg.1138	4.82	-62	cactttaatgtattaattcg	Staphylococcaceae
		hisZGDCBHAF(IE)	fig|985762.8.peg.1674	4.89	-38	cactttaacatggtagagag	Staphylococcaceae
		yuiF	fig|985762.8.peg.86	4.69	-37	cgctttaacacgataatgaa	Staphylococcaceae
Staphylococcus arlettae CVD059	1.21255e+06	hisR	fig|1212545.3.peg.378	5.05	-61	cattttaatgcgttagtacg	Staphylococcaceae
		hisZGDCBHAF(IE)	fig|1212545.3.peg.1262	4.39	-47	tcctttacttcggtagagaa	Staphylococcaceae
		yuiF	fig|1212545.3.peg.591	4.79	-37	cgctttagttcgataatgta	Staphylococcaceae
Staphylococcus aureus subsp. aureus N315	158879	hisR	fig|158879.11.peg.1859	5.11	-62	cactttaatagattaatgcg	Staphylococcaceae
		hisZGDCBHAF(IE)	fig|158879.11.peg.2676	4.72	-84	cactttagtgtggtagagaa	Staphylococcaceae
		yuiF	fig|158879.11.peg.858	4.99	-38	cgctttagttcgatagagcg	Staphylococcaceae
Staphylococcus capitis SK14	553212	hisR	fig|553212.3.peg.1836	5.04	-60	cactttaactaattagtacg	Staphylococcaceae
		yuiF	fig|553212.3.peg.519	4.83	-39	tactttagttcgatagagtg	Staphylococcaceae
Staphylococcus carnosus subsp. carnosus TM300	396513	hisR	fig|396513.4.peg.1479	5.05	-60	cactttaacgtattagtacg	Staphylococcaceae
		hisZGDCBHAF(IE)	fig|396513.4.peg.641	4.83	-50	tactttagttcggtagagag	Staphylococcaceae
		yuiF	fig|396513.4.peg.551	4.19	-37	tgctttagttcgataacgta	Staphylococcaceae
Staphylococcus cohnii subsp. cohnii strain 532	74704.5	hisR	fig|74704.5.peg.2616	4.62	-60	cactttaatgtattagcacg	Staphylococcaceae
		hisZGDCBHAF(IE)	fig|74704.5.peg.1995	4.83	-53	cactttagttcggtagagaa	Staphylococcaceae
		yuiF	fig|74704.5.peg.571	4.21	-39	tactttagttcgataacgta	Staphylococcaceae
Staphylococcus epidermidis ATCC 12228	176280	hisR	fig|176280.1.peg.1592	4.99	-60	cactttaacgaattagtaag	Staphylococcaceae
		hisZGDBHAF(IE)	fig|176280.1.peg.270	4.17	-48	tgtattatcgaactaaagaa	Staphylococcaceae
		yuiF	fig|176280.1.peg.637	4.83	-37	tactttagttcgatagagtg	Staphylococcaceae
Staphylococcus delphini 8086	1.14111e+06	hisZGDCBHAF(IE)	fig|1141105.7.peg.2289	4.6	-38	tactttaacttggtagagaa	Staphylococcaceae
		yuiF	fig|1141105.7.peg.2186	4.43	-38	tgctttagctcgataatgaa	Staphylococcaceae
		hisR	fig|1141105.7.peg.1617	4.5	-59	cactttaatctattaatccg	Staphylococcaceae
Staphylococcus haemolyticus JCSC1435	279809	hisR	fig|279808.8.peg.1030	5.36	-65	cactttaactatttaatgcg	Staphylococcaceae
		yuiF	fig|279808.8.peg.1979	4.83	-37	tactttagttcggtagagag	Staphylococcaceae
Staphylococcus hominis SK119	629742	hisR	fig|629742.3.peg.2155	5.42	-64	cactttaattaattaatgcg	Staphylococcaceae
		yuiF	fig|629742.3.peg.181	5.02	-38	cactttagttcggtagagta	Staphylococcaceae
Staphylococcus intermedius NCTC 11048	1.14111e+06	hisR	fig|1141106.7.peg.2197	4.54	-51	tctattaatccgttaaaatg	Staphylococcaceae
		hisZGDCBHAF(IE)	fig|1141106.7.peg.1292	4.6	-38	tactttaacttggtagagaa	Staphylococcaceae
		yuiF	fig|1141106.7.peg.1137	4.63	-37	cgctttagctcgataatgaa	Staphylococcaceae
Staphylococcus lugdunensis ACS-027-V-Sch2	883164	hisR	fig|883164.3.peg.62	4.72	-66	cactttaatcatttagtacg	Staphylococcaceae
		yuiF	fig|883164.3.peg.910	5.2	-38	cgctttagttcggtagagtg	Staphylococcaceae
Staphylococcus massiliensis S46	1.22978e+06	hisZGDCBHAF(IE)	fig|1229783.3.peg.170	4.59	-136	tactttaattcattagcgag	Staphylococcaceae
		yuiF	fig|1229783.3.peg.1262	4.49	-36	cgctttagtacgataatgaa	Staphylococcaceae
Staphylococcus pasteuri strain BAB3	45972.8	hisR	fig|45972.8.peg.2407	4.76	-59	cactttaacttattagtaag	Staphylococcaceae
		hisZGDBHAF(IE)	fig|45972.8.peg.730	4.55	-48	aactttactacagtaaagca	Staphylococcaceae
		yuiF	fig|45972.8.peg.565	5.01	-39	cgctttagttcgatagagtg	Staphylococcaceae
Staphylococcus pettenkoferi VCU012	904314	hisR	fig|904314.5.peg.2073	4.7	-59	cactttaacgtgttagtccg	Staphylococcaceae
		yuiF	fig|904314.5.peg.1382	4.59	-41	tgctttagttcgataatgta	Staphylococcaceae
Staphylococcus pseudintermedius ED99	984892	hisR	fig|984892.3.peg.785	4.5	-59	cactttaatctattaatccg	Staphylococcaceae
		hisZGDCBHAF(IE)	fig|984892.3.peg.236	4.6	-38	tactttaacttggtagagaa	Staphylococcaceae
		yuiF	fig|984892.3.peg.1775	4.63	-37	cgctttagctcgataatgaa	Staphylococcaceae
Staphylococcus saprophyticus subsp. saproph. ATCC 15305	342451	hisR	fig|342451.11.peg.882	5.03	-61	cactttaatgtactaatacg	Staphylococcaceae
		hisZGDCBHAF(IE)	fig|342451.11.peg.435	4.06	-42	tttattacttatttaaaaca	Staphylococcaceae
		yuiF	fig|342451.11.peg.1828	4.41	-38	tactttagttcgataacgtg	Staphylococcaceae
Staphylococcus sciuri subsp. sciuri strain DSM 20345	147468	hisR	fig|147467.8.peg.2669	4.76	-64	tactttaataggttagtgcg	Staphylococcaceae
		hisZGDCBHAF(IE)	fig|147467.8.peg.2662	4.8	-39	tactttaacttggtagagag	Staphylococcaceae
		yuiF	fig|147467.8.peg.2066	4.04	47	ttgtttaatgcgtttaaatg	Staphylococcaceae
Staphylococcus simulans ACS-120-V-Sch1	883166	hisR	fig|883166.5.peg.2151	5.02	-65	cactttaatgtattagtacg	Staphylococcaceae
		hisZGDCBHAF(IE)	fig|883166.5.peg.912	5.03	-51	cactttagttcggtagagag	Staphylococcaceae
		yuiF	fig|883166.5.peg.2315	4.81	-38	cactttagttcgataatgta	Staphylococcaceae
Staphylococcus warneri L37603	596319	hisR	fig|596319.3.peg.2166	4.79	-60	cactttaacttgttagtaag	Staphylococcaceae
		yuiF	fig|596319.3.peg.726	4.63	-39	tactttagttcgatagagta	Staphylococcaceae
Staphylococcus xylosus NJ	1.26265e+06	hisR	fig|1262650.3.peg.1493	5.02	-61	cactttaatgtattagtacg	Staphylococcaceae
		hisZGDCBHAF(IE)	fig|1262650.3.peg.1171	4.83	-49	cactttagttcggtagagaa	Staphylococcaceae
		yuiF	fig|1262650.3.peg.365	4.39	-38	tgctttagttcgataacgtg	Staphylococcaceae
Desmospora sp. 8437	997346	hisR	fig|997346.3.peg.3000	4.64	-22	tcttttaaaggggtaaagcg	Thermoactinomycetaceae
		hisZGDCBHAF(IE)	fig|997346.3.peg.2176	4.41	-40	ttcattagcaaactaaagca	Thermoactinomycetaceae
Lactobacillales - Enterococcaceae & Carnobacteriaceae: HisR2 regulon
Enterococcus moraviensis ATCC BAA-383	1.15861e+06	tdcP-tdcA-tyrT	fig|1158609.4.peg.774	5.23	-174	cactttagcgcgctaaagcg	Enterococcaceae	next to hisR2 (776)	HisR-controlled functions in Lactobacillales:
Enterococcus caccae ATCC BAA-1240	1.15861e+06	tdcP-tdcA-tyrT	fig|1158612.4.peg.1809	4.36	-175	tgctttagcgtagtgcagta	Enterococcaceae	next to hisR2 (1806)	tdcA = L-tyrosine decarboxylase (EC 4.1.1.25)
Enterococcus haemoperoxidus ATCC BAA-382	1.15861e+06	tdcP-tdcA-tyrT	fig|1158608.4.peg.1756	4.26	-174	tactttagcgcagtggagcg	Enterococcaceae	next to hisR2 1758)	tdcP = Tyrosine/tyramine exchanger
Carnobacterium maltaromaticum ATCC 35586	1.08748e+06	tdcP-tdcA-tyrT	fig|1087479.3.peg.1042	4.33	-373	cgcgttaacgagttaaagct	Carnobacteriaceae	next to hisR2 (1041)	tyrT = Predicted tyrosine transporter, NhaC family
Eubacteriales
Christensenella massiliensis strain Marseille-P2438	1.80571e+06	hisR	fig|1805714.3.peg.2265	4.67	-68	catggtaatgtgctaaaata	Christensenellaceae
		hisZGDBHAF(IE)	fig|1805714.3.peg.2292	4.91	-34	cgatttactacgctaaaata	Christensenellaceae
Christensenella minuta strain DSM 22607	626938	hisR	fig|626937.8.peg.469	4.49	-76	tattttcgcgtagtaatgtg	Christensenellaceae
		hisZGDBHAF(IE)	fig|626937.8.peg.496	4.17	-40	tgatttactacgctaaatta	Christensenellaceae
		hisXYZ*	fig|626937.8.peg.2454	4.47	-66	taatttaccacgatgaatta	Christensenellaceae
Christensenella sp. Marseille-P2437	1.81668e+06	hisR	fig|1816678.3.peg.1870	4.3	-68	cgtagtaatgtgttaaaatg	Christensenellaceae
		hisZGDBHAF(IE)	fig|1816678.3.peg.1896	4.63	-38	cgatttactacgataaatta	Christensenellaceae
Alkaliphilus metalliredigens QYMF	293827	hisZGDCBHAF(IE)	fig|293826.6.peg.599	4.49	-51	cgctttaacgtagtaaagaa	Clostridiaceae
		hisR	fig|293826.6.peg.972	4.08	-89	aagtttaaagtaataaaatc	Clostridiaceae
		yuiF	fig|293826.6.peg.3416	4.94	-57	tactttagtgcggtaaagca	Clostridiaceae
Butyricicoccus pullicaecorum 1.2	1.20361e+06	his(ZG)DB	fig|1203606.4.peg.857	4.89	-41	gattttagcatgataaatta	Clostridiaceae
		hisC	fig|1203606.4.peg.450	4.66	-58	cgatttattatattaaaata	Clostridiaceae
		hisXYZ*	fig|1203606.4.peg.605	4.51	-125	gactttgctatgttaaagtg	Clostridiaceae
Caloramator proteoclasticus DSM 10124	1.12126e+06	hisXYZ*	fig|1121262.4.peg.1484	4.86	-181	caatttaccatattaaagct	Clostridiaceae
		hisR	fig|1121262.4.peg.1792	4.18	-35	taatgtatttgaataatttt	Clostridiaceae
Caloramator quimbayensis strain USBA 833	1.14712e+06	hisZGDCBHAF(IE)	fig|1147123.4.peg.1503	4.57	-46	caatttaacgaattaaagtg	Clostridiaceae
		hisR	fig|1147123.4.peg.1114	4.47	-64	taatatattatgatataatt	Clostridiaceae
Clostridium acetobutylicum ATCC 824	272563	hisZGDBHAFIE	fig|272562.8.peg.1145	4.82	-54	tacgttagcgtgttaaagcg	Clostridiaceae
		hisC	fig|272562.8.peg.3214	5.27	-156	cactttaatacgctaaagtt	Clostridiaceae
Clostridium beijerinckii NCIMB 8052	290402	hisZGDC	fig|290402.41.peg.1351	5.01	-74	taatttagcacgctaaactg	Clostridiaceae
		hisR	fig|290402.41.peg.214	4.4	-36	tgctttcgtatattaaagtt	Clostridiaceae
		hisXYZ*	fig|290402.41.peg.1075	5.31	-53	tgctttagtatgataaagtg	Clostridiaceae
Clostridium botulinum A str. ATCC 3502	414000	hisR	fig|413999.7.peg.3248	4.12	-45	taaagtataataataaattg	Clostridiaceae
		hisZGDBHACFIE	fig|413999.7.peg.1541	5.71	-80	cactttatccgaataaacta	Clostridiaceae
		hisXY	fig|413999.7.peg.449	5.5	-55	aaattcatcacactaaagta	Clostridiaceae
Clostridium butyricum DSM 10702	1.31693e+06	hisZGD	fig|1316931.3.peg.1497	4.98	-66	cagtttagcacgttaaattg	Clostridiaceae
		hisXYZ*	fig|1316931.3.peg.1330	5.72	-57	tactttagtgtggtaaagta	Clostridiaceae
Clostridium cadaveris AGR2141	1.28069e+06	hisXYZ*	fig|1280692.3.peg.70	5.4	-53	caatttagcgtggtaaagtg	Clostridiaceae
		hisR	fig|1280692.3.peg.315	4.21	-197	gaatttactataataatgca	Clostridiaceae
Clostridium carboxidivorans P7	536227	hisR	fig|536227.4.peg.238	4.12	-81	tagattaatacgttaaatcg	Clostridiaceae
		hisZGDBHAC	fig|536227.4.peg.874	5.11	-50	cagtttagcatggtaaattg	Clostridiaceae
Clostridium celatum DSM 1785	545697	hisZGDCBHAFIE	fig|545697.3.peg.2522	5.24	-9	aactttagtatgataaagtg	Clostridiaceae
		hisR	fig|545697.3.peg.726	4.99	-56	aaatttaatatgataaagtg	Clostridiaceae
		hisXYZ*	fig|545697.3.peg.3210	5.11	-53	taatttagtgtgataaagtg	Clostridiaceae
Clostridium cellulovorans 743B	573062	hisC	fig|573061.5.peg.3284	5.46	-80	cactttagtgtgctaaagta	Clostridiaceae
		hisXYZ*	fig|573061.5.peg.442	5.07	-57	caatttagtgtgataaattg	Clostridiaceae
		hisZGDBHAFIEJ	fig|573061.5.peg.4050	4.06	-43	taatttaattagctaaagtg	Clostridiaceae
Clostridium colicanis 209318	999411	hisZGDCBHAFIE	fig|999411.4.peg.1887	5.13	-32	taatttaacgtgttaaagtg	Clostridiaceae
Clostridium kluyveri DSM 555	431944	hisXY	fig|431943.8.peg.769	4.82	-57	aaatttaatacagtaaatta	Clostridiaceae
Clostridium ljungdahlii	1538.8	hisXY	fig|1538.8.peg.3357	4.79	-66	aaatttagcacggtaaacta	Clostridiaceae
		hisR	fig|1538.8.peg.3742	4.2	-207	agttttactataattaagtt	Clostridiaceae
Clostridium novyi NT	386416	yuiF	fig|386415.7.peg.1802	5.34	-135	cactttaatatgctaaaata	Clostridiaceae
		hisZGDCBA(FI)E	fig|386415.7.peg.169	5.18	-41	tactttactgtgataaagtg	Clostridiaceae
		hisR	fig|386415.7.peg.1941	4.22	-135	cattgtaaagtattaaaata	Clostridiaceae
Clostridium pasteurianum DSM 525	1.26245e+06	hisZGDBHACF(IE)E	fig|1262449.3.peg.3159	5.07	-64	tattttagtatagtaaagcg	Clostridiaceae
Clostridium perfringens ATCC 13124	195104	hisXYZ*	fig|195103.9.peg.1480	5.82	-49	tacttcatcatggtaaagta	Clostridiaceae
Clostridium saccharoperbutylacetonicum N1-4(HMT)	931276	hisZGDCBHAFIE	fig|931276.5.peg.1495	4.82	-53	cagtttagcacgttaaagcg	Clostridiaceae
		hisR	fig|931276.5.peg.235	4.51	-82	tgcttttgcatattaaagtt	Clostridiaceae
		hisXYZ*	fig|931276.5.peg.1097	5.71	-54	cactttagtgtgataaagtg	Clostridiaceae
Clostridium sartagoforme AAU1	1.20253e+06	hisZGDCBHAF(IE)	fig|1202534.3.peg.765	4.65	-33	cactttaaagtgataaagtg	Clostridiaceae
		hisXY	fig|1202534.3.peg.1709	5.96	10	tactttactatgataaagta	Clostridiaceae
Clostridium sp. JCC	1.41472e+06	hisZGDCBHAF(IE)E	fig|1414720.3.peg.2641	4.24	-54	cactttaatctgctaaaggg	Clostridiaceae
		hisR	fig|1414720.3.peg.2579	5.26	-58	aaatttagcacactaaagtg	Clostridiaceae
		hisXYZ*	fig|1414720.3.peg.2496	5.13	-54	tactttaatgtgttaaagta	Clostridiaceae
Clostridium sp. JC122	1.03374e+06	hisR	fig|1033737.3.peg.1620	4.49	-176	aactgtacaacaataaatta	Clostridiaceae
Clostridium sporogenes ATCC 15579	471872	hisXY	fig|471871.7.peg.3061	4.66	-54	aaattcatcatgctaaagta	Clostridiaceae
		hisZGDBHACFIE	fig|471871.7.peg.1986	5.38	-46	cactttactcagataaacta	Clostridiaceae
Clostridium tetani E88	212717	yuiF	fig|212717.1.peg.2072	4.29	-208	aaaagtagtgtgctaaattc	Clostridiaceae
Clostridium tunisiense TJ	1.2331e+06	hisR	fig|1233099.4.peg.3548	4.41	-70	cactttaaaacattaaactt	Clostridiaceae
Clostridium tyrobutyricum DSM 2637 = ATCC 25755	1.12134e+06	hisZGDBHACFIE-?-J	fig|1121342.3.peg.439	5.16	-39	cactttaccatgataaatta	Clostridiaceae
		hisXY	fig|1121342.3.peg.631	5.79	-73	aattttatcatgctaaagta	Clostridiaceae
Clostridium hathewayi DSM 13479	566551	hisXYZ*	fig|566550.8.peg.3724	4.93	-17	tactttagtatgctaccatg	Clostridiaceae
		hisR	fig|566550.8.peg.1388	4.96	-67	gactttaatatgttaaaata	Clostridiaceae
		hisZGDB-?-A(FIE)	fig|566550.8.peg.5099	4.87	-46	cactttaccatgtgaaagta	Clostridiaceae
Clostridium hathewayi WAL-18680	742737	hisXYZ*	fig|742737.3.peg.423	4.71	-68	cactttcgtatgctaatatg	Clostridiaceae
		hisZGDB-?-C-?-A(FIE	fig|742737.3.peg.2516	3.75	-54	cactgcgccatgcgaaagtg	Clostridiaceae
		hisR	fig|742737.3.peg.1408	4.57	-44	aaggttaatgtgctaaaatg	Clostridiaceae
Eubacterium brachy ATCC 33089	1.32181e+06	hisXYZ*	fig|1321814.3.peg.1032	4.06	-32	tagttatgtttgataaaatt	Clostridiales Family XIII. Incertae Sedis
Eubacterium infirmum F0142	883109	hisR	fig|883109.3.peg.540	5.13	-81	gactttagcgcggtaaaatg	Clostridiales Family XIII. Incertae Sedis
		hisXY	fig|883109.3.peg.19	4.71	-44	tactttaatacgttaaatca	Clostridiales Family XIII. Incertae Sedis
Sulfobacillus acidophilus DSM 10332	679936	?-hisGDBHAF(IE)	fig|679936.5.peg.2825	4.32	-52	ttctttagcgtaataaatcg	Clostridiales Family XVII. Incertae Sedis
Thermaerobacter marianensis DSM 12885	644966	hisZGDBHAF(IE)	fig|644966.3.peg.606	4.38	-88	tgctttatcccgctaaagtg	Clostridiales Family XVII. Incertae Sedis
Acetobacterium woodii DSM 1030	931626	hisXYZ*	fig|931626.3.peg.945	4.6	-64	caaagtaccgtgataaagtg	Eubacteriaceae
		hisZGDCBHAF(IE)	fig|931626.3.peg.2360	4.16	-50	cacttcactagactacagta	Eubacteriaceae
Eubacterium callanderi strain NLAE-zl-G225	53442.3	hisZGDCBHAF(IE)	fig|53442.3.peg.1313	4.21	-41	tactttattgcgctactgca	Eubacteriaceae
Eubacterium coprostanoligenes strain ATCC 51222	290054	his(ZG)DBAIE	fig|290054.4.peg.828	5.16	-66	catattagcgtactaaagtg	Eubacteriaceae
Eubacterium limosum KIST612	903814	hisZGDCBHAF(IE)	fig|903814.3.peg.339	4.3	-41	cactttattgcgctactgca	Eubacteriaceae
Eubacterium ramulus ATCC 29099	1.25691e+06	hisR	fig|1256908.3.peg.2250	4.99	-87	aactttaatatgttaaaatt	Eubacteriaceae
		hisC	fig|1256908.3.peg.2103	5.07	-49	cactttagtgtgatacagtg	Eubacteriaceae
		hisZGDB(FIE)	fig|1256908.3.peg.683	4.95	-94	catggtagcacactaaagtg	Eubacteriaceae
		hisX	fig|1256908.3.peg.1239	5.17	-25	gactttagtatggtaaattg	Eubacteriaceae
Eubacterium ventriosum ATCC 27560	411463	hisZGDB(FIE)	fig|411463.4.peg.26	4.62	-36	cactttaaagtattaaagta	Eubacteriaceae
		hisR	fig|411463.4.peg.1659	4.28	-55	aactttagagtgataaaatc	Eubacteriaceae
		hisXYZ*	fig|411463.4.peg.1542	4.66	-51	aactttagtttagtaaagta	Eubacteriaceae
Eubacterium cellulosolvens LD2006	1.40844e+06	hisR	fig|1408436.3.peg.494	5.23	-175	aactttagtgtgctaaaata	Eubacteriaceae
		hisXYZ*	fig|1408436.3.peg.1344	5.31	-97	taatttagcgtggtaaagtg	Eubacteriaceae
		hisZGDBI	fig|1408436.3.peg.1775	4.24	-75	aaatttgttatggtaatatg	Eubacteriaceae
Eubacterium eligens ATCC 27750	515620	hisR	fig|515620.4.peg.1465	4.58	-68	aacttcactgtgttaaaatt	Eubacteriaceae
		hisZGDB(AIE)	fig|515620.4.peg.953	4.13	-47	cacttcaacgcattaaagca	Eubacteriaceae
Eubacterium hallii DSM 3353	411469	hisR	fig|411469.3.peg.1024	4.29	-85	ctctttaacacattaaactt	Eubacteriaceae
		hisZGDB(IE)	fig|411469.3.peg.658	4.62	-192	cactttattgtgacagagta	Eubacteriaceae
		hisXYZ*	fig|411469.3.peg.1024	4.57	-65	tactttagtgtagtgcattg	Eubacteriaceae
Intestinibacillus massiliensis strain type strain: Marseille-P3216	1.87103e+06	hisC	fig|1871029.3.peg.2175	5.21	-58	cactttatcatgctaaaatt	Eubacteriaceae
		his(ZG)DB-?-HAF(IE)	fig|1871029.3.peg.2007	4.77	-40	cattttagcacaatgaagta	Eubacteriaceae
		hisR	fig|1871029.3.peg.2399	4.43	-58	tactttcacgtactaatatg	Eubacteriaceae
		hisXYZ*	fig|1871029.3.peg.2807	4.07	-69	tgattttcttgaataaagtg	Eubacteriaceae
Pseudoramibacter alactolyticus ATCC 23263	887929	hisZGDCBHAF(IE)	fig|887929.3.peg.596	4.37	-40	cgctttattacgctactgta	Eubacteriaceae
Heliobacterium modesticaldum Ice1	498761	hisZGD-?-CBHAF(IE)	fig|498761.4.peg.2718	4.1	-69	tacttcaataaggtgaagcg	Heliobacteriaceae
Anaerobium acetethylicum strain GluBS11	1.61923e+06	hisR	fig|1619234.3.peg.246	4.85	-86	gactttaatatggtaaaatc	Lachnospiraceae
		hisZGDB(IE)	fig|1619234.3.peg.2415	5.16	-34	caatttaccatgataaagta	Lachnospiraceae
		hisYZ*	fig|1619234.3.peg.1864	4.28	-126	aaattgacgaagctaaattt	Lachnospiraceae
Anaerostipes caccae DSM 14662	411491	hisXYZ*	fig|411490.6.peg.231	4.8	-57	gaatttagtacactaatgtg	Lachnospiraceae
		hisR	fig|411490.6.peg.3395	4.43	-77	tactttaacgcgctgatgtt	Lachnospiraceae
		hisZGDB(FIE)	fig|411490.6.peg.1692	5.3	-35	cactttagtgtattaaagta	Lachnospiraceae
Anaerostipes hadrus DSM 3319	649757	hisZGDB(IE)	fig|649757.3.peg.2138	4.51	-38	cactttaattcgataaagta	Lachnospiraceae
		hisXYZ*	fig|649757.3.peg.1148	4.86	-56	tactttagcatggtagcgtg	Lachnospiraceae
[Clostridium] lactatifermentans DSM 14214	1.12132e+06	hisR	fig|1121323.3.peg.3554	5.23	-55	cactttagtatgctaatatg	Lachnospiraceae
		hisZGDCBHAF(IE)	fig|1121323.3.peg.2212	3.7	-55	ttgactaaagtgctaaactg	Lachnospiraceae
		hisXYZ*	fig|1121323.3.peg.2946	4.43	-92	tactttagtctgataacgtg	Lachnospiraceae
[Clostridium] propionicum DSM 1682	991789	hisR	fig|991789.4.peg.1811	5.02	-56	cactttagtatgttaatata	Lachnospiraceae
		hisXYZ*	fig|991789.4.peg.2741	5.12	-87	tactttagcgtggtaatgtg	Lachnospiraceae
		hisZGDCBHAF(IE)	fig|991789.4.peg.2525	3.76	-58	ttgactaaagtggtaaactg	Lachnospiraceae
Ruminococcus sp. AT12	1.74571e+06	hisZGDB(IE)	fig|1745713.3.peg.1030	4.66	-72	catggtagcacactaaagcg	Lachnospiraceae
		hisR	fig|1745713.3.peg.2526	4.91	-52	gaatttactgtgttaaaatg	Lachnospiraceae
Blautia hansenii DSM 20583	537008	hisR	fig|537007.6.peg.2830	4.46	-68	aaatttactgtgctactata	Lachnospiraceae
		hisXYZ*	fig|537007.6.peg.161	4.46	-61	caatttagcatagtagagaa	Lachnospiraceae
Blautia hydrogenotrophica DSM 10507	476272	hisR	fig|476272.5.peg.2762	4.87	-108	aattttagtgtgataaaatt	Lachnospiraceae
		hisXYZ*	fig|476272.5.peg.2495	5.06	-60	tactttagtgtggtaacatg	Lachnospiraceae
		hisZGDB(FIE)	fig|476272.5.peg.243	4.17	-44	tatagtagcgagataaagta	Lachnospiraceae
Ruminococcus obeum ATCC 29174	411460	hisZGDB(FIE)	fig|411459.7.peg.1542	4.87	-47	catggtagcacgttaaagtg	Lachnospiraceae
		hisA	fig|411459.7.peg.3410	4.23	-129	tcgtttagcacaataaagtg	Lachnospiraceae
		hisR	fig|411459.7.peg.3140	4.25	-71	catgttaaagtgttaaaata	Lachnospiraceae
		hisXYZ*	fig|411459.7.peg.3540	4.42	-64	tactttcacgtggtagagtg	Lachnospiraceae
Blautia producta ATCC 27340	1.12111e+06	hisR	fig|1121114.4.peg.2394	4.58	-76	aattttagtgtgctactata	Lachnospiraceae
		hisZGCBHAF(IE)	fig|1121114.4.peg.4830	4.9	-96	tatggtagcacgctaaagtg	Lachnospiraceae
Blautia schinkii DSM 10518	1.41065e+06	hisR	fig|1410649.3.peg.5573	5.24	-57	caatttagcgtgttaaaata	Lachnospiraceae
		hisZGDB(IE)	fig|1410649.3.peg.2004	4.26	-56	tatggtagcacaataaagca	Lachnospiraceae
Blautia wexlerae DSM 19850	1.12112e+06	hisR	fig|1121115.4.peg.1260	5.03	-101	taatttaacgtggtaaaata	Lachnospiraceae
		hisZGDB(FIE)	fig|1121115.4.peg.199	5.06	-74	cacgttaccgcactaaagta	Lachnospiraceae
		hisXYZ*	fig|1121115.4.peg.2544	4.37	-64	tactttcacatggtagagtg	Lachnospiraceae
Ruminococcus gnavus ATCC 29149	411471	hisR	fig|411470.6.peg.3265	4.97	-58	aaatttagtgtgataaaatg	Lachnospiraceae
		hisXYZ*	fig|411470.6.peg.244	5.16	-64	cagtttagtatagtaaagtg	Lachnospiraceae
		hisZGDB(FIE)	fig|411470.6.peg.2154	4.79	-37	tgtattagcatagtaaagtg	Lachnospiraceae
Ruminococcus torques ATCC 27756	411461	hisZGDB(FIE)	fig|411460.6.peg.167	4.82	-38	cgaattagcatagtaaagtg	Lachnospiraceae
		hisR	fig|411460.6.peg.517	4.88	-98	gaatttaatgtgctaaaata	Lachnospiraceae
		hisXYZ*	fig|411460.6.peg.1382	5.01	-75	aactttactgtggtacagtg	Lachnospiraceae
		?-hisHF	fig|411460.6.peg.1643	4.27	-166	tacgttagcgcgtaaatgtg	Lachnospiraceae
Catonella morbi ATCC 51271	592010	hisCBZGDHAF(IE)	fig|592010.4.peg.932	5.32	-48	tactttagcaaggtagagtg	Lachnospiraceae
Butyrivibrio crossotus DSM 2876	511680	hisR	fig|511680.4.peg.275	4.01	-53	tgctttaaagtgttaaactg	Lachnospiraceae
		hisXYZ*	fig|511680.4.peg.1202	4.51	-75	gactttatcgtgatagagtg	Lachnospiraceae
		hisZGDB(AIE)	fig|511680.4.peg.135	4.6	-45	tgctttaccacaataaagcg	Lachnospiraceae
Butyrivibrio fibrisolvens 16/4	657324	hisZGDDBF(IE)	fig|657324.3.peg.1663	4.2	-41	ttctttatcagactaaagtg	Lachnospiraceae
		hisR	fig|657324.3.peg.617	4.81	-126	aactttagtgtgataaactg	Lachnospiraceae
		hisXYZ*	fig|657324.3.peg.897	4.96	-65	taatttagtatggtagagtg	Lachnospiraceae
Butyrivibrio proteoclasticus B316	515622	hisC	fig|515622.3.peg.2413	4.59	-95	tatggtagcgtgataaagta	Lachnospiraceae
		hisR	fig|515622.3.peg.2472	4.72	-93	tagttcagagtgataaaatg	Lachnospiraceae
Clostridium lentocellum DSM 5427	642492	hisZGDC-?-BAF(IE)	fig|642492.3.peg.379	5.25	-30	tactttatcatagtaaagtg	Lachnospiraceae
		hisR	fig|642492.3.peg.2826	4.87	-201	tactgtacaatgataaagta	Lachnospiraceae
		hisX	fig|642492.3.peg.1569	5.55	-64	cactttagcacgctaaaata	Lachnospiraceae
Coprococcus catus GD/7	717962	hisZGDB-?-A(FIE)	fig|717962.3.peg.1595	4.27	-41	caaattagcagactaaagcg	Lachnospiraceae
		hisHF	fig|717962.3.peg.1531	4.36	-99	aactgttgcgtgctaacgta	Lachnospiraceae
		hisXYZ*	fig|717962.3.peg.947	3.85	-53	cgcgttagtagagtaaagag	Lachnospiraceae
Coprococcus comes ATCC 27758	470146	hisR	fig|470146.3.peg.443	4.81	-90	aattttaatgtgctaatatg	Lachnospiraceae
		hisXYZ*	fig|470146.3.peg.1502	4.79	-69	gactttagtatggtagattg	Lachnospiraceae
		hisZZGDB(FIE)	fig|470146.3.peg.972	4.85	-183	tatggtaacatgctaaagtg	Lachnospiraceae
		hisHF	fig|470146.3.peg.1977	4.67	-124	cactgtaacgtggtacatta	Lachnospiraceae
Coprococcus eutactus ATCC 27759	411475	hisZGDB(FIE)	fig|411474.6.peg.1163	5.45	-127	cactttagtgtagtaaagtg	Lachnospiraceae
		hisR	fig|411474.6.peg.400	5.08	-45	tactttatcacactaaagtt	Lachnospiraceae
		hisXYZ*	fig|411474.6.peg.753	4.72	-134	gactttactatgataaactg	Lachnospiraceae
Dorea formicigenerans ATCC 27755	411461	hisGDB(FIE)	fig|411461.4.peg.1442	4.25	-135	gaaattaccatggtaaatct	Lachnospiraceae
		hisR	fig|411461.4.peg.2742	5.01	-61	aaatttactgtgttaaaatg	Lachnospiraceae
		hisXYZ*	fig|411461.4.peg.589	5.02	-154	cgatttagcgtggtaaagta	Lachnospiraceae
Dorea longicatena DSM 13814	411463	hisXYZ*	fig|411462.6.peg.677	4.91	-94	gattttagtgtgataaagta	Lachnospiraceae
		hisR	fig|411462.6.peg.2663	4.97	-57	gaatttagtgtgttaaaatg	Lachnospiraceae
		hisZGDB(IE)	fig|411462.6.peg.425	4.86	-50	catggtagcacactaaagta	Lachnospiraceae
		hisA	fig|411462.6.peg.184	5.33	-68	tactttagtgtggtaaaatg	Lachnospiraceae
Eisenbergiella tayi strain DSM 26961	1.43205e+06	hisZGDB(IE)	fig|1432052.14.peg.4512	4.85	-54	cacgttaatgtgataaagta	Lachnospiraceae
		hisR	fig|1432052.14.peg.3331	4.91	-91	gactttagtatgttaaaatc	Lachnospiraceae
		hisXYZ*	fig|1432052.14.peg.3960	4.11	-77	cagtttagcctgataaactg	Lachnospiraceae
[Eubacterium] contortum strain 2789STDY5834876	39482.4	hisZGDB(FIE)	fig|39482.4.peg.2550	4.63	-34	cgaattagcacgataaagtg	Lachnospiraceae
		hisR	fig|39482.4.peg.4520	4.96	-58	aagtttagtgtgctaaaatg	Lachnospiraceae
[Eubacterium] fissicatena strain KCTC 15010	290055	hisXYZ*	fig|290055.3.peg.2835	5.37	-66	cattttagcgtggtaaagta	Lachnospiraceae
		hisR	fig|290055.3.peg.687	4.96	-58	aagtttagtgtgctaaaatg	Lachnospiraceae
		hisZGDB(FIE)	fig|290055.3.peg.1890	4.7	-33	cgaattagcatgataaagtg	Lachnospiraceae
Fusicatenibacter saccharivorans	1.1503e+06	hisR	fig|1150298.5.peg.5	5.42	-80	cactttactgtgctaaaatg	Lachnospiraceae
		hisZGDB	fig|1150298.5.peg.403	4.76	-57	aaatttaatatggtaatatg	Lachnospiraceae
Johnsonella ignava ATCC 51276	679200	hisR	fig|679200.3.peg.189	4.25	-63	aaaattaatatgttaaactt	Lachnospiraceae
		hisXYZ*	fig|679200.3.peg.1425	4.33	-60	cactttagtatgatatcata	Lachnospiraceae
Eubacterium saburreum DSM 3986	887325	hisXYZ*	fig|887325.3.peg.962	4.27	-100	tactttaatgtagtagagaa	Lachnospiraceae
		hisR	fig|887325.3.peg.2661	4.38	-46	caagttaaaatgctaaaata	Lachnospiraceae
Lachnobacterium bovis strain S1b	140626	hisXYZ*	fig|140626.5.peg.664	5.14	-36	catattagcatactaaagta	Lachnospiraceae
		hisR	fig|140626.5.peg.2245	5.06	-50	aactttaatatgttaaaata	Lachnospiraceae
		hisZGDB(FIE)	fig|140626.5.peg.934	4.35	-61	cactttacaataaagaagtg	Lachnospiraceae
Lachnobacterium bovis DSM 14045	1.12214e+06	hisZGDB(FIE)	fig|1122142.3.peg.1613	4.73	-71	tgctttactacgataaaata	Lachnospiraceae
		hisR	fig|1122142.3.peg.269	5.06	-53	aactttaatatgttaaaata	Lachnospiraceae
		hisXY	fig|1122142.3.peg.397	4.96	-36	catattagcatactaaagta	Lachnospiraceae
Lachnoclostridium sp. YL32	1.8342e+06	hisZGDB-?-hisA(IE)	fig|1834196.5.peg.7727	4.57	-26	cactttaccacgggaaagca	Lachnospiraceae
		hisR	fig|1834196.5.peg.6069	5.17	-112	gactttaatatgctaaaatg	Lachnospiraceae
		hisHF	fig|1834196.5.peg.1935	4.57	-47	cacgttacaatgctaaaata	Lachnospiraceae
		hisXYZ*	fig|1834196.5.peg.4241	4.25	-88	cgctttagtatgctaatatg	Lachnospiraceae
[Clostridium] amygdalinum strain src4	253257	hisR	fig|253257.3.peg.4399	4.47	-58	aacgttaatatgttaatata	Lachnospiraceae
		hisZGDBA(FIE)	fig|253257.3.peg.4227	4.72	-72	cactttactacatgaaagta	Lachnospiraceae
		hisXYZ*	fig|253257.3.peg.952	4.19	-54	cactttactatgctaccatg	Lachnospiraceae
Clostridium asparagiforme DSM 15981	518636	hisHF	fig|518636.5.peg.3116	4.62	-44	tgcgttaatgtgctaaaata	Lachnospiraceae
		hisR	fig|518636.5.peg.1968	5.17	-60	gactttaatatgctaaaatg	Lachnospiraceae
		hisXYZ*	fig|518636.5.peg.5220	4.97	-83	cactttagtatgctactatg	Lachnospiraceae
		hisZGDB-?-A(FIE)	fig|518636.5.peg.3212	4.67	-11	cactttaccatgtgaaagcg	Lachnospiraceae
Clostridium bolteae ATCC BAA-613	411903	hisR	fig|411902.9.peg.5930	5.17	-113	gactttaatatgctaaaatg	Lachnospiraceae
		hisHF	fig|411902.9.peg.2881	4.57	-47	cacgttacaatgctaaaata	Lachnospiraceae
		hisXYZ*	fig|411902.9.peg.53	4.87	-88	cgctttagtgtgctaatatg	Lachnospiraceae
		hisZGDBA(FIE)	fig|411902.9.peg.3430	4.67	-63	cactttaccatagaaaagca	Lachnospiraceae
[Clostridium] celerecrescens 18A	1.28636e+06	hisR	fig|1286362.3.peg.2299	5.27	-62	aactttagtatgttaaaatg	Lachnospiraceae
		hisHF	fig|1286362.3.peg.56	5.03	-49	cacgttactgtgttaaaatg	Lachnospiraceae
		hisZGDBA(?IE)	fig|1286362.3.peg.1763	4.71	-110	cactttactacaagaaagtg	Lachnospiraceae
		hisXYZ*	fig|1286362.3.peg.4363	4.24	-59	tcgtttatcaggatgaaaaa	Lachnospiraceae
Oribacterium sp. ACB1 (796943.3)	796943	?-hisR	fig|796943.3.peg.1887	3.24	-107	gcttttaatataatatagca	Lachnospiraceae
Clostridium citroniae WAL-17108 (742733.3)	742733	hisR	fig|742733.3.peg.1233	5.27	-292	aactttaatatgctaaaatg	Lachnospiraceae
		hisHF	fig|742733.3.peg.1557	5.17	-49	tacgttaccatgctaaaatg	Lachnospiraceae
		hisXYZ*	fig|742733.3.peg.2347	5.16	-103	cactttagtgtgctaatatg	Lachnospiraceae
		hisZGDB-?-hisA(FIE)	fig|742733.3.peg.3678	4.43	-54	cactttaccacatagaagta	Lachnospiraceae
Clostridium clostridioforme 2_1_49FAA (742735.4)	742735	hisR	fig|742735.4.peg.2491	5.17	-112	gactttaatatgctaaaatg	Lachnospiraceae
		hisHF	fig|742735.4.peg.4082	4.57	-47	cacgttacaatgctaaaata	Lachnospiraceae
		hisXYZ*	fig|742735.4.peg.2747	4.94	-88	cgctttagtatgctaatatg	Lachnospiraceae
		hisZGDB-??-hisA(FIE)	fig|742735.4.peg.1176	4.6	-63	cactttaccataggaaagca	Lachnospiraceae
[Clostridium] glycyrrhizinilyticum JCM 13369 (1291051.3)	1.29105e+06	hisXYZ*	fig|1291051.3.peg.281	5.31	-67	taatttagcgtggtaaagtg	Lachnospiraceae
		hisR	fig|1291051.3.peg.3001	4.93	-55	gaatttagtgtgctaaaatt	Lachnospiraceae
		hisZGDB(IE)	fig|1291051.3.peg.2211	4.01	-33	cgtagtagcagagtaaagtg	Lachnospiraceae
Clostridium hylemonae DSM 15053 (553973.6)	553974	hisR	fig|553973.6.peg.494	5.09	-57	gaatttagtgtgctaaaatg	Lachnospiraceae
		hisXYZ*	fig|553973.6.peg.2002	4.98	-93	cgatttagtgtggtaaagta	Lachnospiraceae
		hisZGDB(FIE)	fig|553973.6.peg.2418	5.02	-58	catggtagcatactaaagtg	Lachnospiraceae
[Clostridium] lavalense strain NLAE-zl-G277 (460384.4)	460384	hisXYZ*	fig|460384.4.peg.4441	4.31	-75	tatgctactatggtagagtg	Lachnospiraceae
		hisR	fig|460384.4.peg.925	5.17	-60	gactttaatatgctaaaatg	Lachnospiraceae
		hisZGDB-?-A(FIE)	fig|460384.4.peg.2332	4.67	-47	cactttaccatgtgaaagcg	Lachnospiraceae
Clostridium methoxybenzovorans SR3 (1286820.3)	1.28682e+06	hisR	fig|1286820.3.peg.5245	5.15	-17	aactttaatatgttaaaatg	Lachnospiraceae
		hisXYZ*	fig|1286820.3.peg.5643	4.96	-53	cactttactatgctaccatg	Lachnospiraceae
		hisZGDBA(FIE)	fig|1286820.3.peg.3427	4.71	-109	cactttactacaagaaagtg	Lachnospiraceae
Clostridium saccharolyticum WM1 (610130.3)	610130	hisZGDCBA(FIE)	fig|610130.3.peg.2135	4.42	-108	cactttactacaagaaagcg	Lachnospiraceae
		hisXYZ*	fig|610130.3.peg.4466	4.6	-53	cgctttactgtgctaccatg	Lachnospiraceae
Clostridium scindens ATCC 35704	411469	hisR	fig|411468.9.peg.2758	5.07	-57	aaatttagtgtgttaaaatg	Lachnospiraceae
		????-hisA	fig|411468.9.peg.3362	4.8	-58	tgctttactatgataaaata	Lachnospiraceae
		hisXYZ*	fig|411468.9.peg.1457	5.31	-91	caatttagcgtggtaaagta	Lachnospiraceae
		hisZGDB(FIE)	fig|411468.9.peg.1161	4.95	-47	catggtagcacactaaagtg	Lachnospiraceae
Clostridium symbiosum ATCC 14940 (411472.5)	411472	hisR	fig|411472.5.peg.3463	5.01	-76	gactttagtatgttaaaatt	Lachnospiraceae
Lachnospira pectinoschiza (28052.3)	28052.3	hisR	fig|28052.3.peg.341	4.75	-64	gactttactgtgttaaactg	Lachnospiraceae
		hisZGDB(AI)	fig|28052.3.peg.1078	4.58	-55	cacgttactttagtaaagtg	Lachnospiraceae
Bryantella formatexigens DSM 14469 (478749.5)	478750	hisXYZ*	fig|478749.5.peg.887	4.86	-62	cactttactatgataatata	Lachnospiraceae
		hisZGD-?-B(FIE)	fig|478749.5.peg.4030	5	-121	cacggtaccacgctaaagtg	Lachnospiraceae
Oribacterium sp. ACB7 (796944.3)	796944	hisXYZ*	fig|796944.3.peg.674	5.25	-113	tactttagcatgctaatgtg	Lachnospiraceae
		hisR	fig|796944.3.peg.694	4.52	-67	gaatttcatacgctaaagtg	Lachnospiraceae
Oribacterium sinus F0268 (585501.3)	585501	hisR	fig|585501.3.peg.1523	4.18	-264	cacataaatgcactaaaata	Lachnospiraceae
		hisXYZ*	fig|585501.3.peg.2129	5.2	-71	cactttagcatagtaacgta	Lachnospiraceae
Pseudobutyrivibrio ruminis DSM 9787 (1123011.4)	1.12301e+06	hisR	fig|1123011.4.peg.1625	4.94	-75	gactttagtgtgctacagta	Lachnospiraceae
		hisZGDB(FIE)	fig|1123011.4.peg.475	4.78	-43	ttctttatcacgctaaagtg	Lachnospiraceae
Robinsoniella peoriensis strain 6600698 (180332.6)	180333	hisZGDB(FIE)	fig|180332.6.peg.2784	4.94	-55	cacgttaatgtgataaagtg	Lachnospiraceae
		hisXYZ*	fig|180332.6.peg.1071	3.66	-105	aaatataccataagaaaatt	Lachnospiraceae
		hisR	fig|180332.6.peg.1333	4.12	-72	aacttctttacactaaagtt	Lachnospiraceae
Roseburia faecis strain M72 (301302.4)	301302	hisZGDB(FIE)	fig|301302.4.peg.1708	4.55	-32	cactttaaaatagtaaagcg	Lachnospiraceae
		hisR	fig|301302.4.peg.2830	4.96	-54	aactttaatatgataaaata	Lachnospiraceae
		hisXY	fig|301302.4.peg.345	5.01	-75	tactttagcatgataacatg	Lachnospiraceae
Roseburia hominis A2-183 (585394.18)	585394	hisR	fig|585394.18.peg.2198	5.18	-55	aactttaatatgctaaaata	Lachnospiraceae
		hisZGDB(FIE)	fig|585394.18.peg.1496	4.25	-48	catagtagcaaggtaaagta	Lachnospiraceae
Roseburia intestinalis L1-82 (536231.5)	536232	hisR	fig|536231.5.peg.2801	5.27	-75	aactttaatatgctaaaatg	Lachnospiraceae
		hisZGDB(FIE)	fig|536231.5.peg.840	4.89	-89	caaggtagcacactaaagtg	Lachnospiraceae
Roseburia inulinivorans DSM 16841	622312	hisR	fig|622312.4.peg.2086	5.12	-93	aactttactatgttaaaata	Lachnospiraceae
		hisZGDB(FIE)	fig|622312.4.peg.3290	5.3	-88	cacattagcatactaaagtg	Lachnospiraceae
		hisXYZ*	fig|622312.4.peg.418	4.72	-52	cactttaatgtggtagcgtg	Lachnospiraceae
Lachnospiraceae bacterium ACC2 (796942.3)	796942	hisR	fig|796942.3.peg.191	3.56	-59	tacttcaatgcgctgtcgtg	Lachnospiraceae
Clostridium sp. BR72 (1653434.3)	1.65343e+06	hisR	fig|1653434.3.peg.1428	4.65	-67	gagtttagtgtgttaaaata	Lachnospiraceae
		hisZGDB(FIE)	fig|1653434.3.peg.1791	4.88	-49	catagtagcacggtaaagtg	Lachnospiraceae
Shuttleworthia satelles DSM 14600	626523	hisR	fig|626523.3.peg.1112	4.58	-99	cgtattagcgtgctaaaatc	Lachnospiraceae
		hisZGDB(FIE)	fig|626523.3.peg.970	3.96	-54	agctttaatatgatactgcg	Lachnospiraceae
		hisXYZ*	fig|626523.3.peg.1713	5.03	-180	cgtgttagcatgctaaagtg	Lachnospiraceae
Clostridium nexile DSM 1787	500633	hisR	fig|500632.7.peg.133	4.71	-54	gagtttactgtgctaaaata	Lachnospiraceae
		hisZGDB(FIE)	fig|500632.7.peg.2553	4.54	-40	tattttaatatggtagcgta	Lachnospiraceae
		hisXYZ*	fig|500632.7.peg.2892	4.8	-54	taatttagtgtggtagagta	Lachnospiraceae
Eubacterium rectale ATCC 33656 (515619.6)	515620	hisXYZ*	fig|515619.6.peg.1740	4.83	-98	tactttagcgtgataatttg	Lachnospiraceae
		hisZGDB(FIE)	fig|515619.6.peg.1434	4.42	-34	cactttactacaagaaagcg	Lachnospiraceae
Oscillibacter valericigenes Sjm18-20 (693746.9)	693747	hisR	fig|693746.9.peg.3775	3.93	-77	tactttcatgctgtaaaata	Oscillospiraceae
		hisXYZ*	fig|693746.9.peg.2496	3.89	-70	taatttatcatggtacgctg	Oscillospiraceae
		his(ZG)DCBHAF(IE)J	fig|693746.9.peg.4538	3.66	-76	tactttactttgatatctgg	Oscillospiraceae
Oscillibacter ruminantium GH1 (1007096.3)	1.0071e+06	hisXYZ*	fig|1007096.3.peg.1934	4.8	-69	taatttatcatggtaaactg	Oscillospiraceae
		hisR	fig|1007096.3.peg.2270	4.3	-91	cgtattattgcgttaaagtt	Oscillospiraceae
		hisZDCBH-?-AF(IE)J	fig|1007096.3.peg.459	4.07	-76	tactttactttgataacaag	Oscillospiraceae
Desulfitobacterium dehalogenans ATCC 51507	756499	hisXYZ*	fig|756499.4.peg.1546	4.84	-63	ctctttagcgtattaaagta	Peptococcaceae
		hisR-hisZ	fig|756499.4.peg.3756	4.55	-45	tactttaataaattaaagta	Peptococcaceae
		hisGDCBHAF(IE)	fig|756499.4.peg.3744	4.16	-50	cactttaattagttaaagtg	Peptococcaceae
Desulfitobacterium dichloroeliminans LMG P-21439	871964	hisXYZ*	fig|871963.5.peg.2208	4.84	-64	ctctttagcgtattaaagta	Peptococcaceae
		hisR-hisZ	fig|871963.5.peg.302	4.55	-45	tactttaataaattaaagta	Peptococcaceae
		hisGDCBHAF(IE)	fig|871963.5.peg.300	4.37	-48	cgctttaactaactaaagta	Peptococcaceae
Desulfitobacterium hafniense Y51 (138119.41)	138119	hisR-hisZ	fig|138119.41.peg.4378	4.55	-42	tactttaataaattaaagta	Peptococcaceae
		hisGDCBHAF(IE)	fig|138119.41.peg.4375	4.1	-50	tgctttaactaattaaagtg	Peptococcaceae
		hisX	fig|138119.41.peg.3776	4.8	-62	ctctttagcgtattaaagta	Peptococcaceae
Desulfitobacterium metallireducens DSM 15288	871968	hisXYZ*	fig|871968.4.peg.2725	5.03	-66	ctctttagtatgctaaagta	Peptococcaceae
		hisR-hisZ	fig|871968.4.peg.141	4.64	-45	tactttaataaattaaagtg	Peptococcaceae
		hisGDCBHAF(IE)	fig|871968.4.peg.138	4.45	-83	cgctttaacgaagtaaagta	Peptococcaceae
Desulfosporosinus acidiphilus SJ4 (646529.3)	646529	hisGDCBHAF(IE)	fig|646529.3.peg.4582	4.37	-55	cgctttaccaaactaaagcg	Peptococcaceae
Desulfosporosinus meridiei DSM 13257 (768704.3)	768704	hisGDCBHAF(IE)	fig|768704.3.peg.2042	4.37	-73	tactttaactaactaaagcg	Peptococcaceae
Desulfosporosinus orientis DSM 765 (768706.3)	768706	hisGDCBHAF(IE)	fig|768706.3.peg.703	4.11	-74	tactttaactaactaaaacg	Peptococcaceae
		hisR-hisZ	fig|768706.3.peg.698	4.02	-129	tattttagcatagagaagat	Peptococcaceae
Desulfosporosinus youngiae DSM 17734 (768710.3)	768710	hisR-hisZ	fig|768710.3.peg.606	4.08	-59	cactttaatagattaaaggg	Peptococcaceae
		hisGDCBHAF(IE)	fig|768710.3.peg.620	4.15	-85	cactttaattaactaaagta	Peptococcaceae
Desulfotomaculum acetoxidans DSM 771 (485916.5)	485916	hisG2	fig|485916.5.peg.3658	4.73	-97	cactttaacatattaatatc	Peptococcaceae
		hisGDCBHAF(IE)	fig|485916.5.peg.755	4.15	-30	tgctttaatatagtaaagag	Peptococcaceae
Desulfotomaculum gibsoniae DSM 7213 (767817.3)	767817	hisG	fig|767817.3.peg.3485	4.28	-51	ttctttaatatgctaaatag	Peptococcaceae
		hisR-hisDCBHAF(IE)	fig|767817.3.peg.3226	4.18	-106	cactttaccgaaaaaaagga	Peptococcaceae
Desulfotomaculum hydrothermale Lam5 = DSM 18033	1.12143e+06	hisGDCBHAF(IE)	fig|1121428.3.peg.2623	4.09	-29	taatttaacaagttaaagag	Peptococcaceae
Desulfotomaculum kuznetsovii DSM 6115 (760568.4)	760568	hisG	fig|760568.4.peg.522	4.78	-36	tattttatcatgttaaagca	Peptococcaceae
Desulfotomaculum carboxydivorans CO-1-SRB (868595.4)	868595	hisGDC	fig|868595.4.peg.1894	4.26	46	cactttaccataattcagtt	Peptococcaceae
		hisR-hisZ	fig|868595.4.peg.1896	4.07	-99	gattttaacttgctaacgtc	Peptococcaceae
Desulfotomaculum nigrificans DSM 574 (696369.3)	696369	hisGDC	fig|696369.3.peg.2190	4.26	46	cactttaccataattcagtt	Peptococcaceae
		hisR-hisZ	fig|696369.3.peg.2188	4.07	-100	gattttaacttgctaacgtc	Peptococcaceae
Desulfotomaculum reducens MI-1 (349161.6)	349162	hisGDCBHAF(IE)	fig|349161.6.peg.2584	4.05	-29	taatttaataagttaaagag	Peptococcaceae
		hisR-hisZ	fig|349161.6.peg.2588	4.49	-127	taatttctctcgttaaaata	Peptococcaceae
Desulfotomaculum ruminis DSM 2154 (696281.4)	696281	hisGDCBHAF(IE)	fig|696281.4.peg.1365	4.1	-53	tattttaacatattattata	Peptococcaceae
		hisXYZ*	fig|696281.4.peg.1040	4.28	-89	tactttactagagtaatata	Peptococcaceae
Desulfurispora thermophila DSM 16022 (1121472.3)	1.12147e+06	hisR-hisDCBHAF(IE)	fig|1121472.3.peg.588	4.29	-85	gcttttagcacattaaaata	Peptococcaceae
		hisG	fig|1121472.3.peg.2443	4.48	-53	cattttaataagttaaatta	Peptococcaceae
Pelotomaculum thermopropionicum SI (370438.4)	370438	hisR-hisDCBHAFIE	fig|370438.4.peg.2861	4.69	-57	ggctttaatgtgttaaaatg	Peptococcaceae
Peptococcus niger strain DSM 20475 (2741.3)	2741.3	hisXY	fig|2741.3.peg.424	4.19	-57	catgttaacgaactaaagcg	Peptococcaceae
		hisR	fig|2741.3.peg.1548	4.11	-35	taatttaatgcgttaaaccc	Peptococcaceae
Syntrophobotulus glycolicus DSM 8271 (645991.3)	645991	hisGDCBHAF(IE)	fig|645991.3.peg.746	4.95	-129	cgctttaatgtagtaaagta	Peptococcaceae
		hisR-hisZ	fig|645991.3.peg.743	4.55	-55	tactttaatagattaaagta	Peptococcaceae
Thermincola sp. JR (635013.3)	635013	hisR	fig|635013.3.peg.886	4.36	-79	cgttttaacgtattaaagaa	Peptococcaceae
		hisZ	fig|635013.3.peg.888	5.29	-34	cactttaatatgttaaagta	Peptococcaceae
		hisGDCBHAF(IE)	fig|635013.3.peg.889	4.82	-39	cgctttaacgcgctaaagcg	Peptococcaceae
		hisXYZ*	fig|635013.3.peg.443	4.45	-89	tgctttactaaagtgaagtt	Peptococcaceae
Acetivibrio cellulolyticus CD2 (509191.4)	509191	hisZGDCB-?-HA	fig|509191.4.peg.2554	5.17	-39	aactttaatgtagtaaagtg	Ruminococcaceae
		hisXYZ*	fig|509191.4.peg.2888	4.56	-94	caatttactttagtaaagtt	Ruminococcaceae
Agathobaculum desmolans ATCC 43058 (1408437.6)	1.40844e+06	hisZGDBHAF(IE)-(IE)	fig|1408437.6.peg.2751	4.15	-41	atctttaacaagataaagcg	Ruminococcaceae
		hisC	fig|1408437.6.peg.2338	4.89	-56	cactttactatgataaacta	Ruminococcaceae
		hisXYZ*	fig|1408437.6.peg.791	4.42	-190	ttatttaccgcagtaaatta	Ruminococcaceae
Anaerotruncus colihominis DSM 17241 (445972.6)	445973	hisR	fig|445972.6.peg.1050	4.33	-105	tactttcgcaaactaaaatg	Ruminococcaceae
		hisXYZ*	fig|445972.6.peg.2019	4.57	-102	caatttagtttgataaagta	Ruminococcaceae
		hisZGDCBHAFIE	fig|445972.6.peg.2052	5.08	-41	catattagcatagtaaagta	Ruminococcaceae
Anaerotruncus sp. MT15 (1720200.3)	1.7202e+06	hisR	fig|1720200.3.peg.3262	4.24	-66	tactttcgcgctctaaaatg	Ruminococcaceae
		hisZGDCBHAFIE	fig|1720200.3.peg.3027	4.76	-40	catattagcatgataaagcg	Ruminococcaceae
Ethanoligenens harbinense YUAN-3 (663278.4)	663278	hisZGDCBHAFIE	fig|663278.4.peg.1573	4.42	-161	tgatttaccatgataaacta	Ruminococcaceae
		hisR	fig|663278.4.peg.492	4.81	-61	tattttattgtgctaaactg	Ruminococcaceae
Faecalibacterium prausnitzii M21/2 (411485.10)	411485	hisR	fig|411485.10.peg.1569	4.11	-98	cactttgaagtgctaaagta	Ruminococcaceae
		hisXYZ*	fig|411485.10.peg.2311	5.53	-73	cactttagcatggtaaaatg	Ruminococcaceae
		his(ZG)DCBHAF(IE)	fig|411485.10.peg.1121	4.78	-147	agctttacctagataaagta	Ruminococcaceae
Ruminococcus sp. Marseille-P3213 strain Marseille-P3213	1.87104e+06	hisR	fig|1871035.3.peg.1453	4.64	-60	tactttagtatcataaaatg	Ruminococcaceae
Clostridium sp. SN17 (1776382.3)	1.77638e+06	hisR	fig|1776382.3.peg.2615	4.88	-60	cacttttctatgctaaaatt	Ruminococcaceae
		hisZGDCBA(IE)	fig|1776382.3.peg.2316	4.61	-35	catagtagcacactaaagcg	Ruminococcaceae
Anaerotruncus sp. Marseille-P2769 (1841867.3)	1.84187e+06	hisR	fig|1841867.3.peg.2655	4.63	-58	tacttttatgcgttaaaatg	Ruminococcaceae
Clostridium thermocellum ATCC 27405 (203119.11)	203119	hisXYZ*	fig|203119.11.peg.1545	4.56	-55	tgctttattatgttaacatg	Ruminococcaceae
		hisZGDCB-?-HAF(IE)	fig|203119.11.peg.3083	5.16	-47	aactttaacatgataaagtg	Ruminococcaceae
Clostridium cellulolyticum H10 (394503.7)	394504	hisXYZ*	fig|394503.7.peg.918	4.54	-100	tactttactttattaaagtt	Ruminococcaceae
		hisZGDCB-?-HAF(IE)	fig|394503.7.peg.396	4.6	-61	cactttaactcaataaagga	Ruminococcaceae
Clostridium clariflavum DSM 19732 (720554.3)	720554	hisZGDCB-?-HAF(IE)	fig|720554.3.peg.4112	4.46	-39	aactttaacttgataaagta	Ruminococcaceae
		hisXYZ*	fig|720554.3.peg.3952	4.56	-63	tgctttattatgttaacatg	Ruminococcaceae
Clostridium leptum DSM 753 (428125.8)	428126	hisR	fig|428125.8.peg.1860	4.41	-37	aattttattgtactaaaccg	Ruminococcaceae
		hisZGDCB(AI)E	fig|428125.8.peg.2301	4.56	-77	tatagtagcacgctaaagcg	Ruminococcaceae
		hisXYZ*	fig|428125.8.peg.2157	4.31	-90	tactttagcttgctaatcag	Ruminococcaceae
Clostridium methylpentosum DSM 5476 (537013.3)	537013	hisR	fig|537013.3.peg.2506	4.59	-53	cagtttaatgtgttaaactg	Ruminococcaceae
		hisX	fig|537013.3.peg.1435	5.15	-106	caatttaatgtggtaaagta	Ruminococcaceae
		hisYZ*	fig|537013.3.peg.2442	4.94	-91	cggtttagcgtgctaaagtg	Ruminococcaceae
		hisZGDCBHAF(IE)	fig|537013.3.peg.826	3.59	-128	gtttggagtatgttaaaata	Ruminococcaceae
Clostridium sporosphaeroides DSM 1294 (1121334.3)	1.12133e+06	hisXYZ*	fig|1121334.3.peg.3259	4.64	-53	aatgctactatactaaagtg	Ruminococcaceae
		hisZGDCBAIE	fig|1121334.3.peg.2715	4.77	-35	catattagcatgttaaagca	Ruminococcaceae
Clostridium stercorarium subsp. stercorarium DSM 8532	1.12134e+06	hisXYZ*	fig|1121335.3.peg.974	4.83	-80	tactttagtacgataatgta	Ruminococcaceae
		hisZGDCB-?-A	fig|1121335.3.peg.2492	4.31	-37	tactttagttcgataatgtg	Ruminococcaceae
		hisHF	fig|1121335.3.peg.1822	5.02	-96	cgctttatcatactaaagta	Ruminococcaceae
Clostridium termitidis CT1112 (1195236.3)	1.19524e+06	hisZGDCB-?-HAF(IE)	fig|1195236.3.peg.3418	4.54	-93	cactttaatttaataaagta	Ruminococcaceae
		?-hisXYZ*	fig|1195236.3.peg.3522	5.1	7	taatttaccatggtaaatta	Ruminococcaceae
Clostridium viride DSM 6836 (1121344.3)	1.12134e+06	hisR	fig|1121344.3.peg.359	4.52	-41	cgatttagtgtgataatatg	Ruminococcaceae
		hisZGDCBHAF(IE)	fig|1121344.3.peg.2153	4.11	-63	cgaggtagtgtggtaacata	Ruminococcaceae
Eubacterium siraeum DSM 15702 (428128.7)	428129	hisR	fig|428128.7.peg.395	4.52	-74	tactttagagtgataaaata	Ruminococcaceae
		hisZGDCBH-?-A-?-FIE	fig|428128.7.peg.1250	5.27	-74	cacattagcacgctaaagtg	Ruminococcaceae
		hisYZ*	fig|428128.7.peg.1504	4.83	-45	cgctttactatgataaatta	Ruminococcaceae
Ruminococcus albus 8 (246199.4)	246199	hisR	fig|246199.4.peg.1254	4.72	-78	cgctgtaatgtgctaaaata	Ruminococcaceae
		?-hisZGD-??-BH-?-F-????-(IE)E	fig|246199.4.peg.2890	4.13	-83	tttgtcagtatgctaaaata	Ruminococcaceae
		hisXYZ*	fig|246199.4.peg.1869	4.94	-37	taatttatgtcaataaattt	Ruminococcaceae
Ruminococcus bicirculans strain 43_17 (1160721.18)	1.16072e+06	hisZGDBHFIE	fig|1160721.18.peg.923	5.18	-160	cactttactacgataaagta	Ruminococcaceae
		hisC	fig|1160721.18.peg.1266	5.7	-38	tactttactatgataaaata	Ruminococcaceae
Ruminococcus callidus ATCC 27760 (411473.3)	411473	hisZGD-?-BHAF-?-I	fig|411473.3.peg.617	4.5	-33	tatagtagcatactaaagca	Ruminococcaceae
Ruminococcus champanellensis 18P13 = JCM 17042	213810	hisZGDC-?-BHAFIE	fig|213810.11.peg.836	5.22	-17	catgttagcatagtaaagtg	Ruminococcaceae
		hisR	fig|213810.11.peg.1416	5.32	-54	cattttagtgtgctaaaata	Ruminococcaceae
		hisXYZ*	fig|213810.11.peg.1606	4.44	-63	tatagtactatgataaaata	Ruminococcaceae
Ruminococcus faecis JCM 15917 (1298596.3)	1.2986e+06	hisZGDB(FIE)	fig|1298596.3.peg.411	4.7	-43	cgtggtagcacgctaaagtg	Ruminococcaceae
		hisXYZ*	fig|1298596.3.peg.2390	5.01	-69	aactttaccgtagtacagtg	Ruminococcaceae
Ruminococcus flavefaciens FD-1 (641112.4)	641112	hisZGD-?-CBH	fig|641112.4.peg.2508	4.67	-125	catgttagcagactaaagtg	Ruminococcaceae
		?-hisR	fig|641112.4.peg.974	4.57	-15	tacttttgcagaataatgtg	Ruminococcaceae
Ruminococcus gauvreauii DSM 19829 (1123075.3)	1.12308e+06	hisR	fig|1123075.3.peg.3724	4.96	-58	aattttaacgtgttaaaata	Ruminococcaceae
		hisZGDB(FIE)	fig|1123075.3.peg.1485	4.83	-36	cactttaatacgataaagca	Ruminococcaceae
Ruminococcus lactaris ATCC 29176 (471875.6)	471876	hisR	fig|471875.6.peg.1172	5.19	-59	aaatttagtgtgctaaaatg	Ruminococcaceae
		hisZGDB(FIE)	fig|471875.6.peg.918	4.33	-40	cgtattagcagactaaagtg	Ruminococcaceae
		hisXYZ*	fig|471875.6.peg.1515	4.62	-70	gactttaccatggtgcagtg	Ruminococcaceae
Subdoligranulum variabile DSM 15176 (411471.5)	411472	his(ZG)DCHAF(IE)J	fig|411471.5.peg.2705	4.97	-57	aactttattgcactaaagta	Ruminococcaceae
Sporobacter termitidis DSM 10068 (1123282.4)	1.12328e+06	hisR	fig|1123282.4.peg.3126	4.16	-69	tgctttaatactgtaaaatt	Ruminococcaceae
		hisZGDCBHAF(IE)	fig|1123282.4.peg.2032	3.76	-58	ttgactaatatgctaaagta	Ruminococcaceae
	411472	his(ZG)DCHAF(IE)J	fig|411471.5.peg.2705	4.97	-57	aactttattgcactaaagta	Ruminococcaceae
Symbiobacterium thermophilum IAM 14863 (292459.5)	292460	hisZGDBHAF(IE)	fig|292459.5.peg.2818	4.6	-36	cacattagcctactaaagta	Symbiobacteriaceae
Dethiobacter alkaliphilus AHT 1 (555088.4)	555088	hisZGDBHAF(IE)J	fig|555088.4.peg.1367	5.02	-30	cactttaacgtattaaagcg	Syntrophomonadaceae
		?-?-hisH	fig|555088.4.peg.1600	4.1	48	catattaatgtgataaataa	Syntrophomonadaceae
Syntrophomonas wolfei subsp. wolfei str. Goettingen (335541.7)	335542	?????-hisR-hisZGDBAF(IE)	fig|335541.7.peg.1912	4.8	-100	cgctttatcatgataaagct	Syntrophomonadaceae
Flavonifractor plautii ATCC 29863 (411475.3)	411475	hisR	fig|411475.3.peg.455	5.01	-63	tacttcactttggtaaaata	Oscillospiraceae
		hisXYZ*	fig|411475.3.peg.2421	4.72	-62	cgctttagtgtggtaatata	Oscillospiraceae
Bacteroides capillosus ATCC 29799 (411467.6)	411468	hisZGDBHAFIE	fig|411467.6.peg.3038	4.98	-62	gactttagcatagtaatgtg	Oscillospiraceae
		hisXYZ*	fig|411467.6.peg.195	4.71	-61	catggtagtatgataaagta	Oscillospiraceae
Pseudoflavonifractor sp. Marseille-P3106 strain Marseille-P3106	1.87102e+06	his(ZG)DBHAF-?-E	fig|1871015.3.peg.2996	4.76	-43	tatattagcgtggtaaagcg	Oscillospiraceae
		hisR	fig|1871015.3.peg.1985	4.33	-52	cacttcactttggtaaaata	Oscillospiraceae
		hisXYZ*	fig|1871015.3.peg.655	4.84	-50	cgtgttaccatactaaagta	Oscillospiraceae
Intestinimonas butyriciproducens ER1 (1297617.3)	1.29762e+06	hisR	fig|1297617.3.peg.2675	4.22	-66	tacttcacagtggtaaaata	Eubacteriales incertae sedis
		hisZGDBHAF-?-(IE)	fig|1297617.3.peg.1174	4.54	-62	gactttagtgtagtagcgtg	Eubacteriales incertae sedis
Bacteroides pectinophilus ATCC 43243 (483218.5)	483218	hisZ	fig|483218.5.peg.2947	5.04	-41	cacgttaccacgctaaagtg	Eubacteriales incertae sedis
Halanaerobiales - Halanaerobiaceae, Halobacteroidaceae
Halanaerobium sp. 'sapolanicus' (656519.3)	656519	hisZGDCBHAF(IE)	fig|656519.3.peg.2362	4.38	-48	tgctttagcatattaaagga	Halanaerobiaceae
		yuiF	fig|656519.3.peg.1212	4.84	-100	taatttaattgattaaagta	Halanaerobiaceae
Halanaerobium praevalens DSM 2228 (572479.3)	572479	hisXY	fig|572479.3.peg.1594	4.7	-61	tactttacaatgttaaagta	Halanaerobiaceae
		yuiF	fig|572479.3.peg.98	4.23	47	aagtttattaaatttaaatg	Halanaerobiaceae
Halanaerobium saccharolyticum subsp. saccharolyticum DSM 6643	1.29305e+06	hisZGDCBHAF(IE)	fig|1293054.3.peg.1500	4.81	-48	tactttaatatgataaagca	Halanaerobiaceae
Halothermothrix orenii H 168 (373903.5)	373904	hisZGDBHAF(IE)	fig|373903.5.peg.234	4.99	-54	ttctttattaaactaaagta	Halanaerobiaceae
		hisR	fig|373903.5.peg.218	4.84	-43	tactttaatcaagtgaagta	Halanaerobiaceae
Acetohalobium arabaticum DSM 5501 (574087.3)	574087	hisZGDBHAF(IE)	fig|574087.3.peg.1493	5.08	-36	tactttactgtattaaaata	Halobacteroidaceae
Halobacteroides halobius DSM 5150 (748449.3)	748449	yuiF	fig|748449.3.peg.1173	4.19	-43	tgttttaatagattaaagta	Halobacteroidaceae
		hisZGDBHAF(IE)	fig|748449.3.peg.941	4.34	-142	aaatttaacttatttaatta	Halobacteroidaceae
Orenia marismortui DSM 5156 (926561.3)	926561	hisXY	fig|926561.3.peg.536	4.68	-70	tcctttactttgttaaagta	Halobacteroidaceae
		hisZGDBH	fig|926561.3.peg.1552	4.69	-38	cactttaaaggagtaaagta	Halobacteroidaceae
Natranaerobiales - Natranaerobiaceae
Natranaerobius thermophilus JW/NM-WN-LF	457570	hisR	fig|457570.14.peg.481	4.3	-108	gactttaaaatgataaaata	Natranaerobiaceae
		hisZGBHAF(IE)	fig|457570.14.peg.2058	3.88	-38	cactttaacgagttaacgaa	Natranaerobiaceae
Thermoanaerobacterales - Thermoanaerobacteraceae, Family III
Caldanaerobius fijiensis DSM 17918 (1121256.4)	1.12126e+06	hisZGDCBHAF(IE)	fig|1121256.4.peg.2381	4.69	-29	tactttatcatattaaagag	Thermoanaerobacteraceae
Caldanaerobius polysaccharolyticus DSM 13641	935948	hisZGDCBHAF(IE)	fig|935948.5.peg.1977	4.4	-29	tgctttatcatattaaagag	Thermoanaerobacteraceae
Carboxydothermus hydrogenoformans Z-2901	246195	hisRZGDCBHAF(IE)	fig|246194.6.peg.1032	5.21	-50	tattttagtatattaaagta	Thermoanaerobacteraceae
Desulfovirgula thermocuniculi DSM 16036	1.12147e+06	hisG	fig|1121468.4.peg.154	4.36	-37	catattaacatattaaatag	Thermoanaerobacteraceae
Fervidicola ferrireducens strain Y170	520764	hisZGDBHAF(IE)	fig|520764.3.peg.1908	4.8	-50	tatattactatgttaaaata	Thermoanaerobacteraceae
Calderihabitans maritimus strain KKC1 (1246530.3)	1.24653e+06	hisZG[D]BHAF(IE)	fig|1246530.3.peg.2985	4.55	-55	cgttttaccatagtaaagaa	Thermoanaerobacteraceae
Moorella thermoacetica ATCC 39073 (264732.11)	264732	hisZGDCBHAF(IE)	fig|264732.11.peg.2213	4.99	-32	tacgttaacatagtaaagta	Thermoanaerobacteraceae
Tepidanaerobacter acetatoxydans Re1 (1209989.3)	1.20999e+06	?-hisXYZ*	fig|1209989.3.peg.3202	5.03	22	aactttatcatattaaagta	Thermoanaerobacteraceae
		hisZGDCBAF(IE)	fig|1209989.3.peg.783	4.21	-40	tgatttaatatactaaagga	Thermoanaerobacteraceae
Thermoanaerobacter brockii subsp. finnii Ako-1	509193	hisR	fig|509193.4.peg.1789	4.08	-84	cactttaaagtattgaaatt	Thermoanaerobacteraceae
		hisZGDCBHAF(IE)	fig|509193.4.peg.551	4.33	-45	tactttatcacgttacaaag	Thermoanaerobacteraceae
Thermoanaerobacter ethanolicus CCSD1 (589861.3)	589861	hisR	fig|589861.3.peg.2330	4.08	-84	cactttaaagtattgaaatt	Thermoanaerobacteraceae
		hisZG	fig|589861.3.peg.975	4.11	-45	tactttatcacgttacaaag	Thermoanaerobacteraceae
Thermoanaerobacter indiensis BSB-33 (1125975.3)	1.12598e+06	hisR	fig|1125975.3.peg.798	4.08	-84	cactttaaagtattgaaatt	Thermoanaerobacteraceae
		hisZG	fig|1125975.3.peg.2106	4.11	-45	tactttatcacgttacaaag	Thermoanaerobacteraceae
Thermoanaerobacter italicus Ab9 (580331.4)	580331	hisZGDCBHAF(IE)	fig|580331.4.peg.1866	4.33	-45	tactttatcacgttacaaag	Thermoanaerobacteraceae
Thermoanaerobacter mathranii subsp. mathranii str. A3	583358	hisZGDCBHAF(IE)	fig|583358.4.peg.1857	4.33	-45	tactttatcacgttacaaag	Thermoanaerobacteraceae
Thermoanaerobacter pseudethanolicus ATCC 33223	340100	hisZGDCBHAF(IE)	fig|340099.6.peg.541	4.33	-45	tactttatcacgttacaaag	Thermoanaerobacteraceae
		hisR	fig|340099.6.peg.1775	4.08	-84	cactttaaagtattgaaatt	Thermoanaerobacteraceae
Thermoanaerobacter siderophilus SR4 (880478.3)	880478	hisZGDCBHAF(IE)	fig|880478.3.peg.1806	4.33	-45	tactttatcacgttacaaag	Thermoanaerobacteraceae
		hisR	fig|880478.3.peg.64	4.08	-84	cactttaaagtattgaaatt	Thermoanaerobacteraceae
Thermoanaerobacter thermohydrosulfuricus WC1	1.19863e+06	hisZGDCBHAF(IE)	fig|1198630.3.peg.1390	4.33	-45	tactttatcacgttacaaag	Thermoanaerobacteraceae
		hisR	fig|1198630.3.peg.2155	4.08	-84	cactttaaagtattgaaatt	Thermoanaerobacteraceae
Caldanaerovirga acetigignens strain DSM 18802 (447595.3)	447595	hisZGDCBHAF(IE)	fig|447595.3.peg.2398	4.24	-39	tttattaatatgttaaaata	Thermoanaerobacterales Family III. Incertae Sedis
Caldicellulosiruptor acetigenus DSM 7040 (1121259.3)	1.12126e+06	hisZGDCBHAF(IE)	fig|1121259.3.peg.309	4.69	-37	cacttcattatgataaagta	Thermoanaerobacterales Family III. Incertae Sedis
Caldicellulosiruptor bescii strain DSMZ 6725 (31899.10)	31899.1	hisZGDCBHAF(IE)	fig|31899.10.peg.1973	4.69	-36	cacttcattatgataaagta	Thermoanaerobacterales Family III. Incertae Sedis
Caldicellulosiruptor changbaiensis strain CBS-Z (1222016.3)	1.22202e+06	hisZGDCBHAF(IE)	fig|1222016.3.peg.1303	4.44	-35	cacttcatcatgataaagca	Thermoanaerobacterales Family III. Incertae Sedis
Caldicellulosiruptor sp. Wai35.B1 (1387557.3)	1.38756e+06	hisZGDCBHAF(IE)	fig|1387557.3.peg.1727	4.4	-37	cgcttcattatgataaagta	Thermoanaerobacterales Family III. Incertae Sedis
Caldicellulosiruptor hydrothermalis 108 (632292.3)	632292	hisZGDCBHAF(IE)	fig|632292.3.peg.1341	4.69	-37	cacttcattatgataaagta	Thermoanaerobacterales Family III. Incertae Sedis
Caldicellulosiruptor kristjanssonii 177R1B (632335.8)	632336	hisZGDCBHAF(IE)	fig|632335.8.peg.1589	4.69	-37	cacttcattatgataaagta	Thermoanaerobacterales Family III. Incertae Sedis
Caldicellulosiruptor kronotskyensis 2002 (632348.3)	632348	hisZGDCBHAF(IE)	fig|632348.3.peg.1306	4.69	-36	cacttcattatgataaagta	Thermoanaerobacterales Family III. Incertae Sedis
Caldicellulosiruptor lactoaceticus 6A (632516.3)	632516	hisZGDCBHAF(IE)	fig|632516.3.peg.54	4.69	-37	cacttcattatgataaagta	Thermoanaerobacterales Family III. Incertae Sedis
Thermoanaerobacter cellulolyticus NA10 (1387569.3)	1.38757e+06	hisZGDCBHAF(IE)	fig|1387569.3.peg.1282	4.73	-37	cacttcatcatgataaagta	Thermoanaerobacterales Family III. Incertae Sedis
Caldicellulosiruptor obsidiansis OB47 (608506.3)	608506	hisZGDCBHAF(IE)	fig|608506.3.peg.1171	4.69	-37	cacttcattatgataaagta	Thermoanaerobacterales Family III. Incertae Sedis
Caldicellulosiruptor owensensis OL (632518.3)	632518	hisZGDCBHAF(IE)	fig|632518.3.peg.1346	4.69	-37	cacttcattatgataaagta	Thermoanaerobacterales Family III. Incertae Sedis
Caldicellulosiruptor saccharolyticus DSM 8903 (351627.8)	351628	hisZGDCBHAF(IE)	fig|351627.8.peg.2205	4.44	-37	cacttcatcatgataaagca	Thermoanaerobacterales Family III. Incertae Sedis
Thermoanaerobacterium aotearoense SCUT27 (1421016.3)	1.42102e+06	hisZGDCBHAF(IE)	fig|1421016.3.peg.2602	4.08	-42	cactttacaaagataaagta	Thermoanaerobacterales Family III. Incertae Sedis
Thermoanaerobacterium saccharolyticum JW/SL-YS485	1.09451e+06	hisZGDCBHAF(IE)	fig|1094508.3.peg.1187	4.08	-42	cactttacaaagataaagta	Thermoanaerobacterales Family III. Incertae Sedis
Thermoanaerobacterium thermosaccharolyticum DSM 571	580327	hisZGDCBHAF(IE)	fig|580327.4.peg.558	4.5	-46	cactctacaaagataaagta	Thermoanaerobacterales Family III. Incertae Sedis
Thermoanaerobacterium xylanolyticum LX-11 (858215.3)	858215	hisZGDCBHAF(IE)	fig|858215.3.peg.1086	5.02	-42	cactttacaaaaataaagta	Thermoanaerobacterales Family III. Incertae Sedis
Thermosediminibacter oceani DSM 16646 (555079.3)	555079	hisC	fig|555079.3.peg.1520	4.39	-36	taatttaaaataataaatct	Thermoanaerobacterales Family III. Incertae Sedis
Thermovenabulum gondwanense strain R270 (520767.4)	520767	hisZGDCBHAF(IE)	fig|520767.4.peg.2208	4.06	-51	ctatttaaaatattaaagta	Thermoanaerobacterales Family III. Incertae Sedis
Mahella australiensis 50-1 BON (697281.3)	697281	hisZGDCBHAF(IE)	fig|697281.3.peg.275	4.89	-37	cactttatcataataaagcg	Thermoanaerobacterales Family III. Incertae Sedis
Acidaminococcales, Selenomonadales - Acidaminococcaceae, Selenomonadaceae, Sporomusaceae
Acidaminococcus fermentans DSM 20731 (591001.3)	591001	hisR-hisZGDCBHAFI	fig|591001.3.peg.943	4.52	-129	aattttcataaattcaaaaa	Acidaminococcaceae
Acidaminococcus intestini RyC-MR95 (568816.4)	568816	hisR-hisZGD(C-?)BBHAF(IE)	fig|568816.4.peg.856	5	-87	ttcattaacgtgttaatgta	Acidaminococcaceae
Phascolarctobacterium sp. YIT 12067 (626939.3)	626939	hisR-hisZGDCBHAF(IE)	fig|626939.3.peg.1853	4.87	-95	gactttcacaagataaagta	Acidaminococcaceae
		hisXYZ*	fig|626939.3.peg.1848	4.71	-66	aaatttagcgtactaaagta	Acidaminococcaceae
Succinispira mobilis DSM 6222 (1069080.3)	1.06908e+06	hisX	fig|1069080.3.peg.363	5.34	-56	aactttaactaactaaagta	Acidaminococcaceae
		hisZGDCBHAF(IE)	fig|1069080.3.peg.1787	4.32	-37	tgctttaactaattaaacaa	Acidaminococcaceae
Centipeda periodontii DSM 2778 (888060.3)	888060	hisGDCBHAF(IE)	fig|888060.3.peg.1339	5.06	-34	ttctttaattagctaaagga	Selenomonadaceae
		hisXYZ*	fig|888060.3.peg.2110	4.45	-41	cactttatcttattaaagca	Selenomonadaceae
Megamonas funiformis YIT 11815 (742816.3)	742816	hisR-hisZ-?-GDCBHAF(IE)	fig|742816.3.peg.1097	4.96	-50	aattttcgtaagttaaagtg	Selenomonadaceae
		hisX	fig|742816.3.peg.3	4.92	-69	tgctttagctaattaaagta	Selenomonadaceae
Megamonas hypermegale ART12/1 (657316.3)	657316	hisR-hisZ	fig|657316.3.peg.1372	4.96	-50	aattttcgtaagttaaagtg	Selenomonadaceae
		hisX	fig|657316.3.peg.2126	4.75	-69	tgctttagttaattaaaata	Selenomonadaceae
Megamonas rupellensis DSM 19944 (1122217.3)	1.12222e+06	hisR-hisZ-?-hisGCBHAF(IE)	fig|1122217.3.peg.1266	4.96	-50	aattttcgtaagttaaagtg	Selenomonadaceae
		???-hisJ	fig|1122217.3.peg.246	5.1	-37	aattttaataaactaaaata	Selenomonadaceae
		hisX	fig|1122217.3.peg.489	4.92	-69	tgctttagctaattaaagta	Selenomonadaceae
Mitsuokella multacida DSM 20544 (500635.8)	500636	hisR-hisZ-?-hisGDCBHAF(IE)	fig|500635.8.peg.1190	4.93	-72	aattttcactaactaaagga	Selenomonadaceae
		hisX	fig|500635.8.peg.1410	4.25	-40	cgctttagcaagataaagaa	Selenomonadaceae
Zymophilus raffinosivorans DSM 20765 (1123511.3)	1.12351e+06	hisGDCBHAF(IE)	fig|1123511.3.peg.2298	4.56	-88	tatattgactaattaaaatt	Selenomonadaceae
		hisXYZ*	fig|1123511.3.peg.3909	5.21	-72	tattttaacgaactaaagta	Selenomonadaceae
		hisR-hisZ	fig|1123511.3.peg.2302	4.06	-151	cagtttcacaaggtaaagag	Selenomonadaceae
Selenomonas artemidis F0399 (749551.3)	749551	??????????????-hisR	fig|749551.3.peg.105	4.67	-116	tactttagctattgaaaaaa	Selenomonadaceae
		hisXYZ*	fig|749551.3.peg.1711	4.74	-40	ctctttatcttgttaaagaa	Selenomonadaceae
Selenomonas bovis DSM 23594 (1123250.4)	1.12325e+06	hisR-hisZGDCBHAF(IE)	fig|1123250.4.peg.2062	5.06	-42	aattttcacaaattaaagga	Selenomonadaceae
		hisX	fig|1123250.4.peg.1302	4.32	-66	tattttactgtgcaaaagta	Selenomonadaceae
Selenomonas flueggei ATCC 43531 (638302.3)	638302	hisGDCBHAF(IE)	fig|638302.3.peg.118	4.41	-35	ttctttaacggactaaagga	Selenomonadaceae
		hisXYZ*	fig|638302.3.peg.1564	4.75	-44	cactttattgtattaaagta	Selenomonadaceae
Selenomonas infelix ATCC 43532 (679201.3)	679201	hisGDCBHAF(IE)	fig|679201.3.peg.508	4.5	-34	ttctttaattgactaaagga	Selenomonadaceae
		hisX	fig|679201.3.peg.1965	4.34	-40	cactttatcttactaaagca	Selenomonadaceae
Selenomonas noxia ATCC 43541 (585503.3)	585503	hisGDCBHAF(IE)	fig|585503.3.peg.1810	4.58	-34	ttctttaactgactaaagga	Selenomonadaceae
		hisXYZ*	fig|585503.3.peg.1240	4.21	-47	tgctttatcttattaaaggg	Selenomonadaceae
Selenomonas ruminantium subsp. ruminantium ATCC 12561	1.28071e+06	hisR-hisZ-?-GDCBHAFI	fig|1280706.4.peg.1958	4.8	-54	taatttcacaaactaaagga	Selenomonadaceae
Selenomonas sputigena ATCC 35185 (546271.5)	546272	?-?-hisR-hisZ-?-GDCBFAH(IE)	fig|546271.5.peg.1143	3.92	-165	tttttgcacaagatcaagaa	Selenomonadaceae
		hisX	fig|546271.5.peg.689	4.26	-30	tactttaacgaagaaaagga	Selenomonadaceae
Anaeromusa acidaminophila DSM 3853 (1120992.3)	1.12099e+06	hisR-hisZ	fig|1120992.3.peg.1718	5.15	-101	tattttcacaaactaaagaa	Sporomusaceae
		hisGDCBHAF(IE)	fig|1120992.3.peg.1722	4.89	-42	cactttaactagataaagaa	Sporomusaceae
		hisX	fig|1120992.3.peg.1778	4.58	-62	tattttaccgaagtaaagta	Sporomusaceae
Pelosinus fermentans DSM 17108 (1122947.3)	1.12295e+06	hisR-hisZ	fig|1122947.3.peg.3777	4.61	-149	gatattaacttgctaatgaa	Sporomusaceae
		hisX	fig|1122947.3.peg.958	4.71	-64	aattttaccgaactaaagta	Sporomusaceae
Thermosinus carboxydivorans Nor1 (401526.3)	401526	hisX	fig|401526.3.peg.833	5.45	-60	tattttaatatattaaagta	Sporomusaceae
		?-hisR-hisZ	fig|401526.3.peg.308	4.67	129	ctttttcgtaaattaaagaa	Sporomusaceae
		hisGDCBHAF(IE)	fig|401526.3.peg.303	5.09	-33	cattttaactaattaaagaa	Sporomusaceae
Veillonellales - Veillonellaceae
Anaeroglobus geminatus F0357 (861450.3)	861450	hisZGDCBBHAF(IE)	fig|861450.3.peg.1570	5.36	-46	cgctttaacaaattaaagcg	Veillonellaceae
		hisZ*	fig|861450.3.peg.1626	4.62	3	agctttattgaaatgaatca	Veillonellaceae
Dialister invisus DSM 15470 (592028.3)	592028	hisR	fig|592028.3.peg.242	5.1	-81	tgctataatgcattaaagtg	Veillonellaceae
		hisXYZ*	fig|592028.3.peg.1947	5	-41	ttatttagcaagataaagtg	Veillonellaceae
Dialister micraerophilus DSM 19965 (888062.3)	888062	hisR	888062.3.peg.120	4.06	-43	tgatataatcaattaaagag	Veillonellaceae
		hisXYZ*	fig|888062.3.peg.1075	4.91	-41	ttcattaactaagtaaagta	Veillonellaceae
Dialister succinatiphilus YIT 11850 (742743.3)	742743	hisZGDCBFAH(IE)	fig|742743.3.peg.1669	5.29	-49	tactttagcgtggtaatgta	Veillonellaceae
		hisR	fig|742743.3.peg.856	5.21	-68	tgctataatatactaaagta	Veillonellaceae
		hisXYZ*	fig|742743.3.peg.1383	5.49	-39	ttctttaacgaaataaagta	Veillonellaceae
Megasphaera elsdenii (907.4)	907.4	hisZGDCBHAF(IE)	fig|907.4.peg.592	5.26	-42	tactttactgagataaagaa	Veillonellaceae
		hisXX	fig|907.4.peg.566	4.75	-75	ctttttaacgaaataaagta	Veillonellaceae
Megasphaera genomosp. type_1 str. 28L (699218.3)	699218	hisR	fig|699218.3.peg.1140	4.87	-41	agatttagtatagtaaatta	Veillonellaceae
		hisXYZ*	fig|699218.3.peg.561	4.97	-66	cgatttaattggataaagta	Veillonellaceae
Veillonella atypica KON strain ATCC 17744 (1128111.52)	1.12811e+06	???-hisR	fig|1128111.3.peg.246	4.39	-96	aactttcacaatgtaaagtg	Veillonellaceae
		hisXYZ*	fig|1128111.3.peg.68	5.86	-73	aactttaatatgctaaagta	Veillonellaceae
		his(ZG)DBAFIE(C?)H	fig|1128111.3.peg.1436	5.7	-89	tgctttagcgtgataaagta	Veillonellaceae
Veillonella dispar ATCC 17748 (546273.3)	546273	???-hisR	fig|546273.3.peg.1830	4.5	-105	atctttcactaagtaaagtg	Veillonellaceae
		hisXYZ*	fig|546273.3.peg.1718	5.88	-106	aactttaacgaactaaagta	Veillonellaceae
		his(ZG)DBAFIE(C?)H	fig|546273.3.peg.1557	5.57	-151	tactttagttagataaagcg	Veillonellaceae
Veillonella parvula ATCC 17745 (686660.3)	686660	????-hisR	fig|686660.3.peg.374	4.49	-105	atctttcacaaagtaaagtg	Veillonellaceae
		hisXYZ*	fig|686660.3.peg.492	5.88	-107	aactttaacgaactaaagta	Veillonellaceae
		his(ZG)DBAF	fig|686660.3.peg.661	5.46	-179	tactttaataaagtaaagcg	Veillonellaceae
Veillonella parvula DSM 2008 (479436.6)	479437	???-hisR	fig|479436.6.peg.414	4.49	-104	atctttcacaaagtaaagtg	Veillonellaceae
		hisXYZ*	fig|479436.6.peg.294	5.89	-107	aactttaatgaactaaagta	Veillonellaceae
		his(ZG)DBAFIE(C?)H	fig|479436.6.peg.121	5.46	-179	tactttaataaagtaaagcg	Veillonellaceae
Veillonella ratti ACS-216-V-Col6b (883156.3)	883156	hisGDBH	fig|883156.3.peg.403	4.19	-36	agctttatgtagttacagcg	Veillonellaceae
		hisXYZ*	fig|883156.3.peg.1153	5.69	-82	aactttatctagataaagta	Veillonellaceae
Tissierellales - Peptoniphilaceae, Gottschalkiaceae
Clostridium acidurici 9a (1128398.3)	1.1284e+06	hisZGDCBHAF(IE)	fig|1128398.3.peg.1806	4.31	-34	cgctttaattagatgaagtg	Gottschalkiaceae
Anaerococcus hydrogenalis DSM 7454 (561177.4)	561177	?-hisR	fig|561177.4.peg.625	4.19	-91	taattcactttaataaacta	Peptoniphilaceae
Anaerococcus lactolyticus ATCC 51172 (525254.4)	525254	?-hisR	fig|525254.4.peg.806	4.06	-173	tatgtaaaccagataaaaga	Peptoniphilaceae
Anaerococcus sp. ph10 (1118056.3)	1.11806e+06	hisJ	fig|1118056.3.peg.970	4.29	-71	aaatttaacataaaaataaa	Peptoniphilaceae
		???-hisR	fig|1118056.3.peg.327	4.38	18	ttaattattaaaattgcaaa	Peptoniphilaceae
Anaerococcus sp. 9403502 (938294.3)	938294	hisR	fig|938294.3.peg.826	4.1	-116	tactttcataagttataaca	Peptoniphilaceae
Anaerococcus prevotii DSM 20548 (525919.6)	525920	hisR	fig|525919.6.peg.1095	4.23	-32	ttaattgatatattaattaa	Peptoniphilaceae
Finegoldia magna ATCC 29328 (334413.6)	334414	hisR	fig|334413.6.peg.1246	4.66	-143	tagtttaataagatacaata	Peptoniphilaceae
Parvimonas micra ATCC 33270 (411465.10)	411465	?-hisR	fig|411465.10.rna.32	4.86	-42	tttttttattagataatgta	Peptoniphilaceae
		????-hisJ	fig|411465.10.peg.797	4.68	-106	ttttttacaaaaataaataa	Peptoniphilaceae
Peptoniphilus grossensis strain 35-6-1 (1465756.4)	1.46576e+06	yuiF	fig|1465756.4.peg.865	5.12	-50	taaattaatatgagaaaata	Peptoniphilaceae
Peptoniphilus harei ACS-146-V-Sch2b (908338.3)	908338	yuiF	fig|908338.3.peg.1012	5.47	-86	taatttatcataatagagaa	Peptoniphilaceae
Peptoniphilus indolicus ATCC 29427 (997350.3)	997350	yuiF	fig|997350.3.peg.806	4.53	-62	tatatcatattaataattta	Peptoniphilaceae
Peptoniphilus rhinitidis 1-13 (875454.4)	875454	?-yuiF	fig|875454.4.peg.1094	4.82	70	ttttttatttagttaccata	Peptoniphilaceae
Peptoniphilus sp. JC140 (1033744.3)	1.03374e+06	yuiF	fig|1033744.3.peg.552	4.26	-105	atttttcacaaattaaagaa	Peptoniphilaceae
1Position of the 1st upstream nucleotide relative to translation start site.
2 weak HisR sites with scores below treshold that were validated via phylog.footprinting are highlighted in red (40 sites in total)

## Sheet: Tboxes_annotation
Additional file 4. (B) Predicted Histidine-specific T-boxes and their reconstructed regulons in Firmicutes genomes.
First gene id in T-box regulated operon	T-box regulated operon	Genome id (SEED)	First gene function	evalue1	score1
fig|1139219.4.peg.1564	his(ZG)DCBHAF(IE)	Enterococcus dispar ATCC 51266 (1139219.4)	ATP phosphoribosyltransferase (EC 2.4.2.17) / ATP phosphoribosyltransferase regulatory subunit (EC 2.4.2.17)	1.5e-33	129.8
fig|1154757.4.peg.193	his(ZG)DBHAFIEC	Leuconostoc pseudomesenteroides 4882 (1154757.4)	ATP phosphoribosyltransferase (EC 2.4.2.17) / ATP phosphoribosyltransferase regulatory subunit (EC 2.4.2.17)	5.4e-18	69.3
fig|1158606.4.peg.710	his(ZG)DCBHAF(IE)J	Enterococcus asini ATCC 700915 (1158606.4)	ATP phosphoribosyltransferase (EC 2.4.2.17) / ATP phosphoribosyltransferase regulatory subunit (EC 2.4.2.17)	1.3e-27	106.8
fig|1229756.3.peg.604	his(ZG)DBHAFIEC	Leuconostoc gelidum JB7 (1229756.3)	ATP phosphoribosyltransferase (EC 2.4.2.17) / ATP phosphoribosyltransferase regulatory subunit (EC 2.4.2.17)	2.6e-20	78.5
fig|1229758.3.peg.452	his(ZG)DBHAFIEC	Leuconostoc carnosum JB16 (1229758.3)	ATP phosphoribosyltransferase (EC 2.4.2.17) / ATP phosphoribosyltransferase regulatory subunit (EC 2.4.2.17)	1.8e-19	75.4
fig|203120.7.peg.1544	his(ZG)DBHAFIEC	Leuconostoc mesenteroides subsp. mesenteroides ATCC 8293 (203120.7)	ATP phosphoribosyltransferase (EC 2.4.2.17) / ATP phosphoribosyltransferase regulatory subunit (EC 2.4.2.17)	4.3e-18	70
fig|762051.3.peg.1596	his(ZG)DBHAFIEC	Leuconostoc kimchii IMSNU11154 (762051.3)	ATP phosphoribosyltransferase (EC 2.4.2.17) / ATP phosphoribosyltransferase regulatory subunit (EC 2.4.2.17)	6.9e-21	80.6
fig|1034346.3.peg.1057	hisZGDCBHAFIE	Clostridiaceae bacterium JC118 (1034346.3)	ATP phosphoribosyltransferase regulatory subunit (EC 2.4.2.17)	3e-34	132.3
fig|1045004.4.peg.1669	hisZGDBHAFIEC	Oenococcus kitaharae DSM 17330 (1045004.4)	ATP phosphoribosyltransferase regulatory subunit (EC 2.4.2.17)	1.5e-30	118
fig|1046595.4.peg.394	hisZGDBHAFIEC	Lactobacillus suebicus KCTC 3549 (1046595.4)	ATP phosphoribosyltransferase regulatory subunit (EC 2.4.2.17)	2.2e-19	74.7
fig|1046596.4.peg.2365	hisZGDBHAFIEC	Lactobacillus mali KCTC 3596 (1046596.4)	ATP phosphoribosyltransferase regulatory subunit (EC 2.4.2.17)	2e-28	109.8
fig|1046597.4.peg.372	hisZGDBHAFIEC	Lactobacillus zeae KCTC 3804 (1046597.4)	ATP phosphoribosyltransferase regulatory subunit (EC 2.4.2.17)	1.9e-25	98.3
fig|1046598.4.peg.958	hisZGDBHAFIC	Lactobacillus versmoldensis KCTC 3814 (1046598.4)	ATP phosphoribosyltransferase regulatory subunit (EC 2.4.2.17)	2.9e-31	120.7
fig|1050201.3.peg.492	hisZGDCBHAF(IE)	Allobaculum stercoricanis DSM 13633 (1050201.3)	ATP phosphoribosyltransferase regulatory subunit (EC 2.4.2.17)	6.6e-30	115.5
fig|1123313.3.peg.331	hisZGDCBHAF(IE)	Streptococcus pleomorphus DSM 20574 (1123313.3)	ATP phosphoribosyltransferase regulatory subunit (EC 2.4.2.17)	1.2e-35	137.6
fig|1130798.3.peg.641	hisZGDBHAFIEC	Lactobacillus mucosae LM1 (1130798.3)	ATP phosphoribosyltransferase regulatory subunit (EC 2.4.2.17)	3.5e-30	116.6
fig|1136177.4.peg.2027	hisZGDBHAFIEC	Lactobacillus pentosus KCA1 (1136177.4)	ATP phosphoribosyltransferase regulatory subunit (EC 2.4.2.17)	8.8e-26	99.5
fig|1144300.3.peg.1689	hisZGDBHAFIEC	Lactobacillus gastricus PS3 (1144300.3)	ATP phosphoribosyltransferase regulatory subunit (EC 2.4.2.17)	5e-24	92.8
fig|428127.7.peg.105	hisZGDCBHAFIE	Eubacterium dolichum DSM 3991 (428127.7)	ATP phosphoribosyltransferase regulatory subunit (EC 2.4.2.17)	7.1e-31	119.2
fig|518637.5.peg.49	hisZGDCBHAF(IE)	Eubacterium biforme DSM 3989 (518637.5)	ATP phosphoribosyltransferase regulatory subunit (EC 2.4.2.17)	8.2e-33	126.7
fig|525318.3.peg.2571	hisZGBHAFIEC	Lactobacillus buchneri ATCC 11577 (525318.3)	ATP phosphoribosyltransferase regulatory subunit (EC 2.4.2.17)	1.5e-25	98.6
fig|525325.3.peg.510	hisZGDBHAFIEC	Lactobacillus fermentum ATCC 14931 (525325.3)	ATP phosphoribosyltransferase regulatory subunit (EC 2.4.2.17)	8.7e-23	87.9
fig|525327.3.peg.2273	hisZGBHAFEC	Lactobacillus hilgardii ATCC 8290 (525327.3)	ATP phosphoribosyltransferase regulatory subunit (EC 2.4.2.17)	1.1e-25	99.2
fig|525337.3.peg.34	hisZGDBHAFIEC	Lactobacillus paracasei subsp. paracasei ATCC 25302 (525337.3)	ATP phosphoribosyltransferase regulatory subunit (EC 2.4.2.17)	4e-30	116.3
fig|525338.3.peg.967	hisZGDBHAFIEC	Lactobacillus plantarum subsp. plantarum ATCC 14917 (525338.3)	ATP phosphoribosyltransferase regulatory subunit (EC 2.4.2.17)	1.7e-26	102.3
fig|525362.3.peg.1752	hisZGDBHAFIEC	Lactobacillus ruminis ATCC 25644 (525362.3)	ATP phosphoribosyltransferase regulatory subunit (EC 2.4.2.17)	5.2e-23	88.8
fig|568703.9.peg.1362	hisZGDBHAFIEC	Lactobacillus rhamnosus GG (568703.9)	ATP phosphoribosyltransferase regulatory subunit (EC 2.4.2.17)	1.2e-27	106.7
fig|717960.3.peg.913	hisZGD	Eubacterium cylindroides T2-87 (717960.3)	ATP phosphoribosyltransferase regulatory subunit (EC 2.4.2.17)	8.2e-35	134.2
fig|936140.3.peg.2058	hisZGDBHAFIEC	Lactobacillus farciminis KCTC 3681 (936140.3)	ATP phosphoribosyltransferase regulatory subunit (EC 2.4.2.17)	3.2e-32	124.4
fig|999413.4.peg.2607	hisZGDCBHAFIE	Clostridium innocuum 2959 (999413.4)	ATP phosphoribosyltransferase regulatory subunit (EC 2.4.2.17)	1.5e-32	125.7
fig|1033837.3.peg.1612	hisYZ*X	Lactobacillus kefiranofaciens ZW3 (1033837.3)	Histidine ABC transporter, permease protein	2.6e-27	105.1
fig|1045854.4.peg.1202	hisYZ*X	Weissella koreensis KACC 15510 (1045854.4)	Histidine ABC transporter, permease protein	1e-18	71.9
fig|1046595.4.peg.1954	hisYZ*X	Lactobacillus suebicus KCTC 3549 (1046595.4)	Histidine ABC transporter, permease protein	9.3e-27	102.5
fig|1046597.4.peg.548	hisYZ*X	Lactobacillus zeae KCTC 3804 (1046597.4)	Histidine ABC transporter, permease protein	6e-24	92.1
fig|1046598.4.peg.1672	hisYZ*X	Lactobacillus versmoldensis KCTC 3814 (1046598.4)	Histidine ABC transporter, permease protein	5.3e-25	96.2
fig|1108974.3.peg.1122	hisYZ*X	Leuconostoc citreum LBAE C10 (1108974.3)	Histidine ABC transporter, permease protein	8.8e-32	122.4
fig|1121864.4.peg.853	hisYZ*X	Enterococcus cecorum DSM 20682 = ATCC 43198 (1121864.4)	Histidine ABC transporter, permease protein	6.5e-34	130.7
fig|1121865.5.peg.1295	hisYZ*X	Enterococcus columbae DSM 7374 = ATCC 51263 (1121865.5)	Histidine ABC transporter, permease protein	2.2e-37	144.1
fig|1127131.3.peg.745	hisYZ*X	Weissella confusa LBAE C39-2 (1127131.3)	Histidine ABC transporter, permease protein	2.5e-22	85.8
fig|1130798.3.peg.1114	hisYZ*X	Lactobacillus mucosae LM1 (1130798.3)	Histidine ABC transporter, permease protein	9.1e-27	103
fig|1136177.4.peg.1822	hisYZ*X	Lactobacillus pentosus KCA1 (1136177.4)	Histidine ABC transporter, permease protein	1e-30	118.3
fig|1139219.4.peg.2091	hisYZ*X	Enterococcus dispar ATCC 51266 (1139219.4)	Histidine ABC transporter, permease protein	9.6e-35	133.9
fig|1140001.4.peg.1251	hisYZ*X	Enterococcus durans ATCC 6056 (1140001.4)	Histidine ABC transporter, permease protein	2.8e-33	128.2
fig|1140002.4.peg.3343	hisYZ*X	Enterococcus avium ATCC 14025 (1140002.4)	Histidine ABC transporter, permease protein	1.7e-30	117.4
fig|1144300.3.peg.1886	hisYZ*X	Lactobacillus gastricus PS3 (1144300.3)	Histidine ABC transporter, permease protein	9.5e-23	87.5
fig|1154757.4.peg.1398	hisYZ*X	Leuconostoc pseudomesenteroides 4882 (1154757.4)	Histidine ABC transporter, permease protein	5.4e-28	107.8
fig|1158600.4.peg.1565	hisYZ*X	Enterococcus faecium ATCC 8459 (1158600.4)	Histidine ABC transporter, permease protein	2.3e-33	128.6
fig|1158607.4.peg.3205	hisYZ*X	Enterococcus pallens ATCC BAA-351 (1158607.4)	Histidine ABC transporter, permease protein	2.1e-32	124.9
fig|1158610.4.peg.841	hisYZ*X	Enterococcus phoeniculicola ATCC BAA-412 (1158610.4)	Histidine ABC transporter, permease protein	2.1e-34	132.6
fig|1203066.3.peg.32	hisYZ*X	Lactobacillus pasteurii CRBIP 24.76 (1203066.3)	Histidine ABC transporter, permease protein	2e-27	105.5
fig|1203076.3.peg.156	hisYZ*X	Lactobacillus ingluviei str. Autruche 4 (1203076.3)	Histidine ABC transporter, permease protein	5.2e-26	100.1
fig|1227363.6.peg.627	hisYZ*X	Lactobacillus saerimneri 30a (1227363.6)	Histidine ABC transporter, permease protein	3.9e-28	108.3
fig|1229756.3.peg.621	hisYZ*X	Leuconostoc gelidum JB7 (1229756.3)	Histidine ABC transporter, permease protein	2.4e-30	116.9
fig|1229758.3.peg.468	hisYZ*X	Leuconostoc carnosum JB16 (1229758.3)	Histidine ABC transporter, permease protein	7e-32	122.8
fig|1238674.3.peg.256	hisYZ*X	Weissella ceti NC36 (1238674.3)	Histidine ABC transporter, permease protein	5.9e-25	96
fig|1267003.3.peg.2134	hisYZ*X	Lactobacillus parabrevis ATCC 53295 (1267003.3)	Histidine ABC transporter, permease protein	6.2e-27	103.7
fig|1293592.4.peg.2438	hisYZ*X	Lactobacillus curvatus JCM 1096 = DSM 20019 (1293592.4)	Histidine ABC transporter, permease protein	2.4e-22	85.9
fig|1392007.3.peg.359	hisYZ*X	Lactobacillus equi DPC 6820 (1392007.3)	Histidine ABC transporter, permease protein	6.9e-26	99.6
fig|1423779.3.peg.1195	hisYZ*X	Lactobacillus oris DSM 4864 (1423779.3)	Histidine ABC transporter, permease protein	3.6e-30	116.2
fig|203120.7.peg.573	hisYZ*X	Leuconostoc mesenteroides subsp. mesenteroides ATCC 8293 (203120.7)	Histidine ABC transporter, permease protein	5e-34	131.1
fig|272621.13.peg.1594	hisYZ*X	Lactobacillus acidophilus NCFM (272621.13)	Histidine ABC transporter, permease protein	1.5e-28	110
fig|278197.12.peg.1216	hisYZ*X	Pediococcus pentosaceus ATCC 25745 (278197.12)	Histidine ABC transporter, permease protein	3.1e-28	108.7
fig|314315.12.peg.830	hisYZ*X	Lactobacillus sakei subsp. sakei 23K (314315.12)	Histidine ABC transporter, permease protein	3.5e-25	96.9
fig|348151.3.peg.1983	hisYZ*X	Lactobacillus siliginis strain DSM 22696 (348151.3)	Histidine ABC transporter, permease protein	1.4e-27	106.1
fig|362948.14.peg.1136	hisYZ*X	Lactobacillus salivarius UCC118 (362948.14)	Histidine ABC transporter, permease protein	9.7e-28	106.8
fig|525309.3.peg.1796	hisYZ*X	Lactobacillus antri DSM 16041 (525309.3)	Histidine ABC transporter, permease protein	3.3e-28	108.6
fig|525318.3.peg.1881	hisYZ*X	Lactobacillus buchneri ATCC 11577 (525318.3)	Histidine ABC transporter, permease protein	1.3e-28	110.1
fig|525325.3.peg.920	hisYZ*X	Lactobacillus fermentum ATCC 14931 (525325.3)	Histidine ABC transporter, permease protein	6.1e-23	88.2
fig|525327.3.peg.1192	hisYZ*X	Lactobacillus hilgardii ATCC 8290 (525327.3)	Histidine ABC transporter, permease protein	5.1e-29	111.7
fig|525337.3.peg.199	hisYZ*X	Lactobacillus paracasei subsp. paracasei ATCC 25302 (525337.3)	Histidine ABC transporter, permease protein	6.6e-24	92
fig|525338.3.peg.1804	hisYZ*X	Lactobacillus plantarum subsp. plantarum ATCC 14917 (525338.3)	Histidine ABC transporter, permease protein	9.5e-30	114.6
fig|525366.3.peg.1481	hisYZ*X	Lactobacillus vaginalis ATCC 49540 (525366.3)	Histidine ABC transporter, permease protein	5e-32	123.4
fig|557433.4.peg.534	hisYZ*X	Lactobacillus reuteri JCM 1112 (557433.4)	Histidine ABC transporter, permease protein	2.3e-29	113.1
fig|565653.4.peg.2153	hisYZ*X	Enterococcus gallinarum EG2 (565653.4)	Histidine ABC transporter, permease protein	9e-36	137.9
fig|568703.9.peg.1193	hisYZ*X	Lactobacillus rhamnosus GG (568703.9)	Histidine ABC transporter, permease protein	1e-23	91.2
fig|575594.3.peg.1045	hisYZ*X	Lactobacillus coleohominis 101-4-CHN (575594.3)	Histidine ABC transporter, permease protein	3.2e-23	89.3
fig|575595.3.peg.1366	hisYZ*X	Lactobacillus crispatus 125-2-CHN (575595.3)	Histidine ABC transporter, permease protein	8.9e-31	118.5
fig|585506.3.peg.1329	hisYZ*X	Weissella paramesenteroides ATCC 33313 (585506.3)	Histidine ABC transporter, permease protein	7.2e-21	80.2
fig|695560.3.peg.1851	hisYZ*X	Lactobacillus amylovorus GRL 1112 (695560.3)	Histidine ABC transporter, permease protein	2.5e-25	97.5
fig|701521.8.peg.668	hisYZ*X	Pediococcus claussenii ATCC BAA-344 (701521.8)	Histidine ABC transporter, permease protein	6.5e-26	99.7
fig|714313.3.peg.175	hisYZ*X	Lactobacillus sanfranciscensis TMW 1.1304 (714313.3)	Histidine ABC transporter, permease protein	1.7e-20	78.8
fig|762051.3.peg.1613	hisYZ*X	Leuconostoc kimchii IMSNU11154 (762051.3)	Histidine ABC transporter, permease protein	9.1e-31	118.5
fig|768486.3.peg.1367	hisYZ*X	Enterococcus hirae ATCC 9790 (768486.3)	Histidine ABC transporter, permease protein	1e-31	122.2
fig|862514.3.peg.712	hisYZ*X	Pediococcus acidilactici DSM 20284 (862514.3)	Histidine ABC transporter, permease protein	6.6e-29	111.3
fig|888064.3.peg.194	hisYZ*X	Enterococcus italicus DSM 15952 (888064.3)	Histidine ABC transporter, permease protein	4.1e-37	143.1
fig|911104.3.peg.1071	hisYZ*X	Weissella cibaria KACC 11862 (911104.3)	Histidine ABC transporter, permease protein	3.9e-22	85.1
fig|913848.6.peg.836	hisYZ*X	Lactobacillus coryniformis subsp. coryniformis KCTC 3167 = DSM 20001 (913848.6)	Histidine ABC transporter, permease protein	2.7e-33	128.3
fig|930942.3.peg.685	hisYZ*X	Lactobacillus animalis KCTC 3501 (930942.3)	Histidine ABC transporter, permease protein	4.7e-28	108
fig|936140.3.peg.398	hisYZ*X	Lactobacillus farciminis KCTC 3681 (936140.3)	Histidine ABC transporter, permease protein	3.2e-29	112.5
fig|940190.3.peg.1639	hisYZ*X	Melissococcus plutonius ATCC 35311 (940190.3)	Histidine ABC transporter, permease protein	5.9e-26	99.9
fig|999413.4.peg.141	hisYZ*X	Clostridium innocuum 2959 (999413.4)	Histidine ABC transporter, permease protein	3.6e-14	54.3
fig|883081.3.peg.762	yuiF	Alloiococcus otitis ATCC 51267 (883081.3)	Histidine permease YuiF	2.6e-19	74.5
fig|883103.3.peg.152	yuiF	Dolosigranulum pigrum ATCC 51524 (883103.3)	Histidine permease YuiF	1.7e-17	67.5
fig|1076934.5.peg.1324	hisCZGDBHAFIE	Streptococcus lutetiensis 033 (1076934.5)	Histidinol-phosphate aminotransferase (EC 2.6.1.9)	1.1e-20	79.7
fig|1123298.3.peg.206	hisCZGDBHAFIE	Streptococcus caballi DSM 19004 (1123298.3)	Histidinol-phosphate aminotransferase (EC 2.6.1.9)	4.3e-22	85.2
fig|1123303.3.peg.768	hisCZGDBHAFIE	Streptococcus ferus DSM 20646 (1123303.3)	Histidinol-phosphate aminotransferase (EC 2.6.1.9)	1.3e-20	79.5
fig|1123304.3.peg.2073	hisCZGDBHAFIE	Streptococcus henryi DSM 19005 (1123304.3)	Histidinol-phosphate aminotransferase (EC 2.6.1.9)	5.9e-20	76.9
fig|1123309.3.peg.514	hisCZGDBHAFIE	Streptococcus minor DSM 17118 (1123309.3)	Histidinol-phosphate aminotransferase (EC 2.6.1.9)	4.1e-23	89.1
fig|1123311.3.peg.2129	hisCZGDBHAFIE	Streptococcus orisratti DSM 15617 (1123311.3)	Histidinol-phosphate aminotransferase (EC 2.6.1.9)	2.2e-19	74.7
fig|1123312.3.peg.1730	hisCZGDBHAFIE	Streptococcus ovis DSM 16829 (1123312.3)	Histidinol-phosphate aminotransferase (EC 2.6.1.9)	2.3e-22	86.2
fig|1140003.4.peg.1987	hisCZGDBHAFIE	Enterococcus sulfureus ATCC 49903 (1140003.4)	Histidinol-phosphate aminotransferase (EC 2.6.1.9)	1.1e-28	110.6
fig|1304.245.peg.580	hisCZGDBHAFIE	Streptococcus salivarius strain ATCC 27945 (1304.245)	Histidinol-phosphate aminotransferase (EC 2.6.1.9)	1.2e-20	79.6
fig|210007.1.peg.1162	hisCZGDBHAFIE	Streptococcus mutans UA159 (210007.1)	Histidinol-phosphate aminotransferase (EC 2.6.1.9)	1.3e-18	71.7
fig|272623.7.peg.1301	hisCZGDBHAF(IE)J	Lactococcus lactis subsp. lactis Il1403 (272623.7)	Histidinol-phosphate aminotransferase (EC 2.6.1.9)	8.1e-24	91.9
fig|467705.9.peg.1388	hisCZGDBHAFIE	Streptococcus gordonii str. Challis substr. CH1 (467705.9)	Histidinol-phosphate aminotransferase (EC 2.6.1.9)	7.2e-19	72.7
fig|471872.6.peg.1490	hisCZGDBHAFIE	Streptococcus infantarius subsp. infantarius ATCC BAA-102 (471872.6)	Histidinol-phosphate aminotransferase (EC 2.6.1.9)	1.6e-20	79.1
fig|525379.3.peg.447	hisCZGDBHAFIE	Streptococcus equinus ATCC 9812 (525379.3)	Histidinol-phosphate aminotransferase (EC 2.6.1.9)	2.3e-19	74.6
fig|59310.6.peg.1476	hisCZGDBHAFIE	Streptococcus macedonicus (59310.6)	Histidinol-phosphate aminotransferase (EC 2.6.1.9)	1.5e-18	71.5
fig|637909.5.peg.1466	hisCZGDBHAFIE	Streptococcus gallolyticus UCN34 (637909.5)	Histidinol-phosphate aminotransferase (EC 2.6.1.9)	1.3e-19	75.6
fig|699248.3.peg.714	hisCZGDBHAFIE	Streptococcus ratti FA-1 (699248.3)	Histidinol-phosphate aminotransferase (EC 2.6.1.9)	7.4e-15	57.2
fig|764298.3.peg.1278	hisCZGDBHAFIE	Streptococcus macacae NCTC 11558 (764298.3)	Histidinol-phosphate aminotransferase (EC 2.6.1.9)	2.2e-18	70.9
fig|873449.3.peg.1675	hisCZGDBHAFIE	Streptococcus criceti HS-6 (873449.3)	Histidinol-phosphate aminotransferase (EC 2.6.1.9)	4.7e-17	65.7
fig|904293.3.peg.1029	hisCZGDBHAFIE	Streptococcus downei F0415 (904293.3)	Histidinol-phosphate aminotransferase (EC 2.6.1.9)	1.5e-18	71.5
fig|981540.3.peg.1376	hisCZGDBHAFIE	Streptococcus pasteurianus ATCC 43144 (981540.3)	Histidinol-phosphate aminotransferase (EC 2.6.1.9)	3.5e-19	73.9
fig|997356.4.peg.389	hisCZGDBHAFIE	Streptococcus sanguinis ATCC 29667 (997356.4)	Histidinol-phosphate aminotransferase (EC 2.6.1.9)	1.5e-19	75.4
fig|525367.9.peg.2441	hisYZ*X	Listeria grayi DSM 20601 (525367.9)	Histidine ABC transporter, permease protein	7.3e-31	132.8
fig|1002366.3.peg.59	hisYZ*X	Listeria innocua ATCC 33091 (1002366.3)	Histidine ABC transporter, permease protein	1e-30 132.8	132.8
fig|1638.4.peg.1772	hisYZ*X	Listeria ivanovii (1638.4)	Histidine ABC transporter, permease protein	2.8e-31 135.0	135
fig|169963.11.peg.1783	hisYZ*X	Listeria monocytogenes EGD-e (169963.11)	Histidine ABC transporter, permease protein	2.7e-31 135.0	135
fig|683837.3.peg.1704	hisYZ*X	Listeria seeligeri serovar 1/2b str. SLCC3954 (683837.3)	Histidine ABC transporter, permease protein	7.6e-31 133.3	133.3
fig|386043.9.peg.1767	hisYZ*X	Listeria welshimeri serovar 6b str. SLCC5334 (386043.9)	Histidine ABC transporter, permease protein	2e-29 127.8	127.8
fig|655812.3.peg.656	hisZGDBAF(IE)	Aerococcus viridans ATCC 11563 (655812.3)	ATP phosphoribosyltransferase regulatory subunit (EC 2.4.2.17)	2.4e-07	17.7
fig|33945.4.peg.526	hisYZ*X	Enterococcus avium strain DSM 20679 (33945.4)	Histidine ABC transporter, permease protein	2.8e-26 117.4	117.4
fig|1158612.4.peg.1419	hisZGDBHAF	Enterococcus caccae ATCC BAA-1240 (1158612.4)	ATP phosphoribosyltransferase regulatory subunit (EC 2.4.2.17)	1.4e-26 118.6	118.6
fig|1158612.4.peg.1172	hisYZ*X	Enterococcus caccae ATCC BAA-1240 (1158612.4)	Histidine ABC transporter, permease protein	6.4e-31 135.3	135.3	tandem T-box
				3.8e-23 105.3	105.3
fig|525271.4.peg.1561	hisYZ*X	Enterococcus faecalis ATCC 29200 (525271.4)	Histidine ABC transporter, permease protein	5.1e-34	131.1	tandem T-box
				1.2e-26	102.5
fig|226185.1.peg.734	hisYZ*X	Enterococcus faecalis V583 (226185.1)	Histidine ABC transporter, permease protein	8.1e-30 131.1	131.1	tandem T-box
				5.5e-23 104.6	104.6
fig|333849.6.peg.2273	hisYZ*X	Enterococcus faecium DO (333849.6)	Histidine ABC transporter, permease protein	3.6e-29 128.6	128.6
fig|333849.6.peg.3253	hisYZ*X	Enterococcus faecium DO (333849.6)	Histidine ABC transporter, permease protein	2.4e-29	128.6
fig|1158608.4.peg.388	hisZGDBHAF(IE)	Enterococcus haemoperoxidus ATCC BAA-382 (1158608.4)	ATP phosphoribosyltransferase regulatory subunit (EC 2.4.2.17)	6.8e-28 123.7	123.7
fig|1158608.4.peg.47	hisYZ*X	Enterococcus haemoperoxidus ATCC BAA-382 (1158608.4)	Histidine ABC transporter, permease protein	1.2e-31 138.2	138.2	tandem T-box
				1.7e-24	108.7
fig|1158609.4.peg.1181	hisZGDBHAFIE	Enterococcus moraviensis ATCC BAA-383 (1158609.4)	ATP phosphoribosyltransferase regulatory subunit (EC 2.4.2.17)	2.6e-31 136.7	136.7
fig|1158609.4.peg.3119	hisYZ*X	Enterococcus moraviensis ATCC BAA-383 (1158609.4)	Histidine ABC transporter, permease protein	6.7e-33 143.0	143	tandem T-box
				8.4e-24 107.8	107.8
fig|387344.15.peg.1185	hisYZ*X	Lactobacillus brevis ATCC 367 (387344.15)	Histidine ABC transporter, permease protein	8.6e-28 123.2	123.2
fig|525310.3.peg.2770	hisZGBHAFIEC	Lactobacillus brevis subsp. gravesensis ATCC 27305 (525310.3)	ATP phosphoribosyltransferase regulatory subunit (EC 2.4.2.17)	5e-21	97.2
fig|525310.3.peg.2053	hisYZ*X	Lactobacillus brevis subsp. gravesensis ATCC 27305 (525310.3)	Histidine ABC transporter, permease protein	5.6e-25 112.4	112.4
fig|321967.11.peg.1415	hisZGDBHAFIEC	Lactobacillus casei ATCC 334 (321967.11)	ATP phosphoribosyltransferase regulatory subunit (EC 2.4.2.17)	3.9e-27 120.8	120.8
fig|321967.11.peg.1238	hisYZ*X	Lactobacillus casei ATCC 334 (321967.11)	Histidine ABC transporter, permease protein	7.9e-06	12.8
fig|220668.1.peg.2122	hisZGDBHAFIEC	Lactobacillus plantarum WCFS1 (220668.1)	ATP phosphoribosyltransferase regulatory subunit (EC 2.4.2.17)	1e-21 99.9	99.9
fig|220668.1.peg.1922	hisYZ*X	Lactobacillus plantarum WCFS1 (220668.1)	Histidine ABC transporter, permease protein	1.5e-25 114.6	114.6
fig|1242253.3.peg.435	hisYZ*X	Lactobacillus pobuzihii E100301 (1242253.3)	Histidine ABC transporter, permease protein	3.8e-20 93.6	93.6
fig|1423798.5.peg.2008	hisZGDBHAFIEC	Lactobacillus ruminis DSM 20403 = NBRC 102161 (1423798.5)	ATP phosphoribosyltransferase regulatory subunit (EC 2.4.2.17)	6e-07	16.4
fig|1229281.3.peg.402	hisYZ*X	Pediococcus lolii NGRI 0510Q (1229281.3)	Histidine ABC transporter, permease protein	1e-24 111.3	111.3
fig|762550.4.peg.635	his(ZG)DBHAFIEC	Leuconostoc gasicomitatum LMG 18811 (762550.4)	ATP phosphoribosyltransferase (EC 2.4.2.17) / ATP phosphoribosyltransferase regulatory subunit (EC 2.4.2.17)	7.1e-06	12.9
fig|762550.4.peg.652	hisYZ*X	Leuconostoc gasicomitatum LMG 18811 (762550.4)	Histidine ABC transporter, permease protein	2.1e-27 121.8	121.8
fig|927691.3.peg.1289	his(ZG)DBHAFIEC	Leuconostoc gelidum KCTC 3527 (927691.3)	ATP phosphoribosyltransferase (EC 2.4.2.17) / ATP phosphoribosyltransferase regulatory subunit (EC 2.4.2.17)	1.4e-07	18.5
fig|927691.3.peg.1272	hisYZ*X	Leuconostoc gelidum KCTC 3527 (927691.3)	Histidine ABC transporter, permease protein	1e-24	111.3
fig|1045004.4.peg.237	hisYZ*X	Oenococcus kitaharae DSM 17330 (1045004.4)	Histidine ABC transporter, permease protein	0.00022	8.1
fig|272622.8.peg.1479	hisCZGDBHAF(IE)J	Lactococcus lactis subsp. cremoris SK11 (272622.8)	Histidinol-phosphate aminotransferase (EC 2.6.1.9)	9.2e-11	28.8
fig|350688.5.peg.2711	hisXY	Alkaliphilus oremlandii OhILAs (350688.5)	Histidine ABC transporter, histidine-binding protein	1.2e-27 121.0	121
fig|1496.1.peg.3034	hisXYZ*	Clostridium difficile 630 (1496.1)	Histidine ABC transporter, histidine-binding protein	4.7e-26	114.8
fig|546269.5.peg.1386	hisXY	Filifactor alocis ATCC 35896 (546269.5)	Histidine ABC transporter, histidine-binding protein	1.1e-28 125.0	125
fig|1233170.3.peg.2497	hisXYZ*	Clostridium bifermentans ATCC 19299 (1233170.3)	Histidine ABC transporter, histidine-binding protein	2.9e-27 119.5	119.5
fig|1233171.3.peg.1791	hisXYZ*	Clostridium bifermentans ATCC 638 (1233171.3)	Histidine ABC transporter, histidine-binding protein	2.8e-27 119.5	119.5
fig|1122950.3.peg.1659	hisXYZ*	Peptostreptococcus anaerobius DSM 2949 (1122950.3)	Histidine ABC transporter, histidine-binding protein	2.4e-28 123.7	123.7
fig|500633.7.peg.452	hisXYZ*	Clostridium hiranonis DSM 13275 (500633.7)	Histidine ABC transporter, histidine-binding protein	5.2e-32 137.8	137.8
fig|457570.14.peg.2105	hisC	Natranaerobius thermophilus JW/NM-WN-LF (457570.14)	Histidinol-phosphate aminotransferase (EC 2.6.1.9)	6.1e-27 118.4	118.4
fig|545696.5.peg.1772	hisXYZ*	Holdemania filiformis DSM 12042 (545696.5)	Histidine ABC transporter, histidine-binding protein	8.3e-27 117.7	117.7
fig|1211819.3.peg.951	hisXY	Holdemania sp. AP2 (1211819.3)	Histidine ABC transporter, histidine-binding protein	2.4e-26 115.9	115.9
1 Evalues and scores are according to cmsearch outputs from Infernal package. Additional 7 T-boxes identified using Riboswitch Scanner are highlighted in red (with evalues and scores according to its outputs).
Total counts: 164 T-boxes in 159 upstream gene regions from 129 distinct genomes (Firmicutes)
