# Supplementary material for: Evolution of transcriptional regulation of histidine metabolism in Gram-positive bacteria
Source: BMC Genomics. 2022 Aug 25;23(Suppl 6):558. doi: 10.1186/s12864-022-08796-y (PMC9413887; doi:10.1186/s12864-022-08796-y)
Supplement: Supplementary file 8 — Additional file 8. Outputs of cmsearch (Infernal) with alignments of candidate histidine-specific T-boxes in Firmicutes. [file 12864_2022_8796_MOESM8_ESM.txt]

Additional file 8. Outputs of cmsearch (Infernal) with alignments of candidate histidine-specific T-boxes in Firmicutes. 
Description of data: Alignments for 157 T-boxes were obtained by running the cmsearch program using the RF00230 family from the Rfam database applied to upstream regions of the histidine metabolism genes from Firmicutes. 
Each output represents the found T-box aligned with the T-box Rfam covariance model including RNA secondary structure annotation.

>> fig|1121864.4.peg.853  Histidine ABC transporter, permease protein [Enterococcus cecorum DSM 20682 = ATCC 43198]
 rank     E-value  score  bias mdl mdl from   mdl to       seq from      seq to       acc trunc   gc
 ----   --------- ------ ----- --- -------- --------    ----------- -----------      ---- ----- ----
  (1) !   6.5e-34  130.7   0.1  cm        1      224 []         526         753 + .. 0.97    no 0.43

                                                       v                                                       v     NC
                            ::::::<<------<<<<-------<<<<<<-------<<<--------<<<<<<___________>>>>>>>>>----->>>>>>-- CS
                  T-box   1 auaAAagCaaUgAaggGGAAaAGUAauucacauccuuauuuUacAGAGAgccggcGgUuGgUGaGAgccgguaaauaaaugugaauGA 88 
                             +AAA+:C++UGAA::G: A+AGUA:: CA:A   U  U:UU+CAGAGAGC::::GGUUGGUG +A::::GUA:A A  U:UG+::GA
  fig|1121864.4.peg.853 526 GAAAAUACGUUGAAAAGA-AGAGUAGC-CAUAG--UCCUUUUUCAGAGAGCUUCUGGUUGGUGCAAAGAAGUAGAGACCUAUGUGUGA 609
                            ******************.********.78887..999****************************************888888**** PP

                                                                                                                     NC
                            ------>>>>--->>,,<<<<<<<___.__________>>>>>>>,<<<______>>>,,,,...........,,,,,,,,,,,,,,, CS
                  T-box  89 AaauugCCccgGAGcaucuuucccGAA.guuaauAgUAgggaaagaCGguuucgccCGUUAu...........UgauuauauaaAGaG 164
                            AA  ++:C::GGAG:A :U U:C:GAA      +AGUA:G:A A: CGG+U  GCCCGUUAU            G + A +UA +GAG
  fig|1121864.4.peg.853 610 AACACAUCUUGGAGUAGAUUUUCUGAAaUGAGGAAGUAGGAAGAUUCGGGUG-GCCCGUUAUagccagagucaAGUAGACUUAUUGAG 696
                            ***************************559999*******************.********************999************ PP

                                                                                          NC
                            <<<<<<<________>>>>>>>.,,,,<<<<-------<<<<<______>>>>>>>>>::: CS
                  T-box 165 guuguuguaaaaAUucaacaac.AAauagGGUGGUACCgCGagaAuaAUcuCGuCCcuUuu 224
                            :::: U:  +  A  :A :::: AAA+A:GGUGG ACC:CG:    AA  :CG:CC:UU  
  fig|1121864.4.peg.853 697 ACAAUUACUGCGAGGUAGUUGUgAAAAAAGGUGGAACCACGU---CAAC-ACGUCCUUUGG 753
                            **********************9999***************9...6775.*********** PP

>> fig|1140002.4.peg.3343  Histidine ABC transporter, permease protein [Enterococcus avium ATCC 14025]
 rank     E-value  score  bias mdl mdl from   mdl to       seq from      seq to       acc trunc   gc
 ----   --------- ------ ----- --- -------- --------    ----------- -----------      ---- ----- ----
  (1) !   1.7e-30  117.4   0.0  cm        1      224 []         576         801 + .. 0.89    no 0.46

                                                          vv                                                 vv      NC
                             ::::::<<------<<<<-------<<<<<<-------<<<--------<<<<<<___________>>>>>>>>>----->>>>>>- CS
                   T-box   1 auaAAagCaaUgAaggGGAAaAGUAauucacauccuuauuuUacAGAGAgccggcGgUuGgUGaGAgccgguaaauaaaugugaauG 87 
                              +AA  :CAAUGAA::G: A+AGUA:::    +  UU ::U +CAGAGA: C:::GGU+GGUGAGA:::G :A::+A      :::G
  fig|1140002.4.peg.3343 576 CAAACGACAAUGAAAAGA-AGAGUAGCAGUUCA--UUUGUUCUCAGAGAGUCUCUGGUAGGUGAGAAGAGGCAGCAAU-GUUUUGUG 658
                             ******************.********998777..******************************************9.55699*** PP

                                                                                                                     NC
                             ------->>>>--->>,,<<<<<<<_____________>>>>>>>,<<<______>>>,,,,...............,,,,,,,,,, CS
                   T-box  88 AAaauugCCccgGAGcaucuuucccGAAguuaauAgUAgggaaagaCGguuucgccCGUUAu...............Ugauuauaua 159
                             AA   ++:C:: GAG:  :U:::::GAA   ++UAGUA:::::A: CGG+  CGCCCGUUA                    + U+ A
  fig|1140002.4.peg.3343 659 AACCACAUCUUUGAGUCGAUCAGUUGAA---UUUAGUAGGCUGAUCCGGGAGCGCCCGUUACagcagaggucagauuGACCAGUUGA 742
                             ****************************...999**************************************966433333333333 PP

                                  v                    v                                        NC
                             ,,,,,<<<<<<<________>>>>>>>.,,,,<<<<-------<<<<<______>>>>>>>>>::: CS
                   T-box 160 aAGaGguuguuguaaaaAUucaacaac.AAauagGGUGGUACCgCGagaAuaAUcuCGuCCcuUuu 224
                             +A  G U:G :G   + A +C: C:A  AAA+A:GGUGG ACC:CG::   A U::CG:CC:UU  
  fig|1140002.4.peg.3343 743 GAUCGUUCGUUG---UGAGACGGCGAUgAAAAAAGGUGGAACCACGUG---A-UUACGUCCUUUAG 801
                             333355555555...7888888888888999****************7...4.47*********** PP


>> fig|1158606.4.peg.710  ATP phosphoribosyltransferase (EC 2.4.2.17) / ATP phosphoribosyltransferase regulatory subunit
 rank     E-value  score  bias mdl mdl from   mdl to       seq from      seq to       acc trunc   gc
 ----   --------- ------ ----- --- -------- --------    ----------- -----------      ---- ----- ----
  (1) !   1.3e-27  106.8   0.0  cm        1      224 []         689         923 + .. 0.96    no 0.50

                                                       v                                                       v     NC
                            ::::::<<------<<<<-------<<<<<<-------<<<--------<<<<<<___________>>>>>>>>>----->>>>>>-- CS
                  T-box   1 auaAAagCaaUgAaggGGAAaAGUAauucacauccuuauuuUacAGAGAgccggcGgUuGgUGaGAgccgguaaauaaaugugaauGA 88 
                            ++    :C+A GA ::G: A+AGUA:: ::C     +  ::U+ AGAGAGCC:::GGUUGGUG +A:::GGU::  ++  G:: ::GA
  fig|1158606.4.peg.710 689 UAUUUGACGAAGACAAGA-AGAGUAGCAGUCUG-GCAGUUGUUUAGAGAGCCUUUGGUUGGUGGAAAAAGGUCGGCGGCGGACGGUGA 774
                            ******************.*************9.8999************************************************** PP

                                              v                       v                                              NC
                            ------>>>>--->>,,<<<<<<<_____________>>>>>>>,<<<______>>>,,,,................,,,,,,,,,,, CS
                  T-box  89 AaauugCCccgGAGcaucuuucccGAAguuaauAgUAgggaaagaCGguuucgccCGUUAu................Ugauuauauaa 160
                            AA  ++:C::GGAG:  C :U:C:GAA   +  AGUA:G:A: G CGG+UU GCCCG UAU                UGAU A +   
  fig|1158606.4.peg.710 775 AACACAUCUUGGAGUCGCCCUUCUGAA---UCGAGUAGGAAGAGCCGGGUUAGCCCGAUAUcgcugcggucauuguuUGAUGACUCGU 859
                            ***************************...999********************************************99999999999 PP

                                                                                                NC
                            ,,,,<<<<<<<___.._____>>>>>>>.,,,,<<<<-------<<<<<______>>>>>>>>>::: CS
                  T-box 161 AGaGguuguuguaa..aaAUucaacaac.AAauagGGUGGUACCgCGagaAuaAUcuCGuCCcuUuu 224
                            +GAG: ::U G  +   AA  C A:: : AAA+A:GGUGG ACC:CG:   ++   :CG:CC:UU  
  fig|1158606.4.peg.710 860 UGAGAUUCUGGCUUguGAAGGCUAGGGUgAAAAAAGGUGGAACCACGUU--AUU-GACGUCCUUUGG 923
                            99999999988776666677788999999999****************9..666.9*********** PP


>> fig|883081.3.peg.762  Histidine permease YuiF [Alloiococcus otitis ATCC 51267]
 rank     E-value  score  bias mdl mdl from   mdl to       seq from      seq to       acc trunc   gc
 ----   --------- ------ ----- --- -------- --------    ----------- -----------      ---- ----- ----
  (1) !   2.6e-19   74.5   0.0  cm        1      224 []         631         839 + .. 0.87    no 0.42

                                            v          v                    v                     v          v       NC
                           ::::::<<------<<<<-------<<<<<<-------<<<--------<<<<<<___________>>>>>>>>>----->>>>>>--- CS
                 T-box   1 auaAAagCaaUgAaggGGAAaAGUAauucacauccuuauuuUacAGAGAgccggcGgUuGgUGaGAgccgguaaauaaaugugaauGAA 89 
                           AU AAA:C++ GA+:GG   AAG  ::U ::    U+ U:: + AGAGA :C:GC   UGGUG +AGC:G: ::A+ A  :: A::GA 
  fig|883081.3.peg.762 631 AUCAAAGCGUCGAUUGGACCAAGC-UAUUUU----UAUUGGCUUAGAGAGUCAGCAUGUGGUGGAAGCUGAACCAAUA--AAUAUAGAU 712
                           ******************999996.444333....445*************************************998..557777888 PP

                                v              vvv             vvv                                               v   NC
                           ----->>>>--->>,,<<<<<<<_____________>>>>>>>,<<<______>>>,,,,.......,,,,,,,,,,,,,,,<<<<<<< CS
                 T-box  90 aauugCCccgGAGcaucuuucccGAAguuaauAgUAgggaaagaCGguuucgccCGUUAu.......UgauuauauaaAGaGguuguug 171
                           A  ++ CC: GAG:+ ::U: + +AA             :A:: CG:U   ++:CGUUA        U+ + A A A +GAG::U: ::
  fig|883081.3.peg.762 713 ACACACCCAUGAGUUGUAUA-AAAAA----------A-UUAUACCGUUAG-UUACGUUACcacugugUUCAGACACACUGAGCCUCCCC 788
                           8*************766555.43343..........3.455667******.99**************99*****************999 PP

                                      v                       v        v           NC
                           ___._____>>>>>>>,,,.,<<<<-------<<<<<______>>>>>>>>>::: CS
                 T-box 172 uaa.aaAUucaacaacAAa.uagGGUGGUACCgCGagaAuaAUcuCGuCCcuUuu 224
                             +   A +:: :A::AAA +A:GGUGG ACC:CG     +A   CG:CC:UUUU
  fig|883081.3.peg.762 789 CUUgCGAAAGGAGAGGAAAuAAAGGUGGAACCACGGU---UA-GACGUCCUUUUU 839
                           877689999*******7777***************84...56.58********** PP

>> fig|883103.3.peg.152  Histidine permease YuiF [Dolosigranulum pigrum ATCC 51524]
 rank     E-value  score  bias mdl mdl from   mdl to       seq from      seq to       acc trunc   gc
 ----   --------- ------ ----- --- -------- --------    ----------- -----------      ---- ----- ----
  (1) !   1.7e-17   67.5   0.0  cm        1      224 []         707         919 + .. 0.79    no 0.45

                                            v       vvvvvv       v                                   v     vvvvvv    NC
                           ::::::<<------<<<<-------<<<<<<-------<<<--------<<<<<<___________>>>>>>>>>----->>>>>>--- CS
                 T-box   1 auaAAagCaaUgAaggGGAAaAGUAauucacauccuuauuuUacAGAGAgccggcGgUuGgUGaGAgccgguaaauaaaugugaauGAA 89 
                            +A AAGC+AUGA :GG          ++    C     : U+CAGAGA:::::CGGU GGUG +AG::::: :  + A        AA
  fig|883103.3.peg.152 707 CAAUAAGCGAUGAGUGGA-------CGAUCUGGC-CCGAUUUUCAGAGAGUUAACGGU-GGUGGAAGUUAACGUAGGUAC------CAA 780
                           *****************9.......333333333.444466789**************.*************76555544......467 PP

                                v                                                                                    NC
                           ----->>>>--->>,,<<<<<<<_____________>>>>>>>,<<<____.__>>>,,,,..........................,, CS
                 T-box  90 aauugCCccgGAGcaucuuucccGAAguuaauAgUAgggaaagaCGguuuc.gccCGUUAu..........................Ug 151
                           +  ++ CC: GAGC+ ::UU:::+AA          :::AA:: CG: U C  +:CGUUA                             
  fig|883103.3.peg.152 781 GCACACCCACGAGCUAUAUUAUUAAA----------AAUAAUAUCGUCUGCuCUGCGUUACggagccgugauggcagaucuuaaacuGC 859
                           79999********************9..........***************999******66666666666666666666666666555 PP

                                           vv v        v vv                       v      v            NC
                           ,,,,,,,,,,,,,<<<<<<<________>>>>>>>,,,.,<<<<-------<<<<<______>>>>>>>>>::: CS
                 T-box 152 auuauauaaAGaGguuguuguaaaaAUucaacaacAAa.uagGGUGGUACCgCGagaAuaAUcuCGuCCcuUuu 224
                            U+  AUA +GAGG::          UU+ ++::CAAA UA:GGUGG ACC:CG    UA    CG:CC:UU +
  fig|883103.3.peg.152 860 CUAUCAUACUGAGGCA----------UUU-UUUGCAAAgUAAGGUGGAACCACGUC--UAC-AGCGUCCUUUCA 919
                           5555555566666554..........222.336787777***************97..777.89********** PP


>> fig|1121865.5.peg.1295  Histidine ABC transporter, permease protein [Enterococcus columbae DSM 7374 = ATCC 51263]
 rank     E-value  score  bias mdl mdl from   mdl to       seq from      seq to       acc trunc   gc
 ----   --------- ------ ----- --- -------- --------    ----------- -----------      ---- ----- ----
  (1) !   2.2e-37  144.1   4.0  cm        1      224 []         604         832 + .. 0.97    no 0.36

                                                                                                                     NC
                             ::::::<<------<<<<-------<<<<<<-------<<<--------<<<<<<___________>>>>>>>>>----->>>>>>- CS
                   T-box   1 auaAAagCaaUgAaggGGAAaAGUAauucacauccuuauuuUacAGAGAgccggcGgUuGgUGaGAgccgguaaauaaaugugaauG 87 
                             ++AAAA:C+ UGAA::G: AAAGUA:: ::: U   + UUUU+ AGAGAG:C:::GGUUGGUG+GA:::G:UAAA+++ +::: ::G
  fig|1121865.5.peg.1295 604 UAAAAAACGCUGAAAAGA-AAAGUAGCUUUACU--CAUUUUUUAAGAGAGUCUCUGGUUGGUGUGAAGAGAUAAAAGG-AUAAGGUG 686
                             ******************.*************9..9999999*********************************999.9******* PP

                                                                                                                     NC
                             ------->>>>--->>,,<<<<<<<_____________>>>>>>>,<<<______>>>,,,,...........,,,,,,,,,,,,,, CS
                   T-box  88 AAaauugCCccgGAGcaucuuucccGAAguuaauAgUAgggaaagaCGguuucgccCGUUAu...........UgauuauauaaAGa 163
                             AAA  ++:C::GGAG:+ :UUU:C:GAAGU A+UAGUA:G:AAA: CGG+U++GCCCGUUAU            G U A ++  + A
  fig|1121865.5.peg.1295 687 AAACACAUCUUGGAGUUGAUUUUCUGAAGUGAUUAGUAGGAAAAUCCGGGUAUGCCCGUUAUcgcuuuagucaAGUUGACUAGCUAA 773
                             ************************************************************************988888888889999 PP

                                                                                             NC
                             ,<<<<<<<________>>>>>>>.,,,.,<<<<-------<<<<<______>>>>>>>>>::: CS
                   T-box 164 GguuguuguaaaaAUucaacaac.AAa.uagGGUGGUACCgCGagaAuaAUcuCGuCCcuUuu 224
                             G:U::UU:  ++ A  :AA::A: AA+ +A:GGUGG ACC:CG:   U AU :CG:CC:UU +
  fig|1121865.5.peg.1295 774 GAUAAUUACUGUGAGGUAAUUAUgAAUaAAAGGUGGAACCACGU---UGAU-ACGUCCUUUAA 832
                             ***********************99999****************...7887.*********** PP


>> fig|1139219.4.peg.1564  ATP phosphoribosyltransferase (EC 2.4.2.17) / ATP phosphoribosyltransferase regulatory subuni
 rank     E-value  score  bias mdl mdl from   mdl to       seq from      seq to       acc trunc   gc
 ----   --------- ------ ----- --- -------- --------    ----------- -----------      ---- ----- ----
  (1) !   1.5e-33  129.8   0.6  cm        1      224 []         391         704 + .. 0.96    no 0.39

                                                                                                                     NC
                             ::::::<<------<<<<-------<<<<<<-------<<<--------<<<<<<___________>>>>>>>>>----->>>>>>- CS
                   T-box   1 auaAAagCaaUgAaggGGAAaAGUAauucacauccuuauuuUacAGAGAgccggcGgUuGgUGaGAgccgguaaauaaaugugaauG 87 
                             +U    :C+ UGAA::G: A+AGUA:U: A:A+  ++A:U: A AGAGAGCC:::GG UGGUG++A:::GGU:A:U ++U:U :A:G
  fig|1139219.4.peg.1564 391 UUUUUGACGCUGAAAAGA-AGAGUAGUAGAAAA--AAACUGCAAAGAGAGCCUUUGGGUGGUGUAAAAAGGUCAGUUGUUUUUUAUG 474
                             ******************.*************9..**************************************************** PP

                                                                                                                     NC
                             ------->>>>--->>,,<<<<<<<_____________>>>>>>>,<<<______>>>,,,,......................... CS
                   T-box  88 AAaauugCCccgGAGcaucuuucccGAAguuaauAgUAgggaaagaCGguuucgccCGUUAu......................... 149
                             AAA  ++:C::GGAG:+ C:UU:::GAA   +A+AGUA:::AA:G CGG+UU GCCCGUUAU                         
  fig|1139219.4.peg.1564 475 AAACACAUCUUGGAGUUGCAUUUUUGAA---UAAAGUAAAAAAUGCCGGGUUAGCCCGUUAUcgcugcggucauuguuggauggcua 558
                             ****************************...99****************************************************** PP

                                                                                                                     NC
                             ............................................................................,,,,,,,,,,, CS
                   T-box 150 ............................................................................Ugauuauauaa 160
                                                                                                            U AU   A
  fig|1139219.4.peg.1564 559 gacaaaaaggcugacagccagaggagaaauaaacaauaaacuugugaaauaaucaacaagcccaccucuuuuguuaGCUUGAUCGCA 645
                             ***************************************************************************967777778888 PP

                                       v        v                          v      v            NC
                             ,,,,<<<<<<<________>>>>>>>,,,.,<<<<-------<<<<<______>>>>>>>>>::: CS
                   T-box 161 AGaGguuguuguaaaaAUucaacaacAAa.uagGGUGGUACCgCGagaAuaAUcuCGuCCcuUuu 224
                             + AG U:::U     A+U  A:::A AAA U::GGUGG ACC:CG:   U  U :CG:CC::U +
  fig|1139219.4.peg.1564 646 UAAGGUCUAUU----AUUGCAUAGAUAAAuUGAGGUGGAACCACGCG--UGUUAGCGUCCUCUGA 704
                             88899999998....578889999997777****************9..66678*********** PP


>> fig|1139219.4.peg.2091  Histidine ABC transporter, permease protein [Enterococcus dispar ATCC 51266]
 rank     E-value  score  bias mdl mdl from   mdl to       seq from      seq to       acc trunc   gc
 ----   --------- ------ ----- --- -------- --------    ----------- -----------      ---- ----- ----
  (1) !   9.6e-35  133.9   0.5  cm        1      224 []         599         833 + .. 0.96    no 0.38

                                                           v                                                 v       NC
                             ::::::<<------<<<<-------<<<<<<-------<<<--------<<<<<<___________>>>>>>>>>----->>>>>>- CS
                   T-box   1 auaAAagCaaUgAaggGGAAaAGUAauucacauccuuauuuUacAGAGAgccggcGgUuGgUGaGAgccgguaaauaaaugugaauG 87 
                             A+ A  :CA+ GA+::G: A+AGUA::::  AU     :U:UA AGAGA::C:::GGU+GGUGA+A:::G:::A: A  +  ::::G
  fig|1139219.4.peg.2091 599 AAUACGACAUCGAUAAGA-AGAGUAGCAAGUAU-GGCCAUCUAAAGAGAGUCUCUGGUAGGUGAAAAGAGACGAUGAC-AUUUUGUG 682
                             ******************.*********99987.8999**************************************99.6679**** PP

                                                                                                                     NC
                             ------->>>>--->>,,<<<<<<<_____________>>>>>>>,<<<______>>>,,,,................,,,,,,,,, CS
                   T-box  88 AAaauugCCccgGAGcaucuuucccGAAguuaauAgUAgggaaagaCGguuucgccCGUUAu................Ugauuauau 158
                             AA   ++:C::GGAG:+ :UUU:C:GAA +U A+AGUA:G:AAA: CGG+U++GCCCGUUAU                 GAU A +U
  fig|1139219.4.peg.2091 683 AACCACAUCUUGGAGUUGUUUUUCUGAA-AUGAAAGUAAGAAAAUCCGGGUAUGCCCGUUAUagcaacagucauugauAGAUGACUU 768
                             ****************************.9************************************************999****** PP

                                                                              v      v            NC
                             ,,,,,,<<<<<<<___._____>>>>>>>.,,,,<<<<-------<<<<<______>>>>>>>>>::: CS
                   T-box 159 aaAGaGguuguuguaa.aaAUucaacaac.AAauagGGUGGUACCgCGagaAuaAUcuCGuCCcuUuu 224
                             A AGAG::U:UU:+ + +AA  :AA:A:: AAA+A:GGUGG ACC:CG:   ++   :CG:CC:UU  
  fig|1139219.4.peg.2091 769 AUAGAGACUCUUUACUgUAAAGUAAGAGUgAAAAAAGGUGGAACCACGUA--AUU-CACGUCCUUUAG 833
                             **********9987665889999******9999****************7..666.7*********** PP


>> fig|1140001.4.peg.1251  Histidine ABC transporter, permease protein [Enterococcus durans ATCC 6056]
 rank     E-value  score  bias mdl mdl from   mdl to       seq from      seq to       acc trunc   gc
 ----   --------- ------ ----- --- -------- --------    ----------- -----------      ---- ----- ----
  (1) !   2.8e-33  128.2   0.4  cm        1      224 []         571         801 + .. 0.96    no 0.41

                                                        v                                                       v    NC
                             ::::::<<------<<<<-------<<<<<<-------<<<--------<<<<<<___________>>>>>>>>>----->>>>>>- CS
                   T-box   1 auaAAagCaaUgAaggGGAAaAGUAauucacauccuuauuuUacAGAGAgccggcGgUuGgUGaGAgccgguaaauaaaugugaauG 87 
                              +AA  :CA+ GAA::G: AAAGUA:: :::A   ++ ::UU+ AGAGAG:C:::GGU+GGUGAGA:::G:UA::++  U::: ::G
  fig|1140001.4.peg.1251 571 CAAACGACAUCGAAAAGA-AAAGUAGCGAUUA---AAUGUUUUAAGAGAGUCUCUGGUAGGUGAGAAGAGAUAGCAGU-UAAUAGUG 652
                             ******************.************9...688*************************************999.99****** PP

                                                                                                                     NC
                             ------->>>>--->>,,<<<<<<<_____________>>>>>>>,<<<______>>>,,,,................,,,,,,,,, CS
                   T-box  88 AAaauugCCccgGAGcaucuuucccGAAguuaauAgUAgggaaagaCGguuucgccCGUUAu................Ugauuauau 158
                             AAA  ++:C::GGAG:  :UUU:C:GAA   +A AGUA:G:AAA: CGG+ + GCCCGUUAU                 GAU A  +
  fig|1140001.4.peg.1251 653 AAACACAUCUUGGAGUCGAUUUUCUGAA--AUAGAGUAGGAAAAUCCGGGAA-GCCCGUUAUagcugcggucguuguuAGAUGACCA 736
                             ****************************..8899******************.************************9999999999 PP

                                                                                                  NC
                             ,,,,,,<<<<<<<___._____>>>>>>>,,,.,<<<<-------<<<<<______>>>>>>>>>::: CS
                   T-box 159 aaAGaGguuguuguaa.aaAUucaacaacAAa.uagGGUGGUACCgCGagaAuaAUcuCGuCCcuUuu 224
                              A+ AGGU:::::U   + A  :::::ACAAA +A:GGUGG ACC:CG::  ++  ::CG:CC:UU +
  fig|1140001.4.peg.1251 737 GAUAAGGUUAGUAUCCgUGAGGUGCUGACAAAaAAAGGUGGAACCACGUA--AUU-UACGUCCUUUGA 801
                             99999********866588899*******7777****************9..777.9*********** PP


>> fig|1140003.4.peg.1987  Histidinol-phosphate aminotransferase (EC 2.6.1.9) [Enterococcus sulfureus ATCC 49903]
 rank     E-value  score  bias mdl mdl from   mdl to       seq from      seq to       acc trunc   gc
 ----   --------- ------ ----- --- -------- --------    ----------- -----------      ---- ----- ----
  (1) !   1.1e-28  110.6   5.6  cm        1      224 []         714         955 + .. 0.93    no 0.36

                                                       v                                                          v  NC
                             ::::::<<------<<<<-------<<<<<<---.----<<<--------<<<<<<___________>>>>>>>>>----->>>>>> CS
                   T-box   1 auaAAagCaaUgAaggGGAAaAGUAauucacauc.cuuauuuUacAGAGAgccggcGgUuGgUGaGAgccgguaaauaaaugugaau 86 
                             A+ AAA:C+AUGAA:G::AAA    : :::: UC  UU  UUUA AGAGAGC::::GGUUGGUGA+A::::GUAA +A A+:::: :
  fig|1140003.4.peg.1987 714 AAUAAAACGAUGAAAGAAAAA----GGCUUAUUCcAUUCUUUUAAAGAGAGCUCUUGGUUGGUGAAAAAGAGUAAGAACAAUAAGAC 796
                             ******************664....9999998884666667888***********************************9999999* PP

                                                                                                                     NC
                             -------->>>>--->>,,<<<<<<<____........._________>>>>>>>,<<<______>>>,,,,............... CS
                   T-box  87 GAAaauugCCccgGAGcaucuuucccGAAg.........uuaauAgUAgggaaagaCGguuucgccCGUUAu............... 149
                             GA    ++::C:GGAG:  :UUU:::GAA          U +A+AGUA:::AAA:ACGGU   ++CCGUUAU               
  fig|1140003.4.peg.1987 797 GA--CACAUUCUGGAGU-GUUUUUUUGAACagauaaauaUCUAAAGUAGGAAAAAACGGUAG-UUCCGUUAUcgcuaagaucauucg 879
                             **..8888*********.67777888888558******************************.99********************** PP

                                                                                          v      v            NC
                             ...,,,,,,,,,,,,,,,<<<<<<<________>>>>>>>,,,..,<<<<-------<<<<<______>>>>>>>>>::: CS
                   T-box 150 ...UgauuauauaaAGaGguuguuguaaaaAUucaacaacAAa..uagGGUGGUACCgCGagaAuaAUcuCGuCCcuUuu 224
                                   U A  U A+GAG:UU::::U ++ A +::::AA:AAA  +::GGUGG ACC:CG:   U+   :CG:CC::U  
  fig|1140003.4.peg.1987 880 aaaGAGUGACCUGAUGAGUUUUGAUUUGUGAGAAUCAAAAAAAucAGAGGUGGAACCACGU--GUU--GACGUCCUCUAG 955
                             **988999999*****************************7777****************9..344..49********** PP


>> fig|1158600.4.peg.1565  Histidine ABC transporter, permease protein [Enterococcus faecium ATCC 8459]
 rank     E-value  score  bias mdl mdl from   mdl to       seq from      seq to       acc trunc   gc
 ----   --------- ------ ----- --- -------- --------    ----------- -----------      ---- ----- ----
  (1) !   2.3e-33  128.6   0.0  cm        1      224 []         611         956 + .. 0.99    no 0.45

                                                        v                                                       v    NC
                             ::::::<<------<<<<-------<<<<<<-------<<<--------<<<<<<___________>>>>>>>>>----->>>>>>- CS
                   T-box   1 auaAAagCaaUgAaggGGAAaAGUAauucacauccuuauuuUacAGAGAgccggcGgUuGgUGaGAgccgguaaauaaaugugaauG 87 
                              +AA  :CA+ GAA::G: A+AGUA:: :::A      ::UU+ AGAGA: C:::GGUUGGUG +A:::G :A::++  U::: ::G
  fig|1158600.4.peg.1565 611 CAAAUGACAUCGAAAAGA-AGAGUAGCCGUUA---GGUGUUUUUAGAGAGUCUCUGGUUGGUGGAAAGAGGCAGCAGU-UAACCGUG 692
                             ******************.************9...688*************************************999.99****** PP

                                                                                                                     NC
                             ------->>>>--->>,,<<<<<<<_____________>>>>>>>,<<<______>>>,,,,......................... CS
                   T-box  88 AAaauugCCccgGAGcaucuuucccGAAguuaauAgUAgggaaagaCGguuucgccCGUUAu......................... 149
                             AAA  ++:C::GGAG:  :UUU:C:GAAG  +AUAGUA:G:AAA: CGG+ + GCCCGUUA                          
  fig|1158600.4.peg.1565 693 AAACACAUCUUGGAGUCGAUUUUCUGAAGCGUAUAGUAGGAAAAUCCGGGGA-GCCCGUUACagcugcggucguugcuagaugacca 778
                             ****************************************************.********************************** PP

                                                                                                                     NC
                             ....................................................................................... CS
                   T-box 150 ....................................................................................... 149
                                                                                                                    
  fig|1158600.4.peg.1565 779 gauaaggcuggcuuuuccgugaggagucgguaaaaaaagguggaaccacgugauuaacguccuuugaucuucggaucaaaggacuuu 865
                             *************************************************************************************** PP

                                                                                                                     NC
                             ..................,,,,,,,,,,,,,,,<<<<<<<________>>>>>>>,,,.,<<<<-------<<<<<______>>>>> CS
                   T-box 150 ..................UgauuauauaaAGaGguuguuguaaaaAUucaacaacAAa.uagGGUGGUACCgCGagaAuaAUcuCGu 217
                                                 A  A + +++GAG UU:UU:  + AA  :AA:AA AAA +::GGUGG ACC:CG::  UAA ::CG:
  fig|1158600.4.peg.1565 866 uuguuuucaucugaacggCAACGACUGUGUGAGGUUUUUUCUGCAAGGAAAAAAUAAAcAGAGGUGGAACCACGUA--UAA-UACGU 949
                             ******************999999*******************************9998****************9..9**.9**** PP

                                     NC
                             >>>>::: CS
                   T-box 218 CCcuUuu 224
                             CC::UU 
  fig|1158600.4.peg.1565 950 CCUCUUG 956
                             ******* PP


>> fig|1158607.4.peg.3205  Histidine ABC transporter, permease protein [Enterococcus pallens ATCC BAA-351]
 rank     E-value  score  bias mdl mdl from   mdl to       seq from      seq to       acc trunc   gc
 ----   --------- ------ ----- --- -------- --------    ----------- -----------      ---- ----- ----
  (1) !   2.1e-32  124.9   0.0  cm        1      224 []         614         955 + .. 0.99    no 0.44

                                                          v                                                   v      NC
                             ::::::<<------<<<<-------<<<<<<-------<<<--------<<<<<<___________>>>>>>>>>----->>>>>>- CS
                   T-box   1 auaAAagCaaUgAaggGGAAaAGUAauucacauccuuauuuUacAGAGAgccggcGgUuGgUGaGAgccgguaaauaaaugugaauG 87 
                              +AA  :CAAUGAA::G: A+AGUA:::  :A+   U ::UU+ AGAGA::C:::GG UGGUGA+A:::G::A::++  U:  :::G
  fig|1158607.4.peg.3205 614 CAAACGACAAUGAAAAGA-AGAGUAGCAGGUAA--GUUGCUUUUAGAGAGUCUCUGGCUGGUGAAAAGAGACAGCAGU-UAGUUGUG 696
                             ******************.*************9..*****************************************99.888***** PP

                                                                                                                     NC
                             ------->>>>--->>,,<<<<<<<_____________>>>>>>>,<<<______>>>,,,,......................... CS
                   T-box  88 AAaauugCCccgGAGcaucuuucccGAAguuaauAgUAgggaaagaCGguuucgccCGUUAu......................... 149
                             AA   ++:C:: GAG:   :U::::GAA     +AGUA::::A:  CGG+   GCCCGUUA                          
  fig|1158607.4.peg.3205 697 AACCACAUCUUUGAGUCGGCUAGUUGAA---GCAAGUAGGCUAGUCCGGGAGGGCCCGUUACagcuguggucaaguugaccagugga 780
                             ****************************...899***************************************************** PP

                                                                                                                     NC
                             ....................................................................................... CS
                   T-box 150 ....................................................................................... 149
                                                                                                                    
  fig|1158607.4.peg.3205 781 gauugcuuguugugagacagcaaugaaaaaagguggaaccgcguaauuuacguccuuuagucauuaugacuaagggacuuuuuuuau 867
                             *************************************************************************************** PP

                                                             v            v                                          NC
                             .............,,,,,,,,,,,,,,,<<<<<<<________>>>>>>>,,,..,<<<<-------<<<<<______>>>>>>>>> CS
                   T-box 150 .............UgauuauauaaAGaGguuguuguaaaaAUucaacaacAAa..uagGGUGGUACCgCGagaAuaAUcuCGuCCcu 221
                                             U A   AAAGAGG:U: U:  ++AA  :A :A:CAAA  +::GGUGG ACC:CG:   UAA  :CG:CC::
  fig|1158607.4.peg.3205 868 uucaccaagcuggCAUUGACCCAAAGAGGCUUUUUCUGUAAAGAAUAAGCAAAcaAGAGGUGGAACCACGUU--UAACGACGUCCUC 952
                             *************889999*******************************9888******************..8888********* PP

                                 NC
                             ::: CS
                   T-box 222 Uuu 224
                             U  
  fig|1158607.4.peg.3205 953 UGG 955
                             *** PP


>> fig|1158610.4.peg.841  Histidine ABC transporter, permease protein [Enterococcus phoeniculicola ATCC BAA-412]
 rank     E-value  score  bias mdl mdl from   mdl to       seq from      seq to       acc trunc   gc
 ----   --------- ------ ----- --- -------- --------    ----------- -----------      ---- ----- ----
  (1) !   2.1e-34  132.6   3.3  cm        1      224 []         603         954 + .. 0.99    no 0.39

                                                         v                                                   v       NC
                            ::::::<<------<<<<-------<<<<<<-------<<<--------<<<<<<___________>>>>>>>>>----->>>>>>-- CS
                  T-box   1 auaAAagCaaUgAaggGGAAaAGUAauucacauccuuauuuUacAGAGAgccggcGgUuGgUGaGAgccgguaaauaaaugugaauGA 88 
                            A+A   :CA+ GAA::G: AAAGUA:::: C    ++ ::UU+ AGAGAG:C:::GGUUGGUGAGA:::G:UA::U+  +G ::::GA
  fig|1158610.4.peg.841 603 AAAUUGACAUCGAAAAGA-AAAGUAGCAAGCG---AAUGCUUUAAGAGAGUCUCUGGUUGGUGAGAAGAGAUAGCUGU-AGGUUGUGA 685
                            ******************.***********99...789***************************************9.788****** PP

                                                                                                                     NC
                            ------>>>>--->>,,<<<<<<<_____________>>>>>>>,<<<______>>>,,,,........................... CS
                  T-box  89 AaauugCCccgGAGcaucuuucccGAAguuaauAgUAgggaaagaCGguuucgccCGUUAu........................... 149
                            AA  ++:C::GGAG:  :UUU:C:GAA + A++AGUA:G:AAA: CGG+ + GCCCGUUAU                           
  fig|1158610.4.peg.841 686 AACACAUCUUGGAGUCGUUUUUCUGAA-AAAUAAGUAGGGAAAUCCGGGAA-GCCCGUUAUagcugcggucauugauugaugaccaga 771
                            ***************************.9999*******************.************************************ PP

                                                                                                                     NC
                            ........................................................................................ CS
                  T-box 150 ........................................................................................ 149
                                                                                                                    
  fig|1158610.4.peg.841 772 ugagguuaguaacugcaaaguacuaacaaauaaaagguggaaccacgugauaaacguccuuuagucuauugacugaagggcuuuuuuu 859
                            **************************************************************************************** PP

                                                                                                                     NC
                            .....................,,,,,,,,,,,,,,,<<<<<<<________>>>>>>>.,,,,<<<<-------<<<<<______>>> CS
                  T-box 150 .....................UgauuauauaaAGaGguuguuguaaaaAUucaacaac.AAauagGGUGGUACCgCGagaAuaAUcuC 215
                                                   AU A + A AGAGGUU:UU:U ++AA  :AA:AAC AA+U::GGUGG ACC:CG:   U AU :C
  fig|1158610.4.peg.841 860 auuccauuuuuucuggaaaucCAAUGACUGAUAGAGGUUUUUCUUGUAAAGGAAAAACgAAUUGAGGUGGAACCACGUU--UGAUGAC 945
                            *********************99999999*****************************9999*****************..8889*** PP

                                      NC
                            >>>>>>::: CS
                  T-box 216 GuCCcuUuu 224
                            G:CC::UU 
  fig|1158610.4.peg.841 946 GUCCUCUUG 954
                            ********* PP


>> fig|272621.13.peg.1594  Histidine ABC transporter, permease protein [Lactobacillus acidophilus NCFM]
 rank     E-value  score  bias mdl mdl from   mdl to       seq from      seq to       acc trunc   gc
 ----   --------- ------ ----- --- -------- --------    ----------- -----------      ---- ----- ----
  (1) !   1.5e-28  110.0   0.3  cm        1      224 []         613         845 + .. 0.95    no 0.38

                                                                   v               v            v       v            NC
                             ::::::<<------<<<<-------<<<<<<-------<<<--------<<<<<<___________.>>>>>>>>>----->>>>>> CS
                   T-box   1 auaAAagCaaUgAaggGGAAaAGUAauucacauccuuauuuUacAGAGAgccggcGgUuGgUGaGA.gccgguaaauaaaugugaau 86 
                             A+AA A:C + GAA::G:A  AGUAAU::::AU  U    U A AGAGA::::: G+U GGUG +A  :::::A     AU::::AU
  fig|272621.13.peg.1594 613 AAAACAACUUAGAACAGAAGCAGUAAUAUUGAU--UGUAGUAAUAGAGAGUUUCUGAU-GGUGGAAaUGAAACAUGC--AUCGAUAU 694
                             ********************************9..7777789*************999.7776666599**998654..59****** PP

                                                 v                         v                                         NC
                             ----.---->>>>--->>,,<<<<<<<_____________>>>>>>>,<<<____.__>>>,,,,..............,,,,,,,, CS
                   T-box  87 GAAa.auugCCccgGAGcaucuuucccGAAguuaauAgUAgggaaagaCGguuuc.gccCGUUAu..............Ugauuaua 157
                             GAA    ++:C:: GAG:+  UU::C:GAA   +++AGUA:G::AA  CGG+ U+ GCCCGUUAU              U  U+A +
  fig|272621.13.peg.1594 695 GAAUuCACAUCUGUGAGUUGAUUCUCUGAA---UUAAGUAGGAGAACCCGGGCUUaGCCCGUUAUagcuaaagguugauUAUUAACU 778
                             ***98899**********************...999*****************999***********************9999**** PP

                                                                               v      v            NC
                             ,,,,,,,<<<<<<<________>>>>>>>,,,..,<<<<-------<<<<<______>>>>>>>>>::: CS
                   T-box 158 uaaAGaGguuguuguaaaaAUucaacaacAAa..uagGGUGGUACCgCGagaAuaAUcuCGuCCcuUuu 224
                             UA +GAG ::::U:+ ++ A U:A:::: AAA  U::GGUGG A C:CGA   U A  UCG:CC:: U+
  fig|272621.13.peg.1594 779 UAUUGAGGCAAGUUACGUGAGUAACUUGUAAAcaUGAGGUGGAAUCGCGAU-UUCA-UUCGCCCUCGUA 845
                             *****************************9888*****************8.6666.8*********** PP


>> fig|525271.4.peg.1561  Histidine ABC transporter, permease protein [Enterococcus faecalis ATCC 29200]
 rank     E-value  score  bias mdl mdl from   mdl to       seq from      seq to       acc trunc   gc
 ----   --------- ------ ----- --- -------- --------    ----------- -----------      ---- ----- ----
  (1) !   5.1e-34  131.1   0.0  cm        1      224 []         317         549 + .. 0.96    no 0.41

                                                     v              v                               v            v   NC
                            ::::::<<------<<<<-------<<<<<<-------<<<--------<<<<<<___________>>>>>>>>>----->>>>>>-- CS
                  T-box   1 auaAAagCaaUgAaggGGAAaAGUAauucacauccuuauuuUacAGAGAgccggcGgUuGgUGaGAgccgguaaauaaaugugaauGA 88 
                            + AAAA:CA  GAA::G: A+AGUA :U::: +   U U: U  AGAGA::C:::GGUUGGUG +A:::G:: :A+A+ +:::A: GA
  fig|525271.4.peg.1561 317 UGAAAAACAGAGAACAGA-AGAGUAACUGUUUC--CUUUAGUGAAGAGAGUCUUUGGUUGGUGGAAAAAGACGUAAAG-AAACAGCGA 400
                            ******************.*************9..88888899*****************************888887.9******** PP

                                                                                                                     NC
                            ------>>>>--->>,,<<<<<<<_____________>>>>>>>,<<<______>>>,,,,..........,,,,,,,,,,,,,,,<< CS
                  T-box  89 AaauugCCccgGAGcaucuuucccGAAguuaauAgUAgggaaagaCGguuucgccCGUUAu..........UgauuauauaaAGaGgu 166
                            A   ++:C::GGAG:+ ::UU:::GAA    +UAGUA:::AA:: CG +  C C CGUUA+          U   +A +U A+ AG U
  fig|525271.4.peg.1561 401 ACCACAUCUGGGAGUUGACUUUUUGAA-CCCUUAGUAGGAAAGUCCGGGACCACUCGUUAAcaggcgaaguUAUGAACUUCAUAAGGU 487
                            ***************************.9999***************************************99999************ PP

                                                                    v             v            NC
                            <<<<<________>>>>>>>,,,.,<<<<-------<<<<<_....____..._>>>>>>>>>::: CS
                  T-box 167 uguuguaaaaAUucaacaacAAa.uagGGUGGUACCgCGaga....AuaA...UcuCGuCCcuUuu 224
                            U::UGU +  A +CA::AA AAA UA:GGUGG ACC:CGA A             UCG:CC:UU  
  fig|525271.4.peg.1561 488 UCGUGUUGCGAAACACGAAUAAAcUAAGGUGGAACCACGAUAauug----auuAUUCGUCCUUUGG 549
                            ********************9998****************995444....45559*********** PP


>> fig|525271.4.peg.1561  Histidine ABC transporter, permease protein [Enterococcus faecalis ATCC 29200]
 rank     E-value  score  bias mdl mdl from   mdl to       seq from      seq to       acc trunc   gc
 ----   --------- ------ ----- --- -------- --------    ----------- -----------      ---- ----- ----
  (2) !   1.2e-26  102.5   0.0  cm        1      224 []         705         947 + .. 0.94    no 0.38

                                                       vvv                                                       vvv NC
                            ::::::<<------<<<<.-------<<<<<<-------<<<--------<<<<<<____._______.>>>>>>>>>----->>>>> CS
                  T-box   1 auaAAagCaaUgAaggGG.AAaAGUAauucacauccuuauuuUacAGAGAgccggcGgUu.GgUGaGA.gccgguaaauaaaugugaa 85 
                            +U  AA:CAA G +::GG  A AGUAA   A: U CUU ::UUACAGAGA ::::: +UU G+UGA+A ::::: A:: A  U:U   
  fig|525271.4.peg.1561 705 UUGCAAUCAAGGCUUAGGaCAUAGUAAUUUAGCU-CUUCCUUUACAGAGACUUUUUCAUUgGCUGAAAgAAAAAGAUGGAU-UCUUCU 790
                            ******************7799*******99998.9999***********88888888888*******7777788888877.777777 PP

                                                                                                                     NC
                            >-------->>>>--->>,,<<<<<<<_____________>>>>>>>,<<<____..__>>>,,,,................,,,,,, CS
                  T-box  86 uGAAaauugCCccgGAGcaucuuucccGAAguuaauAgUAgggaaagaCGguuuc..gccCGUUAu................Ugauua 155
                            U A    ++CC::  AG:+ :UUU:C:GAA   ++UAGUA:G:AAA: CG U +C  ++ CGUUA+                    +A
  fig|525271.4.peg.1561 791 UUACUCACACCUAAAAGAUGUUUUUCUGAAUCCUUUAGUAAGAAAAACCGGUGACucUAUCGUUAAcagagaguaguugucaACGCAA 878
                            878778888*******************************************9999999***********************889999 PP

                                                                                                   NC
                            ,,,,,,,,,<<<<<<<________>>>>>>>,,,.,<<<<-------<<<<<______>>>>>>>>>::: CS
                  T-box 156 uauaaAGaGguuguuguaaaaAUucaacaacAAa.uagGGUGGUACCgCGagaAuaAUcuCGuCCcuUuu 224
                             ++ A+ AG :U::U:U ++ A +:A::A: AAA U::GGUGG ACC:CGA:    A :UCG:CC::UU 
  fig|525271.4.peg.1561 879 CUACAUAAGGCUUAUCUUGUGAAAGAUAAGUAAAuUGAGGUGGCACCACGAACGCGA-UUCGUCCUCUUG 947
                            999999*************************7777*****************99999.************ PP


>> fig|565653.4.peg.2153  Histidine ABC transporter, permease protein [Enterococcus gallinarum EG2]
 rank     E-value  score  bias mdl mdl from   mdl to       seq from      seq to       acc trunc   gc
 ----   --------- ------ ----- --- -------- --------    ----------- -----------      ---- ----- ----
  (1) !     9e-36  137.9   0.0  cm        1      224 []         503         862 + .. 0.99    no 0.42

                                                          v                                                 v        NC
                            ::::::<<------<<<<-------<<<<<<-------<<<--------<<<<<<___________>>>>>>>>>----->>>>>>-- CS
                  T-box   1 auaAAagCaaUgAaggGGAAaAGUAauucacauccuuauuuUacAGAGAgccggcGgUuGgUGaGAgccgguaaauaaaugugaauGA 88 
                            A+A A :CA+ GAA::G: A+AGUA:::::  U+CUU :UUU+ AGAGA::C:::GG UGGUGAGA:::G::AA:+A+   :::::GA
  fig|565653.4.peg.2153 503 AAACAGACAUCGAAAAGA-AGAGUAGCAAGGUUUCUUCGUUUUAAGAGAGUCUCUGGCUGGUGAGAAGAGACAACAAG-GACUUGUGA 588
                            ******************.***********************************************************.555****** PP

                                                                                                                     NC
                            ------>>>>--->>,,<<<<<<<_____________>>>>>>>,<<<______>>>,,,,........................... CS
                  T-box  89 AaauugCCccgGAGcaucuuucccGAAguuaauAgUAgggaaagaCGguuucgccCGUUAu........................... 149
                            A   ++:C::GGAG:  : UU:C:GAA   +  AGUA:G:AA : CGG+  +GCCCGUUAU                           
  fig|565653.4.peg.2153 589 ACCACAUCUUGGAGUCGUUUUUCUGAA---UCGAGUAGGAAAGACCGGGAGUGCCCGUUAUagcagcagucauuguuugaugacuuuc 673
                            ***************************...999******************************************************* PP

                                                                                                                     NC
                            ........................................................................................ CS
                  T-box 150 ........................................................................................ 149
                                                                                                                    
  fig|565653.4.peg.2153 674 ugagaucaguugcugugaagcacugauaaacaaagguggaaccgcguugauaacguccuuuagcuguaauggcuaaaggacuuuuuuu 761
                            **************************************************************************************** PP

                                                                                                                 v   NC
                            ............................,,,,,,,,,,,,,,,<<<<<<<________>>>>>>>,,,.,<<<<-------<<<<<__ CS
                  T-box 150 ............................UgauuauauaaAGaGguuguuguaaaaAUucaacaacAAa.uagGGUGGUACCgCGagaA 208
                                                           U A +  A+GAGGUU:UU:  ++ A  :AA:AACAAA U::GGUGG ACC:CG:   
  fig|565653.4.peg.2153 762 auuuaauggcgguaucagcaaauccaucAACUGACUGCAUGAGGUUUUUUCUGUGAAGGAAAAACAAAuUGAGGUGGAACCACGUA-- 847
                            ****************************99999********************************8877****************7.. PP

                                v            NC
                            ____>>>>>>>>>::: CS
                  T-box 209 uaAUcuCGuCCcuUuu 224
                            U+A  :CG:CC::U  
  fig|565653.4.peg.2153 848 UUA-AACGUCCUCUGG 862
                            999.7*********** PP


>> fig|768486.3.peg.1367  Histidine ABC transporter, permease protein [Enterococcus hirae ATCC 9790]
 rank     E-value  score  bias mdl mdl from   mdl to       seq from      seq to       acc trunc   gc
 ----   --------- ------ ----- --- -------- --------    ----------- -----------      ---- ----- ----
  (1) !     1e-31  122.2   0.0  cm        1      224 []         570         800 + .. 0.97    no 0.43

                                                       v                                                       v     NC
                            ::::::<<------<<<<-------<<<<<<-------<<<--------<<<<<<___________>>>>>>>>>----->>>>>>-- CS
                  T-box   1 auaAAagCaaUgAaggGGAAaAGUAauucacauccuuauuuUacAGAGAgccggcGgUuGgUGaGAgccgguaaauaaaugugaauGA 88 
                            + AA  :CA+ GAA::G: A+AGUA:: :::A   ++ ::UU  AGAGAG:C:::GG +GGUG +A:::G:UA::++  U::: ::GA
  fig|768486.3.peg.1367 570 UCAACGACAUCGAAAAGA-AGAGUAGCGAUUA---AAUGUUUGAAGAGAGUCUCUGGCAGGUGGAAAGAGAUAGCAGU-UAAUGGUGA 652
                            ******************.************9...788*************************************999.99******* PP

                                                                                                                     NC
                            ------>>>>--->>,,<<<<<<<_____________>>>>>>>,<<<______>>>,,,,................,,,,,,,,,,, CS
                  T-box  89 AaauugCCccgGAGcaucuuucccGAAguuaauAgUAgggaaagaCGguuucgccCGUUAu................Ugauuauauaa 160
                            AA  ++:C::GGAG:  :UUU:C:GAA   +A AGUA:G:AAA: CGG+ + GCCCGUUA                 UGAU A  + A
  fig|768486.3.peg.1367 653 AACACAUCUUGGAGUCGAUUUUCUGAA--AUACAGUAGGAAAAUCCGGGAA-GCCCGUUACagcugcggucauuguuUGAUGACCAGA 737
                            ***************************..8899******************.*************************9999******* PP

                                                                                               NC
                            ,,,,<<<<<<<___._____>>>>>>>,,,.,<<<<-------<<<<<______>>>>>>>>>::: CS
                  T-box 161 AGaGguuguuguaa.aaAUucaacaacAAa.uagGGUGGUACCgCGagaAuaAUcuCGuCCcuUuu 224
                            + AGG U::U:U   + A  :A::A CAAA +A:GGUGG ACC:CG::  ++  ::CG:CC:UU  
  fig|768486.3.peg.1367 738 UAAGGUUAGUUUCCgUGAGGGACUAGCAAAaAAAGGUGGAACCACGUA--AUU-UACGUCCUUUGG 800
                            **********9765588999*******7777****************9..777.9*********** PP


>> fig|888064.3.peg.194  Histidine ABC transporter, permease protein [Enterococcus italicus DSM 15952]
 rank     E-value  score  bias mdl mdl from   mdl to       seq from      seq to       acc trunc   gc
 ----   --------- ------ ----- --- -------- --------    ----------- -----------      ---- ----- ----
  (1) !   4.1e-37  143.1   0.4  cm        1      224 []         573         805 + .. 0.96    no 0.39

                                                                                                                     NC
                           ::::::<<------<<<<-------<<<<<<-------<<<--------<<<<<<___________>>>>>>>>>----->>>>>>--- CS
                 T-box   1 auaAAagCaaUgAaggGGAAaAGUAauucacauccuuauuuUacAGAGAgccggcGgUuGgUGaGAgccgguaaauaaaugugaauGAA 89 
                           A AAA+:CAAUGA ::G:A AAGUAA: ::: U     ::UU  AGAGAG:C:::GGUUGGUGAGA:::G:UA:: A  +::: :UGAA
  fig|888064.3.peg.194 573 AGAAAUACAAUGACAAGAACAAGUAAAUUUGUU--GCUACUU-UAGAGAGUCUCUGGUUGGUGAGAAGAGAUAGUGAC-ACAAGUUGAA 657
                           ********************************9..6666665.8****************************777777.9********* PP

                                                                                                                     NC
                           ----->>>>--->>,,<<<<<<<_____________>>>>>>>,<<<______>>>,,,,....................,,,,,,,,, CS
                 T-box  90 aauugCCccgGAGcaucuuucccGAAguuaauAgUAgggaaagaCGguuucgccCGUUAu....................Ugauuauau 158
                           A  ++:C::GGAG:+ :UU::C:GAA   + +AGUA:G::AA: CGG+   GCCCGUUA                      +AU A + 
  fig|888064.3.peg.194 658 ACACAUCUUGGAGUUGAUUCUCUGAA---UGAAGUAAGAGAAUUCGGGAG-GCCCGUUACagcugcagucauuugaaugaAUAUGACUC 742
                           **************************...999******************.*****************************99999**** PP

                                                                                               NC
                           ,,,,,,<<<<<<<________>>>>>>>,,,.,<<<<-------<<<<<______>>>>>>>>>::: CS
                 T-box 159 aaAGaGguuguuguaaaaAUucaacaacAAa.uagGGUGGUACCgCGagaAuaAUcuCGuCCcuUuu 224
                           A +GAGGUU:UUGU + AA +CAA:AACAAA +A:GGUGG ACC:CG::    AU::CG:CC:UU  
  fig|888064.3.peg.194 743 AUUGAGGUUUUUGUUGCAAGACAAAAACAAAaAAAGGUGGAACCGCGUA----AUUACGCCCUUUAG 805
                           ****************************7777****************8....448*********** PP


>> fig|940190.3.peg.1639  Histidine ABC transporter, permease protein [Melissococcus plutonius ATCC 35311]
 rank     E-value  score  bias mdl mdl from   mdl to       seq from      seq to       acc trunc   gc
 ----   --------- ------ ----- --- -------- --------    ----------- -----------      ---- ----- ----
  (1) !   5.9e-26   99.9   3.7  cm        1      224 []         693         935 + .. 0.91    no 0.35

                                                       v  v         vvv                                   vvv      v NC
                            ::::::<<------<<<<-------<<<<<<---..----<<<--....------<<<<<<___________>>>>>>>>>---.--> CS
                  T-box   1 auaAAagCaaUgAaggGGAAaAGUAauucacauc..cuuauuuUa....cAGAGAgccggcGgUuGgUGaGAgccgguaaauaa.aug 81 
                            A+AA A:: AU+A G::GA AAGUAAU ::  U+  +  A         CAGAGA ::::: +UUG+UGA+A:::::    +AA ++ 
  fig|940190.3.peg.1639 693 AAAAUACUUAUAACGCAGACAAGUAAUCUUUCUUuuUCGAA----auaaCAGAGACUUUUUCAUUGCUGAAAGAAAAGGCAAAAaGAU 776
                            **************************977776531233334....5555***********************9999996666664777 PP

                              v                                                                                      NC
                            >>>>>----.---->>>>--->>,,<<<<<<<____......_________>>>>>>>,<<<______>>>,,,,............. CS
                  T-box  82 ugaauGAAa.auugCCccgGAGcaucuuucccGAAg......uuaauAgUAgggaaagaCGguuucgccCGUUAu............. 149
                            :: AUGAAA A  +C::C  A::+ :UUU:C:GAA       U  + A+UA:G:AAA: CGG+  C++CCGUUA+             
  fig|940190.3.peg.1639 777 GGAAUGAAAcACAACUGC-UAGGUCAUUUUCUGAACaaaaauUAGUGAUUAGGAAAAUGCGGAAGCUACCGUUAAccagcacaguuau 863
                            7789****989999***9.59**************6699**999999***************************************** PP

                                                                                                         NC
                            ,,,,,,,,,,,,,,,<<<<<<<________>>>>>>>.,,,,<<<<-------<<<<<______>>>>>>>>>::: CS
                  T-box 150 UgauuauauaaAGaGguuguuguaaaaAUucaacaac.AAauagGGUGGUACCgCGagaAuaAUcuCGuCCcuUuu 224
                            U A +A + A AGAG:::::U:U ++ A  :A::::: AA U::GGUGG ACC:CGA:   +  :UCG:CC::UU+
  fig|940190.3.peg.1639 864 UAACAACUGACAGAGACUAAUUUUGUGAAGAAUUGGUgAACUGAGGUGGAACCACGAA---UU-UUCGUCCUCUUA 935
                            99***********************************8888****************7...33.7*********** PP


>> fig|1033837.3.peg.1612  Histidine ABC transporter, permease protein [Lactobacillus kefiranofaciens ZW3]
 rank     E-value  score  bias mdl mdl from   mdl to       seq from      seq to       acc trunc   gc
 ----   --------- ------ ----- --- -------- --------    ----------- -----------      ---- ----- ----
  (1) !   2.6e-27  105.1   0.1  cm        1      224 []         614         844 + .. 0.95    no 0.42

                                                                   v               v            v       v            NC
                             ::::::<<------<<<<-------<<<<<<-------<<<--------<<<<<<___________.>>>>>>>>>----->>>>>> CS
                   T-box   1 auaAAagCaaUgAaggGGAAaAGUAauucacauccuuauuuUacAGAGAgccggcGgUuGgUGaGA.gccgguaaauaaaugugaau 86 
                             A+AA A:C + GAA::G:A  AGUA:U:::: U  U    U A AGAGA::C:: G U GGUG +A  ::G::A  +  + ::::A:
  fig|1033837.3.peg.1612 614 AAAACAACUUAGAACAGAAGCAGUAGUGUUAGU--UGCAGUAAUAGAGAGUCUUUGCU-GGUGGAAaUAAGACAUGA--GCUAGCAU 695
                             ********************************9..8888899************9998.777777659*****8665..4999**** PP

                                                                                                                     NC
                             ----.---->>>>--->>,,<<<<<<<_____________>>>>>>>,<<<______>>>,,,,..............,,,,,,,,, CS
                   T-box  87 GAAa.auugCCccgGAGcaucuuucccGAAguuaauAgUAgggaaagaCGguuucgccCGUUAu..............Ugauuauau 158
                             GAA+   ++:C:: GAG:   UU::::GAA    +UAGUA::::AA  CGG+ U GCCCGUUAU              U  U+A +U
  fig|1033837.3.peg.1612 696 GAAGuCACAUCUGUGAGUCGGUUCUUUGAA---CUUAGUAGGGGAAUCCGGGAUAGCCCGUUAUagcuaaagguugauUAUUAACUU 779
                             ***98899**********************...899******************************************999****** PP

                                                                              v      v            NC
                             ,,,,,,<<<<<<<________>>>>>>>.,,,.,<<<<-------<<<<<______>>>>>>>>>::: CS
                   T-box 159 aaAGaGguuguuguaaaaAUucaacaac.AAa.uagGGUGGUACCgCGagaAuaAUcuCGuCCcuUuu 224
                             A++GAGG::G U:+ ++ A U:A C::C AA  U::GGUGG A C:CGA   UA   UCG:CC:: U+
  fig|1033837.3.peg.1612 780 AGUGAGGCAGGUUAUGUGAGUAAUCUGCgAACaUGAGGUGGAAGCACGAU--UAG-UUCGUCCUCGUA 844
                             ****************************88889****************6..666.6*********** PP

>> fig|1046596.4.peg.2365  ATP phosphoribosyltransferase regulatory subunit (EC 2.4.2.17) [Lactobacillus mali KCTC 3596]
 rank     E-value  score  bias mdl mdl from   mdl to       seq from      seq to       acc trunc   gc
 ----   --------- ------ ----- --- -------- --------    ----------- -----------      ---- ----- ----
  (1) !     2e-28  109.8   0.0  cm        1      224 []         713         949 + .. 0.97    no 0.43

                                                                                                                     NC
                             ::::::<<------<<<<-------<<<<<<-------<<<--------<<<<<<___________.>>>>>>>>>----->>>>>> CS
                   T-box   1 auaAAagCaaUgAaggGGAAaAGUAauucacauccuuauuuUacAGAGAgccggcGgUuGgUGaGA.gccgguaaauaaaugugaau 86 
                             A AA  :: +UGA+::GG A+AGUA: ::A: + C + U::U  AGAGA::C::CGGU G+UG +A G::G::::A++   :U:: :
  fig|1046596.4.peg.2365 713 AGAAUGAUUUUGAUUAGG-AGAGUAGUCAAUUA-CCACUCGUGAAGAGAGUCUCCGGU-GCUGGAAaGGAGACCGAAGU-GAUUGGU 795
                             ******************.***********998.8899********************.99*99999*********999.89***** PP

                                                v     v                     v     v                                  NC
                             -------->>>>--->>,,<<<<<<<____........_________>>>>>>>,<<<______>>>,,,,............,,,, CS
                   T-box  87 GAAaauugCCccgGAGcaucuuucccGAAg........uuaauAgUAgggaaagaCGguuucgccCGUUAu............Ugau 153
                             GAAA  ++CC:: GA::   U  :: GAA         U   UAGUA ::  A  CG +U+ GC CGUUA+            UG +
  fig|1046596.4.peg.2365 796 GAAACACACCUAUGAAUCAAUGGAUCGAACgccacuuuUGGCUAGUAAAUUUACUCGGAUAAGCUCGUUAAagcuguugaauuUGUA 882
                             *****************************669*****99999*****************************************99** PP

                                                                                                      NC
                             ,,,,,,,,,,,<<<<<<<________>>>>>>>,,,.,<<<<-------<<<<<______>>>>>>>>>::: CS
                   T-box 154 uauauaaAGaGguuguuguaaaaAUucaacaacAAa.uagGGUGGUACCgCGagaAuaAUcuCGuCCcuUuu 224
                             U  A+ A+GAGGU: ::   ++ A   :: :ACAAA U::GGUGG ACCGCG:   UAA  :CGUCC::UU+
  fig|1046596.4.peg.2365 883 UUCAACAUGAGGUUGGUGCUGUGAGGUGCUGACAAAuUGAGGUGGAACCGCGG---UAA--UCGUCCUCUUA 949
                             *********************************8877****************...555..*********** PP


>> fig|1046597.4.peg.372  ATP phosphoribosyltransferase regulatory subunit (EC 2.4.2.17) [Lactobacillus zeae KCTC 3804]
 rank     E-value  score  bias mdl mdl from   mdl to       seq from      seq to       acc trunc   gc
 ----   --------- ------ ----- --- -------- --------    ----------- -----------      ---- ----- ----
  (1) !   1.9e-25   98.3   0.0  cm        1      224 []         345         599 + .. 0.96    no 0.54

                                                     v   vv                       v           v             vv   v   NC
                            ::::::<<------<<<<-------<<<<<<-------<<<--------<<<<<<___________>>>>>>>>>----->>>>>>-- CS
                  T-box   1 auaAAagCaaUgAaggGGAAaAGUAauucacauccuuauuuUacAGAGAgccggcGgUuGgUGaGAgccgguaaauaaaugugaauGA 88 
                             +  AAG:  UGA+::G:  AAGUA :::AC +     :U:   AGAGA:C:::   U G+UGAGA :::G::A: +A    ::: GA
  fig|1046597.4.peg.372 345 CAUGAAGUUGUGAUUAGACCAAGUAAGCUACCA--CCGAUCCCAAGAGAGCGCCCAUU-GCUGAGAAGGCGCGAUCGACC--AGCCGA 427
                            **************************9987655..999****************7655.******************988..899*** PP

                                                                                                                     NC
                            --.---->>>>--->>,,<<<<<<<_____________>>>>>>>,<<<____.__>>>,,,,......................... CS
                  T-box  89 Aa.auugCCccgGAGcaucuuucccGAAguuaauAgUAgggaaagaCGguuuc.gccCGUUAu......................... 149
                            A    ++:C:: GA:C+U::  :C:GAA     +AGUA:G:  ::ACG:+  C ++:CGUUAU                         
  fig|1046597.4.peg.372 428 ACaCACAUCUAAGAACUUGAUGGCUGAA---CCAAGUAGGCUGUCACGCACCCgUUGCGUUAUcaccgcuaccagccacaguucgcgc 512
                            *978999*********************...899*******************999******************************** PP

                                                                                                                     NC
                            ...........,,,,,,,,,,,,,,,<<<<<<<________>>>>>>>,,,..,<<<<-------<<<<<______>>>>>>>>>::: CS
                  T-box 150 ...........UgauuauauaaAGaGguuguuguaaaaAUucaacaacAAa..uagGGUGGUACCgCGagaAuaAUcuCGuCCcuUuu 224
                                        G  U  ++ ++GAGGUU::: U ++ A + :::AACAAA  U::GGUGGUACC:CGA: A +A :UCG:CC::  +
  fig|1046597.4.peg.372 513 aagccgacgugCGGCUGGUAGGUGAGGUUUGGGUCGUGAGAUCCAAACAAAauUGAGGUGGUACCGCGAUCACUA-AUCGCCCUCGAA 599
                            ***********8999999999***************************55557******************9***.************ PP


>> fig|1046597.4.peg.548  Histidine ABC transporter, permease protein [Lactobacillus zeae KCTC 3804]
 rank     E-value  score  bias mdl mdl from   mdl to       seq from      seq to       acc trunc   gc
 ----   --------- ------ ----- --- -------- --------    ----------- -----------      ---- ----- ----
  (1) !     6e-24   92.1   0.0  cm        1      224 []         502         728 + .. 0.95    no 0.48

                                                                                                                     NC
                            ::::::<<------<<<<-------<<<<<<-------<<<--------<<<<<<___________.>>>>>>>>>----->>>>>>- CS
                  T-box   1 auaAAagCaaUgAaggGGAAaAGUAauucacauccuuauuuUacAGAGAgccggcGgUuGgUGaGA.gccgguaaauaaaugugaauG 87 
                            AU AAA:C++UGA :GG:A      AU:: C  +C+U ::UU+ AG GAG:C:G:G U G UG GA :C:G:UA:: A   G ::AU 
  fig|1046597.4.peg.548 502 AUUAAAGCGUUGAGUGGAAU---CGAUCAGCGGUCAUGAUUUUAAGCGAGUCCGGGUU-GAUGGGAaCCGGAUAGUCAUCCGUUGAUC 585
                            ******************43...45999999999********************9665.99999999************999999998 PP

                                                                                                                     NC
                            ------->>>>--->>,,<<<<<<<_____________>>>>>>>,<<<______>>>,,,,...........,,,,,,,,,,,,,,, CS
                  T-box  88 AAaauugCCccgGAGcaucuuucccGAAguuaauAgUAgggaaagaCGguuucgccCGUUAu...........UgauuauauaaAGaG 164
                            A    ++:CC: GAG:  :::::::GAA   ++UAGUA::::::: CG UU  GC CGUUAU             A +A ++ A+GAG
  fig|1046597.4.peg.548 586 A--CACAUCCAUGAGU-GGACGAUUGAA--CUUUAGUAGGUCGUCUCGGUUGGGCUCGUUAUcgccgugguugAAACAACUACAUGAG 668
                            8..8899*********.9**********..8999***************************************9999*********** PP

                                                                                           NC
                            <<<<<<<________>>>>>>>,,,..,<<<<-------<<<<<______>>>>>>>>>::: CS
                  T-box 165 guuguuguaaaaAUucaacaacAAa..uagGGUGGUACCgCGagaAuaAUcuCGuCCcuUuu 224
                            ::: :U:  ++ A  :A: :::AAA  U::GGUGG ACCGCG:   UAA  :CGUCC::UU+
  fig|1046597.4.peg.548 669 ACUGAUUGUGUGAGCAAUUGGUAAAucUGAGGUGGAACCGCGGU-UUAA-GCCGUCCUCUUA 728
                            **********************8877******************.5666.************ PP

>> fig|1130798.3.peg.1114  Histidine ABC transporter, permease protein [Lactobacillus mucosae LM1]
 rank     E-value  score  bias mdl mdl from   mdl to       seq from      seq to       acc trunc   gc
 ----   --------- ------ ----- --- -------- --------    ----------- -----------      ---- ----- ----
  (1) !   9.1e-27  103.0   0.0  cm        1      224 []         601         831 + .. 0.97    no 0.51

                                                                                   v           v                     NC
                             ::::::<<------<<<<-------<<<<<<-------<<<--------<<<<<<___________>>>>>>>>>----->>>>>>- CS
                   T-box   1 auaAAagCaaUgAaggGGAAaAGUAauucacauccuuauuuUacAGAGAgccggcGgUuGgUGaGAgccgguaaauaaaugugaauG 87 
                             A AAAA:CAA GAA::G:   AGUA::U::: + C   :U: + AG GA::CG: GGUUG UG GA+:CG:::A:+A++ :::A::G
  fig|1130798.3.peg.1114 601 ACAAAAACAAAGAACAGA-CUAGUAGCUGUUUAGCCGUCUGCUUAGCGAGUCGC-GGUUGAUGGGAAGCGACCAGAAGGCAACAGUG 685
                             ******************.***********************************.7788**************************** PP

                                                     v             v                                                 NC
                             ------->>>>--->>,,<<<<<<<_____________>>>>>>>,<<<______>>>,,,,...............,,,,,,,,,, CS
                   T-box  88 AAaauugCCccgGAGcaucuuucccGAAguuaauAgUAgggaaagaCGguuucgccCGUUAu...............Ugauuauaua 159
                             AA   ++:C:: GAG:+  ::::: GAA   ++UAGUA :::::  CGG+ + GCCCGUUA                U+  +A +  
  fig|1130798.3.peg.1114 686 AAUCACAUCUGCGAGUUGGGCGAUCGAA---UUUAGUAAGUCGCUCCGGGGAAGCCCGUUACagcacagaguuuaaaUUUGAACUCG 769
                             ****************************...999*******************************************9999****** PP

                                                                             v        v           NC
                             ,,,,,<<<<<<<___._____>>>>>>>,,,..,<<<<-------<<<<<______>>>>>>>>>::: CS
                   T-box 160 aAGaGguuguuguaa.aaAUucaacaacAAa..uagGGUGGUACCgCGagaAuaAUcuCGuCCcuUuu 224
                              +GAGG::GU::++  + A  ::AC::CAA+  U::GGUGG ACC:CG     A    CG:CC::U +
  fig|1130798.3.peg.1114 770 CUGAGGCAGUUUAGCgUGAGCUGACUGCAAUgaUGAGGUGGAACCGCGG---CA---ACGCCCUCUGA 831
                             **********99876688889***************************4...33...4********** PP


>> fig|1130798.3.peg.641  ATP phosphoribosyltransferase regulatory subunit (EC 2.4.2.17) [Lactobacillus mucosae LM1]
 rank     E-value  score  bias mdl mdl from   mdl to       seq from      seq to       acc trunc   gc
 ----   --------- ------ ----- --- -------- --------    ----------- -----------      ---- ----- ----
  (1) !   3.5e-30  116.6   0.0  cm        1      224 []         698         929 + .. 0.98    no 0.48

                                                                                  v           v                      NC
                            ::::::<<------<<<<-------<<<<<<-------<<<--------<<<<<<___________>>>>>>>>>----->>>>>>-- CS
                  T-box   1 auaAAagCaaUgAaggGGAAaAGUAauucacauccuuauuuUacAGAGAgccggcGgUuGgUGaGAgccgguaaauaaaugugaauGA 88 
                            +UAA  G:AAUGAA::GG A+AGUA::U::C U    AU::U+ AGAGAG:C::  + +G UG GA ::G:U::AU +  G::A::GA
  fig|1130798.3.peg.641 698 UUAAUGGUAAUGAACCGG-AGAGUAGCUAUCGU--GGAUUAUUAAGAGAGUCUCGCAAAGUUGGGAAGAGAUUGAUUG-CGAUAGUGA 781
                            ******************.*************9..*****************************************99.********* PP

                                              v                         v                                            NC
                            ------>>>>--->>,,<<<<<<<____.._________>>>>>>>,<<<______>>>,,,,...........,,,,,,,,,,,,,, CS
                  T-box  89 AaauugCCccgGAGcaucuuucccGAAg..uuaauAgUAgggaaagaCGguuucgccCGUUAu...........UgauuauauaaAGa 163
                            A   ++CC:: GA:C  : :::C:GAA+  UUA++A+UA:G::: : CG +  C C CGUUAU           U+ +U  A  A+GA
  fig|1130798.3.peg.641 782 ACCACACCGGUGAGCCGACCAGCUGAAAggUUAUAAUUAGGCUGCUCCGGGACCACUCGUUAUcagggcugaauUUUAUCCAGCAUGA 869
                            ***************************667********************************************99999********* PP

                                                                        v      v            NC
                            ,<<<<<<<________>>>>>>>.,,,.,<<<<-------<<<<<______>>>>>>>>>::: CS
                  T-box 164 GguuguuguaaaaAUucaacaac.AAa.uagGGUGGUACCgCGagaAuaAUcuCGuCCcuUuu 224
                            GG:U::::U + AA  ::::A:C AA+ U::GGUGG ACC:CG:   +AA  :CG:CC::UUU
  fig|1130798.3.peg.641 870 GGAUCGUUUCGCAAGGGGCGAUCgAAUuUGAGGUGGGACCACGCG--AAA-AGCGUCCUCUUU 929
                            ***********************9999*****************8..888.8*********** PP


>> fig|1144300.3.peg.1689  ATP phosphoribosyltransferase regulatory subunit (EC 2.4.2.17) [Lactobacillus gastricus PS3]
 rank     E-value  score  bias mdl mdl from   mdl to       seq from      seq to       acc trunc   gc
 ----   --------- ------ ----- --- -------- --------    ----------- -----------      ---- ----- ----
  (1) !     5e-24   92.8   0.0  cm        1      224 []         730         955 + .. 0.92    no 0.42

                                              v                                v                      v              NC
                             ::::::<<------<<<<-------<<<<<<-------<<<--------.<<<<<<___________.>>>>>>>>>----->>>>> CS
                   T-box   1 auaAAagCaaUgAaggGGAAaAGUAauucacauccuuauuuUacAGAGA.gccggcGgUuGgUGaGA.gccgguaaauaaaugugaa 85 
                             A+AAAAG:+AUGA ::G   +AGUAA:U::: + +++ U: U  AGAGA + C::: GU+G+UGA+A :::G   :A+ A+U:::A:
  fig|1144300.3.peg.1689 730 AAAAAAGUGAUGAGUAGA-CGAGUAAGUUGAUC-UAAGUUGUCUAGAGAgUUCCCGAGUAGCUGAAAaCGGGG-UGAACAUUUCAAC 813
                             *****************9.************98.78888889999999963455668999*******666666.67777779***** PP

                                      v                                                                              NC
                             >-------->>>>---..>>,,<<<<<<<_____________>>>>>>>,<<<______>>>,,,,............,,,,,,,,, CS
                   T-box  86 uGAAaauugCCccgGA..GcaucuuucccGAAguuaauAgUAgggaaagaCGguuucgccCGUUAu............Ugauuauau 158
                             UGAA   ++ C:: GA  :C+ :UU::::GA        + A::::AA: CG:+   GC:CGUUAU            U+  U  A+
  fig|1144300.3.peg.1689 814 UGAACCACACCUAUGAagACUGAUUAGUUGAU-------UAAGACUAAUUCGAACG-GCUCGUUAUccccuugaacuaUUUGUUCAA 892
                             **************9977799**********9.......889**************.*********************999999*** PP

                                                                            v        v           NC
                             ,,,,,,<<<<<<<________>>>>>>>.,,,,<<<<-------<<<<<______>>>>>>>>>::: CS
                   T-box 159 aaAGaGguuguuguaaaaAUucaacaac.AAauagGGUGGUACCgCGagaAuaAUcuCGuCCcuUuu 224
                             A +GAGGU:::U:  ++ A  :A:::AC AA U::GGUGG ACC:CG    U AU  CG:CC::UU 
  fig|1144300.3.peg.1689 893 ACUGAGGUCCAUUCUGUGAGGAAUGGACgAACUGAGGUGGAACCACGA---UCAU-ACGUCCUCUUG 955
                             ****************************8888***************7...7885.8********** PP


>> fig|1144300.3.peg.1886  Histidine ABC transporter, permease protein [Lactobacillus gastricus PS3]
 rank     E-value  score  bias mdl mdl from   mdl to       seq from      seq to       acc trunc   gc
 ----   --------- ------ ----- --- -------- --------    ----------- -----------      ---- ----- ----
  (1) !   9.5e-23   87.5   0.5  cm        1      224 []         600         932 + .. 0.92    no 0.41

                                                                     v                                v              NC
                             ::::::<<------<<<<-------<<<<<<-------<<<--------.<<<<<<___________>>>>>>>>>----->>>>>. CS
                   T-box   1 auaAAagCaaUgAaggGGAAaAGUAauucacauccuuauuuUacAGAGA.gccggcGgUuGgUGaGAgccgguaaauaaaugugaa. 85 
                             A A AA:C++UGA ::G:   AGUA::::A: U+   A:U   CAG GA G: :G:     GUG+GA:C: :U A: + A+:U::: 
  fig|1144300.3.peg.1886 600 AGAGAAACGUUGAGCAGA-CUAGUAGGAUAAUUUACCAUUGAGCAGGGAaGUUCGGAU--AGUGUGACCGGAUAAUGGUAAUUGUCg 683
                             ******************.*******98888886666666666*****9999999865..69*****99999999988888888877 PP

                                                                                                                     NC
                             >-------->>>>--->>,,<<<<<<<_____________>>>>>>>,<<<______>>>,,,,....................... CS
                   T-box  86 uGAAaauugCCccgGAGcaucuuucccGAAguuaauAgUAgggaaagaCGguuucgccCGUUAu....................... 149
                             :GAA   ++:C:: GAG:+ :UU :::GA          A::: AA: CGG+UU GCCCGUUAU                       
  fig|1144300.3.peg.1886 684 CGAAUCACAUCUGUGAGUUGAUU-AUUGAU------CAAAAAU-AAUCCGGGUU-GCCCGUUAUcgcuccaaguuuauuuuuaaacu 761
                             9*****************65555.556666......4555555.5555******.******************************** PP

                                                                                                                     NC
                             ....................................................................................... CS
                   T-box 150 ....................................................................................... 149
                                                                                                                    
  fig|1144300.3.peg.1886 762 uacugagguuagguucgugaggaucuaacaagaugagguggaaccgcggaaacgcccucuaguuguauuacaacugagggcguuuuu 848
                             *************************************************************************************** PP

                                                                                                                     NC
                             ............,,,,,,,,,,,,,,,<<<<<<<________>>>>>>>,,,.,<<<<-------<<<<<______>>>>>>>>>:: CS
                   T-box 150 ............UgauuauauaaAGaGguuguuguaaaaAUucaacaacAAa.uagGGUGGUACCgCGagaAuaAUcuCGuCCcuUu 223
                                            ++A +UA +GAG U::U:G+ ++ A UC:A::A AAA U:GGGUGG ACC:CG:    +A  :CG:CCC:UU
  fig|1144300.3.peg.1886 849 auuugguuauuaAAUAAACUUAUUGAGGUAAUCGAUGUGAGUCGAUUAUAAAuUGGGGUGGAACCACGUU---UA-GACGUCCCCUU 931
                             ************9999999******************************8877****************5...66.6********** PP

                               NC
                             : CS
                   T-box 224 u 224
                             +
  fig|1144300.3.peg.1886 932 A 932
                             * PP


>> fig|1203076.3.peg.156  Histidine ABC transporter, permease protein [Lactobacillus ingluviei str. Autruche 4]
 rank     E-value  score  bias mdl mdl from   mdl to       seq from      seq to       acc trunc   gc
 ----   --------- ------ ----- --- -------- --------    ----------- -----------      ---- ----- ----
  (1) !   5.2e-26  100.1   0.0  cm        1      224 []         530         858 + .. 0.97    no 0.50

                                                                                  v           v                      NC
                            ::::::<<------<<<<-------<<<<<<-------<<<--------<<<<<<___________>>>>>>>>>----->>>>>>-- CS
                  T-box   1 auaAAagCaaUgAaggGGAAaAGUAauucacauccuuauuuUacAGAGAgccggcGgUuGgUGaGAgccgguaaauaaaugugaauGA 88 
                            ++A   :C+A GAA::G:A  AGUAA:::::     U :UUU  AGAGAG:C:: GGU GGUG GA ::G:UAA: ++  :::::UGA
  fig|1203076.3.peg.156 530 UAAGCGACGAAGAACAGAACCAGUAAAAGUUUG-GCUGAUUUCAAGAGAGUCUCGGGU-GGUGGGAAGAGAUAAUCGG-CGGCUUUGA 614
                            *******************************99.88899999************9999.****************999.9******** PP

                                                   v             v                                                   NC
                            ------>>>>--->>,,<<<<<<<_____________>>>>>>>,<<<______>>>,,,,........................... CS
                  T-box  89 AaauugCCccgGAGcaucuuucccGAAguuaauAgUAgggaaagaCGguuucgccCGUUAu........................... 149
                            AA  ++:C:: GAG:+ ::::C:  AA           :G:::: CGG+ + GCCCGUUA                            
  fig|1203076.3.peg.156 615 AACACAUCUGUGAGUUGACCACUGCAA----------AGGUGGUCCGGGGAAGCCCGUUACagcgcagaguuuagaauuugaacucgc 692
                            ***************999999888888..........89999999******************************************* PP

                                                                                                                     NC
                            ........................................................................................ CS
                  T-box 150 ........................................................................................ 149
                                                                                                                    
  fig|1203076.3.peg.156 693 uaagguuguuuucgugaggaagcaauaagaugagguggaaccgcggcaacgcccucugaccaguuuggucgggggcguuuuuugguuc 780
                            **************************************************************************************** PP

                                                                                           v        v           NC
                            .......,,,,,,,,,,,,,,,<<<<<<<________>>>>>>>,,,.,<<<<-------<<<<<______>>>>>>>>>::: CS
                  T-box 150 .......UgauuauauaaAGaGguuguuguaaaaAUucaacaacAAa.uagGGUGGUACCgCGagaAuaAUcuCGuCCcuUuu 224
                                    G  +A +U  +GAGGU:: ::U +  A  :: ::ACAAA U:GGGUGG ACC:CG    U A   CG:CCC:U +
  fig|1203076.3.peg.156 781 ccaaauuCGCGAACUUGCUGAGGUGUUAAUCGCGAGGUUGACACAAAuUGGGGUGGAACCACGA---UCA--ACGUCCCCUGA 858
                            *******9999999******************************8877***************7...444..7********** PP


>> fig|1267003.3.peg.2134  Histidine ABC transporter, permease protein [Lactobacillus parabrevis ATCC 53295]
 rank     E-value  score  bias mdl mdl from   mdl to       seq from      seq to       acc trunc   gc
 ----   --------- ------ ----- --- -------- --------    ----------- -----------      ---- ----- ----
  (1) !   6.2e-27  103.7   0.0  cm        1      224 []         601         828 + .. 0.98    no 0.51

                                                      v   vv        v              v           v      v      vv   v  NC
                             ::::::<<------<<<<-------<<<<<<-------<<<--------<<<<<<___________>>>>>>>>>----->>>>>>- CS
                   T-box   1 auaAAagCaaUgAaggGGAAaAGUAauucacauccuuauuuUacAGAGAgccggcGgUuGgUGaGAgccgguaaauaaaugugaauG 87 
                               AAAA:C++ GAA::G: A+AGUA ::C   +  +  : :UACAGA AGCC::  G  G UGA+A+::GGU: :   +U  G:: G
  fig|1267003.3.peg.2134 601 CGAAAAACGUCGAACAGA-AGAGUAAGACCAGC-GAGUGCCUACAGAAAGCCCA--GCCGAUGAAAAUGGGUGACCUUGUCCGUCCG 683
                             ******************.*********98766.89******************..899*******************9999***** PP

                                                                                                                     NC
                             ------->>>>--->>,,<<<<<<<_____________>>>>>>>,<<<______>>>,,,,............,,,,,,,,,,,,, CS
                   T-box  88 AAaauugCCccgGAGcaucuuucccGAAguuaauAgUAgggaaagaCGguuucgccCGUUAu............UgauuauauaaAG 162
                             AAA  ++:C:: GAG:+  U: :C:GAA   + UAGUA:G: :A  CGG+ U GCCCGUUA             U+  +A + A  G
  fig|1267003.3.peg.2134 684 AAACACAUCUGUGAGUUGGUCGUCUGAA---UCUAGUAGGAUGAUCCGGGAUAGCCCGUUACagcuggaguugcUUGCAACUCACCG 767
                             ****************************...999****************************************999********** PP

                                                                                              NC
                             ,,<<<<<<<________>>>>>>>,,,..,<<<<-------<<<<<______>>>>>>>>>::: CS
                   T-box 163 aGguuguuguaaaaAUucaacaacAAa..uagGGUGGUACCgCGagaAuaAUcuCGuCCcuUuu 224
                             AGG U: :: A+  AU :: :A CAAA  +::GGUGG ACC:CGA:   +  :UCG:CC::UU+
  fig|1267003.3.peg.2134 768 AGGUUAGGUCAGCGAUGGCUUAGCAAAcuAGAGGUGGAACCACGAU--GUG-AUCGUCCUCUUA 828
                             ************************9988*****************9..888.9*********** PP


>> fig|1293592.4.peg.2438  Histidine ABC transporter, permease protein [Lactobacillus curvatus JCM 1096 = DSM 20019]
 rank     E-value  score  bias mdl mdl from   mdl to       seq from      seq to       acc trunc   gc
 ----   --------- ------ ----- --- -------- --------    ----------- -----------      ---- ----- ----
  (1) !   2.4e-22   85.9   0.0  cm        1      224 []         626         843 + .. 0.80    no 0.43

                                                           v                                                 v       NC
                             ::::::<<------<<<<-------<<<<<<-------<<<--------<<<<<<___________>>>>>>>>>----->>>>>>- CS
                   T-box   1 auaAAagCaaUgAaggGGAAaAGUAauucacauccuuauuuUacAGAGAgccggcGgUuGgUGaGAgccgguaaauaaaugugaauG 87 
                              +  AA:C++UGAA:GG   AA   AUU:A    CUU :::U+CAGAGA:C G::G  UGGUG +A::C G::::U+A++ U:AAUG
  fig|1293592.4.peg.2438 626 CAUUAAACGUUGAACGGUCCAA---AUUAAUU--CUUGAGGUUCAGAGAGCUGAUGCGUGGUGGAAGUCGGCCCUUGAGA-UUAAUG 706
                             ******************5542...5555555..5*******************************************55.555555 PP

                                                                             v      v                                NC
                             ------->>>>--->>,,<<<<<<<_____________>>>>>>>,<<<______>>>,,,,...........,,,,,,,,,,,,,, CS
                   T-box  88 AAaauugCCccgGAGcaucuuucccGAAguuaauAgUAgggaaagaCGguuucgccCGUUAu...........UgauuauauaaAGa 163
                                  ++ CC: GAG:+U::U:::CGAA         AG:::A:: CG U    C CGUUAU           U  ++A ++ A+ A
  fig|1293592.4.peg.2438 707 G--CACAACCGUGAGUUUGAUCAUCGAA------UAAAGAUGAUC-CGUUAG--CCCGUUAUcgcuguaguuuUAGAAACUACAUAA 782
                             3..7777*********************......999********.996654..6799***99999998888855555555555555 PP

                              vv                    vv                    v      v            NC
                             ,<<<<<<<___.._____>>>>>>>,,,.,<<<<-------<<<<<______>>>>>>>>>::: CS
                   T-box 164 Gguuguuguaa..aaAUucaacaacAAa.uagGGUGGUACCgCGagaAuaAUcuCGuCCcuUuu 224
                             G  U:: :U+    A  +: ::A  AAA U::GGUGG ACCGCGA   +AA  UCGUCC::UU 
  fig|1293592.4.peg.2438 783 GUUUAAGCUGCguGAGCAGUUUAUUAAAcUGAGGUGGCACCGCGAU--AAA-UUCGUCCUCUUG 843
                             55555444333332222345555556666****************7..888.7*********** PP


>> fig|1392007.3.peg.359  Histidine ABC transporter, permease protein [Lactobacillus equi DPC 6820]
 rank     E-value  score  bias mdl mdl from   mdl to       seq from      seq to       acc trunc   gc
 ----   --------- ------ ----- --- -------- --------    ----------- -----------      ---- ----- ----
  (1) !   6.9e-26   99.6   0.0  cm        1      224 []         715         959 + .. 0.93    no 0.44

                                                         v          v                                   v        v   NC
                            ::::::<<------<<<<-------<<<<<<-------<<<--------.<<<<<<____.._______.>>>>>>>>>----->>>> CS
                  T-box   1 auaAAagCaaUgAaggGGAAaAGUAauucacauccuuauuuUacAGAGA.gccggcGgUu..GgUGaGA.gccgguaaauaaauguga 84 
                            A AAA :CA+ GAA::G: A+AGUA:U:: : + CU+ U:    AGAGA  :C:G:      G+UG++A :C:G:  :A+ A+ : ::
  fig|1392007.3.peg.359 715 ACAAAGACAUCGAAUAGA-AGAGUAGUAGGACCGCUAUUAGACUAGAGAaUUCUGAUCACcgGCUGUAAgUCAGAAAUAAUAUGUGCU 801
                            ******************.*************97777777777*****99555555444459*******65555558888889***** PP

                                                                                                                     NC
                            >>-------->>>>--->>,,<<<<<<<_____________>>>>>>>,<<<______>>>,,,,....................... CS
                  T-box  85 auGAAaauugCCccgGAGcaucuuucccGAAguuaauAgUAgggaaagaCGguuucgccCGUUAu....................... 149
                            A:GAA   ++:C::GGAG:+ : :::::GAA   ++UAGUA::::: : CGGU  +GCCCGUUA                        
  fig|1392007.3.peg.359 802 AUGAACCACAUCUAGGAGUUGUUAAUUUGAA--CUUUAGUAGGAUUGACCGGUCGUGCCCGUUACuacacagacuuaucgccaauggc 887
                            *******************************..8999*************************************************** PP

                                                                                                         NC
                            ,,,,,,,,,,,,,,,<<<<<<<________>>>>>>>.,,,,<<<<-------<<<<<______>>>>>>>>>::: CS
                  T-box 150 UgauuauauaaAGaGguuguuguaaaaAUucaacaac.AAauagGGUGGUACCgCGagaAuaAUcuCGuCCcuUuu 224
                            UGAU+A +UA +GAG::U:U::U ++ A +::A:A::  A+U::GGUGGUACC: G::   +  ::C :CC::UU 
  fig|1392007.3.peg.359 888 UGAUAAGUUACUGAGCCUAUUUUCGUGAGAAGAUAGGgCAUUGAGGUGGUACCGUGCG---UU-UGCGCCCUCUUG 959
                            *************************************999*****************6...44.6*********** PP


>> fig|1423779.3.peg.1195  Histidine ABC transporter, permease protein [Lactobacillus oris DSM 4864]
 rank     E-value  score  bias mdl mdl from   mdl to       seq from      seq to       acc trunc   gc
 ----   --------- ------ ----- --- -------- --------    ----------- -----------      ---- ----- ----
  (1) !   3.6e-30  116.2   0.0  cm        1      224 []         575         931 + .. 0.97    no 0.52

                                                                                   v           v                     NC
                             ::::::<<------<<<<-------<<<<<<-------<<<--------<<<<<<___________>>>>>>>>>----->>>>>>- CS
                   T-box   1 auaAAagCaaUgAaggGGAAaAGUAauucacauccuuauuuUacAGAGAgccggcGgUuGgUGaGAgccgguaaauaaaugugaauG 87 
                              +AA  :CAAUGAA::G:   AGUAA::: C U CU+ ::: + AGAGA::C:: G U GGUG GA ::G:::::U AA+G :::UG
  fig|1423779.3.peg.1195 575 CAAAUGACAAUGAACAGA-CUAGUAAAGUGCUU-CUAGCAGCUAAGAGAGUCCAGGCU-GGUGGGAAUGGACCUGUUAAAGUACUUG 658
                             ******************.*************9.9*******************6655.**************************** PP

                                                  vv                 vv                                              NC
                             ------->>>>--->>,,<<<<<<<_____________>>>>>>>,<<<______>>>,,,,......................... CS
                   T-box  88 AAaauugCCccgGAGcaucuuucccGAAguuaauAgUAgggaaagaCGguuucgccCGUUAu......................... 149
                             AA   ++:C:: GAG:+ :::  C:GAA     UAGUA:G  ::: CGG+ UCGCCCGUUA                          
  fig|1423779.3.peg.1195 659 AAUCACAUCUGUGAGUUGACCUUCUGAA--GCCUAGUAGGUUGGUCCGGGGUCGCCCGUUACagcacggaguuuaucauaaugaacu 743
                             ****************************..6788***************************************************** PP

                                                                                                                     NC
                             ....................................................................................... CS
                   T-box 150 ....................................................................................... 149
                                                                                                                    
  fig|1423779.3.peg.1195 744 cgcuaaggccaguuaccgugagggacuggcaagaugagguggaaccgcggaaacgcccucggagccaaauuggcucggggguguuuu 830
                             **************************************************************************************9 PP

                                                                            v            v                        v  NC
                             ............................,,,,,,,,,,,,,,,<<<<<<<________>>>>>>>,,,.,<<<<-------<<<<<_ CS
                   T-box 150 ............................UgauuauauaaAGaGguuguuguaaaaAUucaacaacAAa.uagGGUGGUACCgCGaga 207
                                                             +A +UA  GAGG::G :G  ++ A  C: C::CAAA U::GGUGGUACC:CGA  
  fig|1423779.3.peg.1195 831 uguuuuccagcgaggugggcgcagacauGAUGAACUUACCGAGGCGGGUGCUGUGAAGCGGCCGCAAAcUGAGGUGGUACCACGAU- 916
                             99999999999999999999999999987788888999999999999999999************9998****************8. PP

                                  v            NC
                             _____>>>>>>>>>::: CS
                   T-box 208 AuaAUcuCGuCCcuUuu 224
                              U A  UCG:CC::U  
  fig|1423779.3.peg.1195 917 -UGA-UUCGUCCUCUAG 931
                             .999.8*********** PP


>> fig|525309.3.peg.1796  Histidine ABC transporter, permease protein [Lactobacillus antri DSM 16041]
 rank     E-value  score  bias mdl mdl from   mdl to       seq from      seq to       acc trunc   gc
 ----   --------- ------ ----- --- -------- --------    ----------- -----------      ---- ----- ----
  (1) !   3.3e-28  108.6   0.0  cm        1      224 []         574         931 + .. 0.98    no 0.51

                                                                                 vv           vv                     NC
                            ::::::<<------<<<<-------<<<<<<-------<<<--------<<<<<<___________>>>>>>>>>----->>>>>>-- CS
                  T-box   1 auaAAagCaaUgAaggGGAAaAGUAauucacauccuuauuuUacAGAGAgccggcGgUuGgUGaGAgccgguaaauaaaugugaauGA 88 
                             +AA  :CAAUGAA::G:   AGUAA::::: U +U+A :: A AGAGA::C:    UUGGUG +A  :G:::: U +A+:::::UGA
  fig|525309.3.peg.1796 574 CAAAUGACAAUGAACAGA-CUAGUAAGGUGUUU-UUAAUAGCAAAGAGAGUCCGCA-UUGGUGGAAAAGGACCUGUUGAAGCACCUGA 658
                            ******************.*************9.99*****************865.55***************************** PP

                                                vv                 vv                                                NC
                            ------>>>>--->>,,<<<<<<<_____________>>>>>>>,<<<______>>>,,,,........................... CS
                  T-box  89 AaauugCCccgGAGcaucuuucccGAAguuaauAgUAgggaaagaCGguuucgccCGUUAu........................... 149
                            A   ++:C:: GAG:+ :::  C:GAA     UAGUA:G  ::: CGG+ UCGCCCGUUA                            
  fig|525309.3.peg.1796 659 AUCACAUCUGUGAGUUGACCUUCUGAA--GCCUAGUAGGUUGGUCCGGGGUCGCCCGUUACagcacggaguuuaucaagaugaacuca 744
                            ***************************..6788******************************************************* PP

                                                                                                                     NC
                            ........................................................................................ CS
                  T-box 150 ........................................................................................ 149
                                                                                                                    
  fig|525309.3.peg.1796 745 caaaggucagcugccgugagggguugacaagaugagguggaaccgcggaaacgcccucguagccaauuuggcucggggguguuuuuau 832
                            **************************************************************************************** PP

                                                                         v            v                        v     NC
                            ..........................,,,,,,,,,,,,,,,<<<<<<<________>>>>>>>,,,.,<<<<-------<<<<<____ CS
                  T-box 150 ..........................UgauuauauaaAGaGguuguuguaaaaAUucaacaacAAa.uagGGUGGUACCgCGagaAua 210
                                                          +A +UA  GAGG::G :G  ++ A  C: C::CAAA +::GGUGGUACC:CGA   U 
  fig|525309.3.peg.1796 833 uuaccuagcguugugagugcgagacuGAUGAACUUACCGAGGCGGGUGCUGUGAAGCGGCCGCAAAcAGAGGUGGUACCACGAU--UG 918
                            *************************988889999999**************************9998****************8..99 PP

                              v            NC
                            __>>>>>>>>>::: CS
                  T-box 211 AUcuCGuCCcuUuu 224
                            A  UCG:CC::U  
  fig|525309.3.peg.1796 919 A-UUCGUCCUCUAG 931
                            9.8*********** PP


>> fig|525318.3.peg.1881  Histidine ABC transporter, permease protein [Lactobacillus buchneri ATCC 11577]
 rank     E-value  score  bias mdl mdl from   mdl to       seq from      seq to       acc trunc   gc
 ----   --------- ------ ----- --- -------- --------    ----------- -----------      ---- ----- ----
  (1) !   1.3e-28  110.1   0.9  cm        1      224 []         614         845 + .. 0.95    no 0.38

                                                      v                                                          v   NC
                            ::::::<<------<<<<-------<<<<<<-------<<<--------<<<<<<___________.>>>>>>>>>----->>>>>>- CS
                  T-box   1 auaAAagCaaUgAaggGGAAaAGUAauucacauccuuauuuUacAGAGAgccggcGgUuGgUGaGA.gccgguaaauaaaugugaauG 87 
                            ++AAA :C AUGA+::G: A AGUAA :C::    UUA::UU+CAGA A:C :::G+U G UG GA ::: G:A::U+A +::G:+UG
  fig|525318.3.peg.1881 614 UAAAAGACUAUGAUCAGA-AUAGUAA-ACCAUG--UUAAAUUUCAGAAAACUCAUGAU-GAUGGGAaAUGGGUAUUUGA-AUGGUUUG 695
                            ******************.9999965.566666..999*****************999.99999999***********9.66777889 PP

                                                                            v      v                                 NC
                            ------->>>>--->>,,<<<<<<<_____________>>>>>>>,<<<______>>>,,,,................,,,,,,,,,, CS
                  T-box  88 AAaauugCCccgGAGcaucuuucccGAAguuaauAgUAgggaaagaCGguuucgccCGUUAu................Ugauuauaua 159
                                 ++:C::GGAG:  :UUUCC:GAA   + +AGUA:GGAAA: CG U + GC CGUUAU                U  ++A +  
  fig|525318.3.peg.1881 696 CGUCACAUCUGGGAGUCAUUUUCCUGAA---UGAAGUAGGGAAAAGCGGUGA-GCACGUUAUugcugaaguuuaguuuUCUAAACUCG 779
                            999*************************...999**************9999.99**********************99999999999 PP

                                                                                                NC
                            ,,,,,<<<<<<<________>>>>>>>.,,,.,<<<<-------<<<<<______>>>>>>>>>::: CS
                  T-box 160 aAGaGguuguuguaaaaAUucaacaac.AAa.uagGGUGGUACCgCGagaAuaAUcuCGuCCcuUuu 224
                             +GAG::U:U::+ A+ A U::A:A:: AA  U::GGUGG ACCGCGA:+A++A :UCGUCC::UU+
  fig|525318.3.peg.1881 780 UUGAGACUUUUCAUAUGAAUGGAAAGUgAAGcUGAGGUGGAACCGCGAUUAAUA-AUCGUCCUCUUA 845
                            ***************************87779*****************99999.************ PP

>> fig|525318.3.peg.2571  ATP phosphoribosyltransferase regulatory subunit (EC 2.4.2.17) [Lactobacillus buchneri ATCC 11
 rank     E-value  score  bias mdl mdl from   mdl to       seq from      seq to       acc trunc   gc
 ----   --------- ------ ----- --- -------- --------    ----------- -----------      ---- ----- ----
  (1) !   1.5e-25   98.6   0.0  cm        1      224 []         610         872 + .. 0.95    no 0.44

                                                          v                       v           v             v        NC
                            ::::::<<------<<<<-------<<<<<<-------<<<--------<<<<<<___________>>>>>>>>>----->>>>>>-- CS
                  T-box   1 auaAAagCaaUgAaggGGAAaAGUAauucacauccuuauuuUacAGAGAgccggcGgUuGgUGaGAgccgguaaauaaaugugaauGA 88 
                            A+ AAAG: +UGA+::G:A AAGUAA :::     U A:U:UA AGAGA:: ::  G UG+UGAGA+:: :::A:U     ::: UGA
  fig|525318.3.peg.2571 610 AAUAAAGUUUUGAUUAGAAGAAGUAAUCGGCUG--UGAAUGUAAAGAGAGUUCC--GCUGCUGAGAAGGGACCAUUCC-GACCGGUGA 692
                            ******************************988..*******************..899*****************99.678****** PP

                                                                                                                     NC
                            --.---->>>>--->>,,<<<<<<<_____________>>>>>>>,<<<____.__>>>,,,,......................... CS
                  T-box  89 Aa.auugCCccgGAGcaucuuucccGAAguuaauAgUAgggaaagaCGguuuc.gccCGUUAu......................... 149
                            AA   ++:C:: GA:C+  UU::::GAA    A AGUA::::AA  CG:+  + ++:CGUUAU                         
  fig|525318.3.peg.2571 693 AAaCACAUCUAUGAACUAGUUGAUUGAA---CAGAGUAGAUCAAUUCGCAAGUuUAGCGUUAUcaggguuaccgcaacuguuaucggg 777
                            998999**********************...899*****************9999********************************* PP

                                                                                                         v      v    NC
                            ...................,,,,,,,,,,,,,,,<<<.<<<<________>>>>>>>,,,.,<<<<-------<<<<<______>>>> CS
                  T-box 150 ...................UgauuauauaaAGaGguu.guuguaaaaAUucaacaacAAa.uagGGUGGUACCgCGagaAuaAUcuCG 216
                                               UG U   A+ ++ AGG::  :U:U ++ A  :A: ::CAAA U: GGUGG ACCGCGA +A+AA  UCG
  fig|525318.3.peg.2571 778 cauuugucugcugaguaguUGUUGGCAACGUAAGGCAaUCUAUCGUGAGGUAGGUGCAAAuUGGGGUGGAACCGCGAUUAAAA-UUCG 864
                            *****************99888888888888888885488888889999999999997777*****************99999.**** PP

                                     NC
                            >>>>>::: CS
                  T-box 217 uCCcuUuu 224
                            UCC :   
  fig|525318.3.peg.2571 865 UCCUCGAG 872
                            ******** PP


>> fig|525325.3.peg.510  ATP phosphoribosyltransferase regulatory subunit (EC 2.4.2.17) [Lactobacillus fermentum ATCC 14
 rank     E-value  score  bias mdl mdl from   mdl to       seq from      seq to       acc trunc   gc
 ----   --------- ------ ----- --- -------- --------    ----------- -----------      ---- ----- ----
  (1) !   8.7e-23   87.9   0.3  cm        1      224 []         728         954 + .. 0.96    no 0.62

                                                                 v                                    v              NC
                           ::::::<<------<<<<-------<<<<<<-------<<<--------<<<<<<___________.>>>>>>>>>----->>>>>>-- CS
                 T-box   1 auaAAagCaaUgAaggGGAAaAGUAauucacauccuuauuuUacAGAGAgccggcGgUuGgUGaGA.gccgguaaauaaaugugaauGA 88 
                           A+A  AG:AA GA ::GG A+AGUA: ::::     U  ::  CAGAGAG:CG:CGG  G+UG GA G:CG:U::      :::: :GA
  fig|525325.3.peg.510 728 AAAUGAGUAAGGACCAGG-AGAGUAGGAGUGGG-GCUCCCAAGCAGAGAGUCGCCGGC-GCUGGGAuGGCGAUUGACCC-CCGCUUCGA 812
                           ******************.*************9.677778899**************9.**************887666.********* PP

                                             v                       v                                               NC
                           ------>>>>--->>,,<<<<<<<_____________>>>>>>>,<<<______>>>,,,,............,,,,,,,,,,,,,,,< CS
                 T-box  89 AaauugCCccgGAGcaucuuucccGAAguuaauAgUAgggaaagaCGguuucgccCGUUAu............UgauuauauaaAGaGg 165
                           A   ++CC::GGA:C+ : :::C:GAA      AGUA:G::: : CGG+  C CCCGUUA             U   U  A+ ++GAG 
  fig|525325.3.peg.510 813 ACCACACCUGGGAACUGGACGGCUGAA---CGGAGUAGGUCGGCCCGGGACCACCCGUUAGcaggguugaaguUAGCUUCAACGUGAGG 898
                           ***************************...889****************************************9999************ PP

                                                                                        NC
                           <<<<<<________>>>>>>>.,,,,<<<<-------<<<<<______>>>>>>>>>::: CS
                 T-box 166 uuguuguaaaaAUucaacaac.AAauagGGUGGUACCgCGagaAuaAUcuCGuCCcuUuu 224
                           ::::U:U ++ A  :A::::  AA  ::GGUGG ACC:C :   U  U : G:CC::UU 
  fig|525325.3.peg.510 899 CCCCUUUCGUGAGGGAGGGGUgAACGGAGGUGGAACCGCGC---UCCU-GUGCCCUCUUG 954
                           *********************8888**************99...6676.99********* PP


>> fig|525325.3.peg.920  Histidine ABC transporter, permease protein [Lactobacillus fermentum ATCC 14931]
 rank     E-value  score  bias mdl mdl from   mdl to       seq from      seq to       acc trunc   gc
 ----   --------- ------ ----- --- -------- --------    ----------- -----------      ---- ----- ----
  (1) !   6.1e-23   88.2   0.0  cm        1      224 []         604         932 + .. 0.96    no 0.53

                                            v            v                                                  v        NC
                           ::::::<<------<<<<-------<<<<<<-------<<<--------<<<<<<___________.>>>>>>>>>----->>>>>>-- CS
                 T-box   1 auaAAagCaaUgAaggGGAAaAGUAauucacauccuuauuuUacAGAGAgccggcGgUuGgUGaGA.gccgguaaauaaaugugaauGA 88 
                           A AA  :CA+UGA ::G    AGUA:::C:         :U +CAG GA:::::CGGU GGUG GA G:::::A: +     :G:::GA
  fig|525325.3.peg.920 604 ACAACGACAUUGAGCAGA-UUAGUAGAACGAUG--CGUGCUAUCAGCGAGUAACCGGU-GGUGGGAaGGUUACAGUACU-CCCGUUCGA 687
                           *****************6.************99..99999******************.88888888********9988.889****** PP

                                 v                                                                                   NC
                           ------>>>>--->>,,<<<<<<<_____________>>>>>>>,<<<______>>>,,,,............................ CS
                 T-box  89 AaauugCCccgGAGcaucuuucccGAAguuaauAgUAgggaaagaCGguuucgccCGUUAu............................ 149
                           A   ++ C:: GAG: U: :::C:GA       A  A:G::: : CGG+ + GCCCGUUA                             
  fig|525325.3.peg.920 688 AUCACAACUGUGAGU-UGGCCACUGAC-----CAAAAGGUGGUC-CGGGGAAGCCCGUUAGcgcgcaaaguuuacaauucgugaacuua 769
                           ***************.66777788887.....577777777776.******************************************** PP

                                                                                                                     NC
                           ......................................................................................... CS
                 T-box 150 ......................................................................................... 149
                                                                                                                    
  fig|525325.3.peg.920 770 cugaggucgucuuccgugagggggcgacaagaugagguggaaccgcggcaacgcccucuuagccaaguggcuaggagggcguuuugucu 858
                           ***************************************************************************************** PP

                                                                                                          NC
                           ..,,,,,,,,,,,,,,,<<<<<<<________>>>>>>>.,,,,<<<<-------<<<<<______>>>>>>>>>::: CS
                 T-box 150 ..UgauuauauaaAGaGguuguuguaaaaAUucaacaac.AAauagGGUGGUACCgCGagaAuaAUcuCGuCCcuUuu 224
                             UG ++A +U  +GAG UU::::  ++ A  ::::AA  AA U:GGGUGG ACC:CG     AA   CG:CCC:UU 
  fig|525325.3.peg.920 859 uuUGUAAACUUGCUGAGGUUACCAGUGUGAGCUGGUAAUgAACUGGGGUGGAACCACGUU---AA-GGCGUCCCCUUG 932
                           **99***********************************8888***************95...66.6*********** PP


>> fig|525327.3.peg.1192  Histidine ABC transporter, permease protein [Lactobacillus hilgardii ATCC 8290]
 rank     E-value  score  bias mdl mdl from   mdl to       seq from      seq to       acc trunc   gc
 ----   --------- ------ ----- --- -------- --------    ----------- -----------      ---- ----- ----
  (1) !   5.1e-29  111.7   0.8  cm        1      224 []         613         844 + .. 0.95    no 0.38

                                                      v                                                          v   NC
                            ::::::<<------<<<<-------<<<<<<-------<<<--------<<<<<<___________.>>>>>>>>>----->>>>>>- CS
                  T-box   1 auaAAagCaaUgAaggGGAAaAGUAauucacauccuuauuuUacAGAGAgccggcGgUuGgUGaGA.gccgguaaauaaaugugaauG 87 
                            ++AAA :C AUGA+::G: A AGUAA :C::    UUA::UU+CAGA AGC :::G+U G UG GA ::: GUA::U+A +::G:+UG
  fig|525327.3.peg.1192 613 UAAAAGACUAUGAUCAGA-AUAGUAA-ACCAUG--UUAAAUUUCAGAAAGCUCAUGAU-GAUGGGAaAUGGGUAUUUGA-AUGGUUUG 694
                            ******************.9999965.566666..999*****************999.99999999***********9.66777889 PP

                                                                            v      v                                 NC
                            ------->>>>--->>,,<<<<<<<_____________>>>>>>>,<<<______>>>,,,,................,,,,,,,,,, CS
                  T-box  88 AAaauugCCccgGAGcaucuuucccGAAguuaauAgUAgggaaagaCGguuucgccCGUUAu................Ugauuauaua 159
                                 ++:C::GGAG:  :UUUCC:GAA   + +AGUA:GGAAA: CG U + GC CGUUAU                U  ++A +  
  fig|525327.3.peg.1192 695 CGUCACAUCUGGGAGUCAUUUUCCUGAA---UGAAGUAGGGAAAAGCGGUGA-GCACGUUAUugcugaaguuuaguuuUCUAAACUCG 778
                            999*************************...999**************9999.99**********************99999999999 PP

                                                                                                NC
                            ,,,,,<<<<<<<________>>>>>>>.,,,.,<<<<-------<<<<<______>>>>>>>>>::: CS
                  T-box 160 aAGaGguuguuguaaaaAUucaacaac.AAa.uagGGUGGUACCgCGagaAuaAUcuCGuCCcuUuu 224
                             +GAG::U:U::+ A+ A U::A:A:: AA  U::GGUGG ACCGCGA:+A++A :UCGUCC::UU+
  fig|525327.3.peg.1192 779 UUGAGACUUUUCAUAUGAAUGGAAAGUgAAGcUGAGGUGGAACCGCGAUUAAUA-AUCGUCCUCUUA 844
                            ***************************87779*****************99999.************ PP

>> fig|525327.3.peg.2273  ATP phosphoribosyltransferase regulatory subunit (EC 2.4.2.17) [Lactobacillus hilgardii ATCC 8
 rank     E-value  score  bias mdl mdl from   mdl to       seq from      seq to       acc trunc   gc
 ----   --------- ------ ----- --- -------- --------    ----------- -----------      ---- ----- ----
  (1) !   1.1e-25   99.2   0.0  cm        1      224 []         610         872 + .. 0.95    no 0.44

                                                          v                       v           v             v        NC
                            ::::::<<------<<<<-------<<<<<<-------<<<--------<<<<<<___________>>>>>>>>>----->>>>>>-- CS
                  T-box   1 auaAAagCaaUgAaggGGAAaAGUAauucacauccuuauuuUacAGAGAgccggcGgUuGgUGaGAgccgguaaauaaaugugaauGA 88 
                            A+ AAAG: +UGA+::G:A AAGUAA :::  +  U A:U:UA AGAGA:: ::  G UG+UGAGA+:: :::A:U     ::: UGA
  fig|525327.3.peg.2273 610 AAUAAAGUUUUGAUUAGAAGAAGUAAUCGGCUC--UGAAUGUAAAGAGAGUUCC--GCUGCUGAGAAGGGACCAUUCC-GACCGGUGA 692
                            *****************************9887..*******************..899******************9.6689***** PP

                                                                                                                     NC
                            --.---->>>>--->>,,<<<<<<<_____________>>>>>>>,<<<____.__>>>,,,,......................... CS
                  T-box  89 Aa.auugCCccgGAGcaucuuucccGAAguuaauAgUAgggaaagaCGguuuc.gccCGUUAu......................... 149
                            AA   ++:C:: GA:C+  UU::::GAA    A AGUA::::AA  CG:+  + ++:CGUUAU                         
  fig|525327.3.peg.2273 693 AAaCACAUCUAUGAACUAGUUGAUUGAA---CAGAGUAGAUCAAUUCGCAAGUuUAGCGUUAUcaggguuaccgcaacuguuaucggg 777
                            998999**********************...899*****************9999********************************* PP

                                                                                                         v      v    NC
                            ...................,,,,,,,,,,,,,,,<<<.<<<<________>>>>>>>,,,.,<<<<-------<<<<<______>>>> CS
                  T-box 150 ...................UgauuauauaaAGaGguu.guuguaaaaAUucaacaacAAa.uagGGUGGUACCgCGagaAuaAUcuCG 216
                                               UG U   A+ ++ AGG::  :U:U ++ A  :A: ::CAAA U: GGUGG ACCGCGA +A+AA  UCG
  fig|525327.3.peg.2273 778 cauuugucugcugaguaguUGUUGGCAACGUAAGGCAaUCUAUCGUGAGGUAGGUGCAAAuUGGGGUGGAACCGCGAUUAAAA-UUCG 864
                            *****************99888888888888888885488888889999999999997777*****************99999.**** PP

                                     NC
                            >>>>>::: CS
                  T-box 217 uCCcuUuu 224
                            UCC :   
  fig|525327.3.peg.2273 865 UCCUCGAG 872
                            ******** PP


>> fig|525337.3.peg.199  Histidine ABC transporter, permease protein [Lactobacillus paracasei subsp. paracasei ATCC 2530
 rank     E-value  score  bias mdl mdl from   mdl to       seq from      seq to       acc trunc   gc
 ----   --------- ------ ----- --- -------- --------    ----------- -----------      ---- ----- ----
  (1) !   6.6e-24   92.0   0.0  cm        1      224 []         424         649 + .. 0.93    no 0.49

                                                      v                                                        v     NC
                           ::::::<<------<<<<-------<<<<<<-------<<<--------<<<<<<___________.>>>>>>>>>----->>>>>>-- CS
                 T-box   1 auaAAagCaaUgAaggGGAAaAGUAauucacauccuuauuuUacAGAGAgccggcGgUuGgUGaGA.gccgguaaauaaaugugaauGA 88 
                           AU AAA:C++UGA :GG:A      AU :A:  +C U U:UU  AG GAG:C:G:G+U G UG GA :C:G:UA:A A   :U: AU A
  fig|525337.3.peg.199 424 AUUAAAGCGUUGAGUGGAAUC---GAUGAAUGGUCGUGUCUUGAAGCGAGUCCGGGAU-GAUGGGAaCCGGAUAGACAUCCAUUGAUCA 508
                           ******************444...355566666689*******************999.99999999**********997766666655 PP

                                                                                                                     NC
                           ------>>>>--->>,,<<<<<<<_____________>>>>>>>,<<<______>>>,,,,...........,,,,,,,,,,,,,,,<< CS
                 T-box  89 AaauugCCccgGAGcaucuuucccGAAguuaauAgUAgggaaagaCGguuucgccCGUUAu...........UgauuauauaaAGaGgu 166
                               ++:CC: GAG:  :::::::GAA     +AGUA::::::: CG UU  GC CGUUAU            GAU+A ++ A+GAGGU
  fig|525337.3.peg.199 509 --CACAUCCACGAGU-GGACGAUUGAA---CGAAGUAGGUCGUCUCGGUUGGGCUCGUUAUcgccgugguugAGAUAACUACAUGAGGU 591
                           ..8899*********.9**********...899***************************************99*************** PP

                                                                                        NC
                           <<<<<________>>>>>>>,,,..,<<<<-------<<<<<______>>>>>>>>>::: CS
                 T-box 167 uguuguaaaaAUucaacaacAAa..uagGGUGGUACCgCGagaAuaAUcuCGuCCcuUuu 224
                           U: ::  ++ A  :: :AACAAA  U::GGUGG ACCGCG:  A+AA  :CGUCC::UU+
  fig|525337.3.peg.199 592 UAGCUGUGUGAGCAGUUAACAAAucUGAGGUGGAACCGCGGU-AAAA-GCCGUCCUCUUA 649
                           ********************8877******************.6777.************ PP


>> fig|525337.3.peg.34  ATP phosphoribosyltransferase regulatory subunit (EC 2.4.2.17) [Lactobacillus paracasei subsp. p
 rank     E-value  score  bias mdl mdl from   mdl to       seq from      seq to       acc trunc   gc
 ----   --------- ------ ----- --- -------- --------    ----------- -----------      ---- ----- ----
  (1) !     4e-30  116.3   0.0  cm        1      224 []         621         875 + .. 0.97    no 0.47

                                                       vv                                                 vv         NC
                          ::::::<<------<<<<-------<<<<<<-------<<<--------<<<<<<___________>>>>>>>>>----->>>>>>---- CS
                T-box   1 auaAAagCaaUgAaggGGAAaAGUAauucacauccuuauuuUacAGAGAgccggcGgUuGgUGaGAgccgguaaauaaaugugaauGAAa 90 
                           +  AAG:  UGA+::G:A AAGUAA:::++ +   U :U: ACAGAGA:C::::  U G+UGA+A::::G::A:UA+    :::UGAA 
  fig|525337.3.peg.34 621 CAUGAAGUUGUGAUUAGAACAAGUAAGCUGAUC--CUGAUCAACAGAGAGCGUCUAUU-GCUGAAAAGACGCGAUUAGCC--AGCUGAAC 705
                          ******************************988..999*****************877.******************977..*******9 PP

                                           v                       v                                                 NC
                          .---->>>>--->>,,<<<<<<<_____________>>>>>>>,<<<____.__>>>,,,,............................. CS
                T-box  91 .auugCCccgGAGcaucuuucccGAAguuaauAgUAgggaaagaCGguuuc.gccCGUUAu............................. 149
                             ++:C:: GA:C+U: : :C:GAA    ++AGUA:G: : :ACG:+U C ++:CGUUAU                             
  fig|525337.3.peg.34 706 aCACAUCUAUGAACUUGCCGGCUGAA---CUAAGUAAGCUGUCACGCAUCCgUUGCGUUAUcacugcugccaacugcuguucgcaauugc 792
                          8999**********************...899*******************99************************************* PP

                                                      v        v                                               NC
                          .......,,,,,,,,,,,,,,,<<<<<<<________>>>>>>>,,,..,<<<<-------<<<<<______>>>>>>>>>::: CS
                T-box 150 .......UgauuauauaaAGaGguuguuguaaaaAUucaacaacAAa..uagGGUGGUACCgCGagaAuaAUcuCGuCCcuUuu 224
                                 U  UU   + ++GAGGUU::: U + AA + :::AACAAA  U::GGUGGUACC:CG:: A+AA ::CG:CC::  +
  fig|525337.3.peg.34 793 ugacaguUACUUGGCAGGUGAGGUUUAGGUCGCAAGAGCUAAACAAAauUGAGGUGGUACCGCGGUCAAAA-AUCGCCCUCGGA 875
                          *******99***********************************55557*****************99999.************ PP


>> fig|575594.3.peg.1045  Histidine ABC transporter, permease protein [Lactobacillus coleohominis 101-4-CHN]
 rank     E-value  score  bias mdl mdl from   mdl to       seq from      seq to       acc trunc   gc
 ----   --------- ------ ----- --- -------- --------    ----------- -----------      ---- ----- ----
  (1) !   3.2e-23   89.3   0.0  cm        1      224 []         616         838 + .. 0.92    no 0.40

                                             v            v                                                 v        NC
                            ::::::<<------<<<<-------<<<<<<-------<<<--------<<<<<<___________>>>>>>>>>----->>>>>>-- CS
                  T-box   1 auaAAagCaaUgAaggGGAAaAGUAauucacauccuuauuuUacAGAGAgccggcGgUuGgUGaGAgccgguaaauaaaugugaauGA 88 
                            +UAAA :C+A GA ::G    AGUA::::A  U   U ::UUACAGA A::  ::G U+G+UGAGA::  ::A::+A +  U::::GA
  fig|575594.3.peg.1045 616 UUAAAGACGAAGAGCAGA-CUAGUAGAGUAAUU-GGUUCUUUACAGAAAGUUUCAG-UAGCUGAGAUGGGACAUGAACUGGUACUUGA 700
                            *****************6.***********998.9999****************96.55***************************** PP

                                  v                                                                                  NC
                            ------>>>>--->>,,<<<<<<<_____________>>>>>>>,<<<______>>>,,,,.............,,,,,,,,,,,,,, CS
                  T-box  89 AaauugCCccgGAGcaucuuucccGAAguuaauAgUAgggaaagaCGguuucgccCGUUAu.............UgauuauauaaAGa 163
                            A   ++ C:: GAG: U:::U:::GA       A  A:::A::: CGG+ + GCCCGUUA              U+  +A +U  +GA
  fig|575594.3.peg.1045 701 AUCACAACUGUGAGU-UGACUAUUGAU-----CAAAAAAUAGUC-CGGGGAAGCCCGUUACagcgcagaguuuaUUUGAACUUGCUGA 781
                            ***************.55666667777.....566666666665.*****************************9999********** PP

                                                                       v        v           NC
                            ,<<<<<<<________>>>>>>>,,,..,<<<<-------<<<<<______>>>>>>>>>::: CS
                  T-box 164 GguuguuguaaaaAUucaacaacAAa..uagGGUGGUACCgCGagaAuaAUcuCGuCCcuUuu 224
                            GGUU: ::U ++ A +:: :AACAA+  U::GGUGG ACC:C     UAA    G:CC::UU+
  fig|575594.3.peg.1045 782 GGUUAGAUUCGUGAGAAUUUAACAAUaaUGAGGUGGAACCGCUG---UAA---AGCCCUCUUA 838
                            ***********************99999*************954...333...49******** PP

>> fig|575595.3.peg.1366  Histidine ABC transporter, permease protein [Lactobacillus crispatus 125-2-CHN]
 rank     E-value  score  bias mdl mdl from   mdl to       seq from      seq to       acc trunc   gc
 ----   --------- ------ ----- --- -------- --------    ----------- -----------      ---- ----- ----
  (1) !   8.9e-31  118.5   0.5  cm        1      224 []         610         842 + .. 0.96    no 0.38

                                                                                  v            v                     NC
                            ::::::<<------<<<<-------<<<<<<-------<<<--------<<<<<<___________.>>>>>>>>>----->>>>>>- CS
                  T-box   1 auaAAagCaaUgAaggGGAAaAGUAauucacauccuuauuuUacAGAGAgccggcGgUuGgUGaGA.gccgguaaauaaaugugaauG 87 
                            A+AA A:C + GAA::G:AA AGUAAU:C:: U   +A: U A AGAGAG:C:: G U GGUG +A  ::G:UA :U+   ::G:AUG
  fig|575595.3.peg.1366 610 AAAACAACUUAGAACAGAAAUAGUAAUACUAGU--CAAAGUAAUAGAGAGUCUUUGCU-GGUGGAAaUAAGAUAUUUG--CUAGUAUG 692
                            ********************************9..999*****************998.777776669******9998..899***** PP

                                                v                     v                                              NC
                            ------->>>>--->>,,<<<<<<<_____________>>>>>>>,<<<______>>>,,,,...............,,,,,,,,,,, CS
                  T-box  88 AAaauugCCccgGAGcaucuuucccGAAguuaauAgUAgggaaagaCGguuucgccCGUUAu...............Ugauuauauaa 160
                            AA   ++:C:: GAG:+  U U:C:GAA   AA+AGUA:G:A A  CGG+ U GCCCGUUAU                +  +A +UA 
  fig|575595.3.peg.1366 693 AAUCACAUCUGUGAGUUGGUCUUCUGAA--CAAAAGUAGGAAAAUCCGGGAUAGCCCGUUAUagcuaaagguugauuAUUGAACUUAU 778
                            ****************************..99********************************************989999999*** PP

                                                                           v      v            NC
                            ,,,,<<<<<<<________>>>>>>>,,,..,<<<<-------<<<<<______>>>>>>>>>::: CS
                  T-box 161 AGaGguuguuguaaaaAUucaacaacAAa..uagGGUGGUACCgCGagaAuaAUcuCGuCCcuUuu 224
                            +GAG ::: U:  ++ A  :A ::: AAA  U::GGUGG ACC:CGA   UA   UCG:CC:: U+
  fig|575595.3.peg.1366 779 UGAGGCAAGUUGCGUGAGCAAUUUGUAAAcaUGAGGUGGAACCGCGAU--UACAUUCGCCCUCGUA 842
                            **************************8888*****************8..44448*********** PP


>> fig|695560.3.peg.1851  Histidine ABC transporter, permease protein [Lactobacillus amylovorus GRL 1112]
 rank     E-value  score  bias mdl mdl from   mdl to       seq from      seq to       acc trunc   gc
 ----   --------- ------ ----- --- -------- --------    ----------- -----------      ---- ----- ----
  (1) !   2.5e-25   97.5   0.0  cm        1      224 []         615         955 + .. 0.95    no 0.44

                                                          v       v               v            v       v     v       NC
                            ::::::<<------<<<<-------<<<<<<-------<<<--------<<<<<<___________.>>>>>>>>>----->>>>>>- CS
                  T-box   1 auaAAagCaaUgAaggGGAAaAGUAauucacauccuuauuuUacAGAGAgccggcGgUuGgUGaGA.gccgguaaauaaaugugaauG 87 
                            A+AA A:C + GAA::G:A  AGUA:U:C: AU       U A AGAGA::::: G+U GGUG +A  :::::A     +  :G:A:G
  fig|695560.3.peg.1851 615 AAAACAACUUAGAACAGAAGCAGUAGUACCUAU--CGCAGUAAUAGAGAGUUUCUGAU-GGUGGAAaUGAAACAUA--CGCUGGUAUG 697
                            ********************************9..66677899************999.77766665999999754..469******* PP

                                               v                         v                                           NC
                            ---.---->>>>--->>,,<<<<<<<_____________>>>>>>>,<<<____.__>>>,,,,........................ CS
                  T-box  88 AAa.auugCCccgGAGcaucuuucccGAAguuaauAgUAgggaaagaCGguuuc.gccCGUUAu........................ 149
                            AA+   ++:C:: GAG:+  UU::C:GAA   A +AGUA:G::AA  CGG+ U+ GCCCGUUA                         
  fig|695560.3.peg.1851 698 AAGuCACAUCUGCGAGUUGAUUUUCUGAA---ACAAGUAGGAGAACCCGGGGUUaGCCCGUUACagcuaaagguugauuaucgaacuu 782
                            **98899**********************...999***************99999********************************* PP

                                                                                                                     NC
                            ........................................................................................ CS
                  T-box 150 ........................................................................................ 149
                                                                                                                    
  fig|695560.3.peg.1851 783 auugaggcagacugcgugagcaguuuguaaacaugagguggaaccgugauuucauucgcccucguagccaauuaggcuaugggggcuu 870
                            **************************************************************************************** PP

                                                             v        v                                              NC
                            ............,,,,,,,,,,,,,,,<<<<<<<________>>>>>>>,,,..,<<<<-------<<<<<______>>>>>>>>>:: CS
                  T-box 150 ............UgauuauauaaAGaGguuguuguaaaaAUucaacaacAAa..uagGGUGGUACCgCGagaAuaAUcuCGuCCcuUu 223
                                            +A  UA++GAGG:: UU   ++ A   AA ::CAAA  U::GGUGG ACC:CGA   + A  UCG:CC::UU
  fig|695560.3.peg.1851 871 uuucuuuucgauCAUCAACCUAGUGAGGCAUUUUGCGUGAG-CAAGUGCAAAcaUGAGGUGGAACCACGAU--ACA-GUCGUCCUCUU 954
                            ***********988899999**********99986666554.5899***8888*****************9..999.9********** PP

                              NC
                            : CS
                  T-box 224 u 224
                            +
  fig|695560.3.peg.1851 955 A 955
                            * PP


>> fig|913848.6.peg.836  Histidine ABC transporter, permease protein [Lactobacillus coryniformis subsp. coryniformis KCT
 rank     E-value  score  bias mdl mdl from   mdl to       seq from      seq to       acc trunc   gc
 ----   --------- ------ ----- --- -------- --------    ----------- -----------      ---- ----- ----
  (1) !   2.7e-33  128.3   0.3  cm        1      224 []         606         834 + .. 0.97    no 0.38

                                                        v                                                   v        NC
                           ::::::<<------<<<<-------<<<<<<-------<<<--------<<<<<<___________>>>>>>>>>----->>>>>>--- CS
                 T-box   1 auaAAagCaaUgAaggGGAAaAGUAauucacauccuuauuuUacAGAGAgccggcGgUuGgUGaGAgccgguaaauaaaugugaauGAA 89 
                           ++AA A:C++UGAA::G: A+AGUAA:U  : U  U+A:UU +CAGAGA::::::GG UGGUG+GA::::::AA:U+A  :  A:UGAA
  fig|913848.6.peg.836 606 UAAAUAACGUUGAACAGA-AGAGUAAAUGGACU--UAAAUUAUCAGAGAGUUUCUGGAUGGUGUGAAGAAACAAUUGA-GUGUAUUGAA 690
                           ******************.***********998..*******************************************.667******* PP

                                                                                                                     NC
                           ----->>>>--->>,.,<<<<<<<_____________>>>>>>>,<<<______>>>,,,,...........,,,,,,,,,,,,,,,<< CS
                 T-box  90 aauugCCccgGAGca.ucuuucccGAAguuaauAgUAgggaaagaCGguuucgccCGUUAu...........UgauuauauaaAGaGgu 166
                           A  ++:C:: GAG:A U:U:::C:GAA    A+A+UA:G:::A:ACGG+ + GCCCGUUA             +  +A ++  +GAGGU
  fig|913848.6.peg.836 691 ACACAUCUGCGAGUAuUGUACGCUGAA---CAAAUUAGGUGUACACGGGAAAGCCCGUUACugcuguaguucAUUGAACUACCUGAGGU 776
                           **************999**********...899***************************************88999999999****** PP

                                                                    v      v            NC
                           <<<<<________>>>>>>>,,,..,<<<<-------<<<<<______>>>>>>>>>::: CS
                 T-box 167 uguuguaaaaAUucaacaacAAa..uagGGUGGUACCgCGagaAuaAUcuCGuCCcuUuu 224
                           ::  :U ++ A +:  ::ACAAA  +::GGUGG A C:CGA  AU A  UCG:CC::UU 
  fig|913848.6.peg.836 777 AUUGCUUGUGAAAGUGAUACAAAuuAGAGGUGGAAUCACGAA-AUCA-AUCGUCCUCUUG 834
                           ********************8777*****************8.8888.8*********** PP


>> fig|930942.3.peg.685  Histidine ABC transporter, permease protein [Lactobacillus animalis KCTC 3501]
 rank     E-value  score  bias mdl mdl from   mdl to       seq from      seq to       acc trunc   gc
 ----   --------- ------ ----- --- -------- --------    ----------- -----------      ---- ----- ----
  (1) !   4.7e-28  108.0   0.0  cm        1      224 []         707         940 + .. 0.96    no 0.44

                                                                                                                     NC
                           ::::::<<------<<<<-------<<<<<<-------<<<--..------<<<<<<___________.>>>>>>>>>----->>>>>> CS
                 T-box   1 auaAAagCaaUgAaggGGAAaAGUAauucacauccuuauuuUa..cAGAGAgccggcGgUuGgUGaGA.gccgguaaauaaaugugaau 86 
                           +UAA  ::A+ GA :GG: A+AGUA::: A: U  UUA::U A   AGAGA ::::CGG +G+UGA+A G:::: A::U++  :U :::
  fig|930942.3.peg.685 707 UUAACGAUAUCGAGCGGA-AGAGUAGAAGAUGU--UUACCUGAaaAAGAGACUAUCCGGGAGCUGAAAaGGAUAGAGGUGG-CAUUUUU 791
                           ******************.*************9..899999776699****************************999999.******* PP

                                                                                                                     NC
                           -------->>>>--->>,,<<<<<<<____.._________>>>>>>>,<<<____..__>>>,,,,..........,,,,,,,,,,,, CS
                 T-box  87 GAAaauugCCccgGAGcaucuuucccGAAg..uuaauAgUAgggaaagaCGguuuc..gccCGUUAu..........UgauuauauaaA 161
                           GAA   ++:CC: GA::+  U:::C:GAA   + A  AGUA:G:::A  CGGU +   G+CCGUUA            G U+A + A +
  fig|930942.3.peg.685 792 GAACCACAUCCGUGAAUUGGUACACUGAACcuAAAGCAGUAGGUGUAUCCGGUCAGaaGUCCGUUACacuugaguuaAGUUAACUCACU 880
                           *****************************5569999*****************9999999*****************999********* PP

                                                                                             NC
                           ,,,<<<<<<<________>>>>>>>,,,..,<<<<-------<<<<<______>>>>>>>>>::: CS
                 T-box 162 GaGguuguuguaaaaAUucaacaacAAa..uagGGUGGUACCgCGagaAuaAUcuCGuCCcuUuu 224
                           GAG::U::U:U ++ A +:A::A::AAA  U::GGUGG ACC:CG:   +AA  :CG:CC::UU 
  fig|930942.3.peg.685 881 GAGACUCCUUUUGUGAGAAAGGAGUAAAuaUGAGGUGGAACCGCGU---AAA--ACGCCCUCUUG 940
                           *************************8777****************9...777..9********** PP


>> fig|936140.3.peg.2058  ATP phosphoribosyltransferase regulatory subunit (EC 2.4.2.17) [Lactobacillus farciminis KCTC 
 rank     E-value  score  bias mdl mdl from   mdl to       seq from      seq to       acc trunc   gc
 ----   --------- ------ ----- --- -------- --------    ----------- -----------      ---- ----- ----
  (1) !   3.2e-32  124.4   0.0  cm        1      224 []         714         938 + .. 0.97    no 0.44

                                                                                                                     NC
                            ::::::<<------<<<<-------<<<<<<-------<<<--------<<<<<<___________>>>>>>>>>----->>>>>>-- CS
                  T-box   1 auaAAagCaaUgAaggGGAAaAGUAauucacauccuuauuuUacAGAGAgccggcGgUuGgUGaGAgccgguaaauaaaugugaauGA 88 
                            AUAAAA::AAUGA+::GGAAAAGUA: U:AC +   + ::UUACAGAGA::::::GG +G  GA+A::::::A::     GU:A :GA
  fig|936140.3.peg.2058 714 AUAAAAAUAAUGAUUAGGAAAAGUAGUUGACCC--GACCUUUACAGAGAGUUCUUGGCAGUGGAAAGAGAACAUGGU--GGUCAGUGA 797
                            *****************************9998..999********************99999999*********98..799****** PP

                                                                                                                     NC
                            --.---->>>>--->>,,<<<<<<<_____________>>>>>>>,<<<______>>>,,,,.........,,,,,,,,,,,,,,,<< CS
                  T-box  89 Aa.auugCCccgGAGcaucuuucccGAAguuaauAgUAgggaaagaCGguuucgccCGUUAu.........UgauuauauaaAGaGgu 166
                            A    ++CC:: GA::+ C: ::C:GAA    A+AGUA:G:: :G CG:U   ++:CGUUAU          + +   A+ ++GAGGU
  fig|936140.3.peg.2058 798 AUcCACACCUAUGAAUUGCAGAGCUGAA---CAAAGUAGGCUUUGCCGAUCGGUUUCGUUAUccgaguugaCUCAGCCAACGUGAGGU 882
                            *99999**********************...999************************************988889999999****** PP

                                                                   v        v           NC
                            <<<<<________>>>>>>>.,,,,<<<<-------<<<<<______>>>>>>>>>::: CS
                  T-box 167 uguuguaaaaAUucaacaac.AAauagGGUGGUACCgCGagaAuaAUcuCGuCCcuUuu 224
                            :::::  + AA  :::::AC AAAU::GGUGG ACCGCG :  +A  : CGUCC::UU+
  fig|936140.3.peg.2058 883 UUAAUCCGCAAGGGUUAGACgAAAUGAGGUGGAACCGCGCA--AAU-UACGUCCUCUUA 938
                            ********************9999****************9..666.9*********** PP


>> fig|936140.3.peg.398  Histidine ABC transporter, permease protein [Lactobacillus farciminis KCTC 3681]
 rank     E-value  score  bias mdl mdl from   mdl to       seq from      seq to       acc trunc   gc
 ----   --------- ------ ----- --- -------- --------    ----------- -----------      ---- ----- ----
  (1) !   3.2e-29  112.5   0.0  cm        1      224 []         630         850 + .. 0.97    no 0.42

                                                    v                                                           v    NC
                           ::::::<<------<<<<-------<<<<<<-------<<<--------<<<<<<___________>>>>>>>>>----->>>>>>--- CS
                 T-box   1 auaAAagCaaUgAaggGGAAaAGUAauucacauccuuauuuUacAGAGAgccggcGgUuGgUGaGAgccgguaaauaaaugugaauGAA 89 
                           ++AAAA:C+A GA ::G: A+AGUA :  A: U  ++ U::U CAGAGA::C::CG U GGUG GAG::G::::A     :U  : GAA
  fig|936140.3.peg.398 630 UAAAAAACGACGA-CAGA-AGAGUAACUGAGUU--AACUAGUCCAGAGAAUCAACGUU-GGUGCGAGUUGAUCUAGU--CCUUGGCGAA 711
                           ********88876.9***.*************9..999*****************988.****************87..9********* PP

                                                                                                                     NC
                           ----->>>>--->>,,<<<<<<<_____________>>>>>>>,<<<______>>>,,,,...........,,,,,,,,,,,,,,,<<< CS
                 T-box  90 aauugCCccgGAGcaucuuucccGAAguuaauAgUAgggaaagaCGguuucgccCGUUAu...........UgauuauauaaAGaGguu 167
                           A  ++:C::  AG:+ ::U::::GAA   + +AGUA::::A:: CGGU    +CCGUUA+           U+ U+A +U ++GAG::U
  fig|936140.3.peg.398 712 ACACAUCUGUAAGUUGAAUGAUUGAA---UCAAGUAGGUCAUUUCGGUAG-CACCGUUAAagcugaaguuaUUGUAACUUCGUGAGCCU 796
                           **************************...999******************.99******************99**************** PP

                                                                                      NC
                           <<<<________>>>>>>>,,,.,<<<<-------<<<<<______>>>>>>>>>::: CS
                 T-box 168 guuguaaaaAUucaacaacAAa.uagGGUGGUACCgCGagaAuaAUcuCGuCCcuUuu 224
                           ::U:U ++ A  :A::A::AA  +::GGUGG ACC:CGA:   +A :UCG:CC::UU+
  fig|936140.3.peg.398 797 AAUAUCGUGAGGUAUUAGGAACcAGAGGUGGAACCGCGAA---UA-UUCGCCCUCUUA 850
                           ***************************************6...56.6*********** PP


>> fig|1045004.4.peg.1669  ATP phosphoribosyltransferase regulatory subunit (EC 2.4.2.17) [Oenococcus kitaharae DSM 1733
 rank     E-value  score  bias mdl mdl from   mdl to       seq from      seq to       acc trunc   gc
 ----   --------- ------ ----- --- -------- --------    ----------- -----------      ---- ----- ----
  (1) !   1.5e-30  118.0   0.0  cm        1      224 []         723         955 + .. 0.97    no 0.40

                                                                                                                     NC
                             ::::::<<------<<<<-------<<<<<<-------<<<--------<<<<<<___________.>>>>>>>>>----->>>>>> CS
                   T-box   1 auaAAagCaaUgAaggGGAAaAGUAauucacauccuuauuuUacAGAGAgccggcGgUuGgUGaGA.gccgguaaauaaaugugaau 86 
                             A AAAA::AAUGA+::G: A+AGUA:UU::C + C   U:: A AGAGAG: ::CG   G+UG +A G:: :U::A +   G::AA:
  fig|1045004.4.peg.1669 723 ACAAAAAUAAUGAUUAGA-AGAGUAGUUAUCGA-CCGCUCACAAAGAGAGUUCCCGCC-GCUGGAAaGGGGAUUGACGU-GGAUAAC 805
                             ******************.************99.8899*****************877.***99999*********999.9****** PP

                                                                                                                     NC
                             -------->>>>--->>,,<<<<<<<____........_________>>>>>>>,<<<______>>>,,,,........,,,,,,,, CS
                   T-box  87 GAAaauugCCccgGAGcaucuuucccGAAg........uuaauAgUAgggaaagaCGguuucgccCGUUAu........Ugauuaua 157
                             GAAA  ++:C:: GA::+ :U: :C:GAA+         U+  A+UA:G: :A: CG:U   G :CGUUAU        U+ +U  A
  fig|1045004.4.peg.1669 806 GAAACACAUCUAUGAAUUAAUAGACUGAAAgagcagcuGUUCGAUUAAGUUUAUUCGAUCG-GGUCGUUAUcccguugaUUUAUUCA 891
                             *****************************779******999*******************9.99***************999***** PP

                                                                                                  NC
                             ,,,,,,,<<<<<<<________>>>>>>>.,,,,<<<<-------<<<<<______>>>>>>>>>::: CS
                   T-box 158 uaaAGaGguuguuguaaaaAUucaacaac.AAauagGGUGGUACCgCGagaAuaAUcuCGuCCcuUuu 224
                             + A+GAGGUU::U:U +  A +:A::AAC AA+U::GGUGG ACC:CG:   U+AU :CG:CC::UU+
  fig|1045004.4.peg.1669 892 ACAUGAGGUUUAUUUCGCGAGAAAUAAACgAAUUGAGGUGGAACCACGG---UUAU-UCGUCCUCUUA 955
                             *****************************9999****************...7887.*********** PP


>> fig|1045854.4.peg.1202  Histidine ABC transporter, permease protein [Weissella koreensis KACC 15510]
 rank     E-value  score  bias mdl mdl from   mdl to       seq from      seq to       acc trunc   gc
 ----   --------- ------ ----- --- -------- --------    ----------- -----------      ---- ----- ----
  (1) !     1e-18   71.9   0.1  cm        1      224 []         711         946 + .. 0.87    no 0.39

                                               v         vvvv                       v            v             vvvv  NC
                             ::::::<<-----.-<<<<-------<<<<<<-------<<<--------<<<<<<____._______>>>>>>>>>----->>>>> CS
                   T-box   1 auaAAagCaaUgA.aggGGAAaAGUAauucacauccuuauuuUacAGAGAgccggcGgUu.GgUGaGAgccgguaaauaaaugugaa 85 
                             ++AA +::A+U A A::G  A+AGUA:      U  ++ UU: +CAGAGAG::G:    + G UGAGA :C::U:AA+  ++     
  fig|1045854.4.peg.1202 711 UAAAUUAAAUUCAcAUAGA-AGAGUAGGUCGUUU--AAUUUGCUCAGAGAGUUGCGCUGAaGUUGAGAAGCAAUCAAAUUGAUGAUU 794
                             ***********88466666.*******9877777..9******************655558******************96665669 PP

                                      v                                           v      v                           NC
                             >-------->>>>--->>,...,<<<<<<<_____________>>>>>>>,<<<______>>>,,,,.................... CS
                   T-box  86 uGAAaauugCCccgGAGca...ucuuucccGAAguuaauAgUAgggaaagaCGguuucgccCGUUAu.................... 149
                             :GAA   ++ C:: G ::     ::::::  AA           :::::: CG  U  +C CGUUAU                    
  fig|1045854.4.peg.1202 795 CGAACCACACCUAUGUUUGuuuGAAAAUUGUAA----------UGAUUUUUCGGCUGAUCGCGUUAUagauucccgccauuauguua 871
                             9****8888777777777744355555555555..........66677889***********************************9 PP

                                                                                       v      v            NC
                             ,,,,,,,,,,,,,,,<<<<<<<________>>>>>>>,,,..,<<<<-------<<<<<______>>>>>>>>>::: CS
                   T-box 150 UgauuauauaaAGaGguuguuguaaaaAUucaacaacAAa..uagGGUGGUACCgCGagaAuaAUcuCGuCCcuUuu 224
                              +A U  +   AGAG::U :::UA++AAU+::: A::AAA  U::GGUGG ACC:CGA   U+   UCG:CC::   
  fig|1045854.4.peg.1202 872 AUAGUGGUGGCAGAGUGUGCGUUAGUAAUAGCGUACAAAAauUGAGGUGGAACCACGAA--UUCGAUCGUCCUCAAG 946
                             99999999999**************************55557****************7..55547*********** PP


>> fig|1046595.4.peg.1954  Histidine ABC transporter, permease protein [Lactobacillus suebicus KCTC 3549]
 rank     E-value  score  bias mdl mdl from   mdl to       seq from      seq to       acc trunc   gc
 ----   --------- ------ ----- --- -------- --------    ----------- -----------      ---- ----- ----
  (1) !   9.3e-27  102.5   0.0  cm        1      224 []         593         824 + .. 0.96    no 0.46

                                                          v        v v                                v v      v     NC
                             ::::::<<------<<<<-------<<<<<<-------<<<--------<<<<<<___________.>>>>>>>>>----->>>>>> CS
                   T-box   1 auaAAagCaaUgAaggGGAAaAGUAauucacauccuuauuuUacAGAGAgccggcGgUuGgUGaGA.gccgguaaauaaaugugaau 86 
                             ++AAAA:C+AUGAA::G: A AGUA: U:   U   U  :  ACAGAGAGC :::G UUG+UGAGA ::: GU : +  ++  :A :
  fig|1046595.4.peg.1954 593 UAAAAAACGAUGAACAGA-AUAGUACGUUGGUU-GGUUAAAGACAGAGAGCUUCGG-UUGCUGAGAgCGAGGUAUGACUGAUGAAUG 676
                             ******************.************98.555556678**********995.55*******99*****88888899****** PP

                                                                                                                     NC
                             -------->>>>--->>,,<<<<<<<_____________>>>>>>>,<<<______>>>,,,,................,,,,,,,, CS
                   T-box  87 GAAaauugCCccgGAGcaucuuucccGAAguuaauAgUAgggaaagaCGguuucgccCGUUAu................Ugauuaua 157
                             GAA   ++:C:: GAG:+ :U UCC:GAA   ++UAGUA:GGA A: CGG+ +  CCCGUUA+                   ++A +
  fig|1046595.4.peg.1954 677 GAAUCACAUCUGUGAGUUAGUUUCCUGAA---UUUAGUAGGGAGACUCGGGAAGCCCCGUUAAcacguugaguuugaugAACAAACU 760
                             *****************************...999********************************************99999*** PP

                                    v                    v                                         NC
                             ,,,,,,,<<<<<<<________>>>>>>>,,,..,<<<<-------<<<<<______>>>>>>>>>::: CS
                   T-box 158 uaaAGaGguuguuguaaaaAUucaacaacAAa..uagGGUGGUACCgCGagaAuaAUcuCGuCCcuUuu 224
                             U  +GAG :UG  :U ++ A +:  CA: AA   U::GGUGG ACC:CG:   ++A  :CG:CC::  +
  fig|1046595.4.peg.1954 761 UGCUGAGUCUGUGCUUGUGAAAGUGCAGUAACguUGAGGUGGAACCGCGG---AUA--UCGCCCUCGCA 824
                             *************************************************9...777..9********** PP

>> fig|1046595.4.peg.394  ATP phosphoribosyltransferase regulatory subunit (EC 2.4.2.17) [Lactobacillus suebicus KCTC 35
 rank     E-value  score  bias mdl mdl from   mdl to       seq from      seq to       acc trunc   gc
 ----   --------- ------ ----- --- -------- --------    ----------- -----------      ---- ----- ----
  (1) !   2.2e-19   74.7   0.0  cm        1      224 []         709         947 + .. 0.88    no 0.44

                                                        vvv                                                      vvv NC
                            ::::::<<------<<<<-------<<<<<<-------<<<--------<<<<<<____..._______..>>>>>>>>>----->>> CS
                  T-box   1 auaAAagCaaUgAaggGGAAaAGUAauucacauccuuauuuUacAGAGAgccggcGgUu...GgUGaGA..gccgguaaauaaaugug 83 
                            +UAAAAG: +UGAA::G    AGUA:::      C++ :U:  CAG GAG:::::G  +     UG +A  :::::U:A:        
  fig|1046595.4.peg.394 709 UUAAAAGUUUUGAAUAGU-UUAGUAGACACGGGGCAACGUACCCAGGGAGUUUUGGCCAucgAUUGCAAgcCAAAAUUACGUUCCGCG 795
                            *****************9.*********888888********************998877777888888889***********66667 PP

                                                   v v vvv              vvv v v                                      NC
                            >>>----.---->>>>--->>,,<<<<<<<___.__________>>>>>>>,<<<______>>>,,,,...............,,,,, CS
                  T-box  84 aauGAAa.auugCCccgGAGcaucuuucccGAA.guuaauAgUAgggaaagaCGguuucgccCGUUAu...............Ugauu 154
                            :::GAA    ++ C:: GA:CA  U :++++   G  AAUA UA   : A  CGGU    +CCGUUA+               U+ U 
  fig|1046595.4.peg.394 796 GUCGAACuCACAGCUAUGAACAACUGAUUAAUUaGCGAAUACUA---UAAUCCGGUGC-AACCGUUAAaagcguugacagcauUUUUG 879
                            8*****9888999********96665555444423555555555...44558999888.99999******************999999 PP

                                                                                                    NC
                            ,,,,,,,,,,<<<<<<<________>>>>>>>,,,.,<<<<-------<<<<<______>>>>>>>>>::: CS
                  T-box 155 auauaaAGaGguuguuguaaaaAUucaacaacAAa.uagGGUGGUACCgCGagaAuaAUcuCGuCCcuUuu 224
                              A+ A+GAG:::: ::  + AA  :: ::::AAA U::GGUGG ACCGCGA:  UA  :UCGUCC:: U+
  fig|1046595.4.peg.394 880 CCAACAUGAGCCAAUCACUGCAAGGUGGUUGGAAAaUGAGGUGGGACCGCGAU--UAU-AUCGUCCUCGUA 947
                            9999****************************7777*****************..888.************ PP


>> fig|1046598.4.peg.1672  Histidine ABC transporter, permease protein [Lactobacillus versmoldensis KCTC 3814]
 rank     E-value  score  bias mdl mdl from   mdl to       seq from      seq to       acc trunc   gc
 ----   --------- ------ ----- --- -------- --------    ----------- -----------      ---- ----- ----
  (1) !   5.3e-25   96.2   0.0  cm        1      224 []         623         842 + .. 0.96    no 0.45

                                                                                                                     NC
                             ::::::<<------<<<<-------<<<<<<-------<<<--------<<<<<<___________>>>>>>>>>----->>>>>>- CS
                   T-box   1 auaAAagCaaUgAaggGGAAaAGUAauucacauccuuauuuUacAGAGAgccggcGgUuGgUGaGAgccgguaaauaaaugugaauG 87 
                              +AAAA:C+AUGA ::G:A   GUA::U:A: +  ++ U::  CAGAGAG:CG:CG   GGUG +AG:CG:U::A     :U:A::G
  fig|1046598.4.peg.1672 623 CAAAAAACGAUGA-CAGAA--GGUAGCUAAGUC--AAUUGCCCCAGAGAGUCGACGCC-GGUGGAAGUCGAUGCAGU--CCUUAGUG 701
                             ********99997.89995..49*********9..999*****************999.****************87..8******* PP

                                                                                                                     NC
                             ------->>>>--->>,,<<<<<<<_____________>>>>>>>,<<<______>>>,,,,...........,,,,,,,,,,,,,, CS
                   T-box  88 AAaauugCCccgGAGcaucuuucccGAAguuaauAgUAgggaaagaCGguuucgccCGUUAu...........UgauuauauaaAGa 163
                             A A  ++:C::  AG:+ ::U::C:GAA   A +AGUA:G::A:: CGGU   ++CCGUUAU            + U+A +U A+GA
  fig|1046598.4.peg.1672 702 AGACACAUCUGUAAGUUGAAUGACUGAA---ACAAGUAGGUCAUUUCGGUAG-UUCCGUUAUcacugaaguuaAUGUAACUUCAUGA 784
                             ****************************...999******************.99******************99999********* PP

                                                                                             NC
                             ,<<<<<<<________>>>>>>>,,,..,<<<<-------<<<<<______>>>>>>>>>::: CS
                   T-box 164 GguuguuguaaaaAUucaacaacAAa..uagGGUGGUACCgCGagaAuaAUcuCGuCCcuUuu 224
                             G:UU: U:U ++ A +:A :AA: A   +::GGUGGUACC:CGA   + A  UCG:CC::UU+
  fig|1046598.4.peg.1672 785 GCUUAGUAUCGUGAGAUAUUAAGGAGccAGAGGUGGUACCGCGA---ACA--UCGCCCUCUUA 842
                             ***********************7777****************9...777..9********** PP

>> fig|1046598.4.peg.958  ATP phosphoribosyltransferase regulatory subunit (EC 2.4.2.17) [Lactobacillus versmoldensis KC
 rank     E-value  score  bias mdl mdl from   mdl to       seq from      seq to       acc trunc   gc
 ----   --------- ------ ----- --- -------- --------    ----------- -----------      ---- ----- ----
  (1) !   2.9e-31  120.7   0.2  cm        1      224 []         702         932 + .. 0.95    no 0.39

                                                                                                                     NC
                            ::::::<<------<<<<-------<<<<<<-------<<<--------<<<<<<___________.>>>>>>>>>----->>>>>>- CS
                  T-box   1 auaAAagCaaUgAaggGGAAaAGUAauucacauccuuauuuUacAGAGAgccggcGgUuGgUGaGA.gccgguaaauaaaugugaauG 87 
                            AUAAAA:: A +AA::GGAAAAGUAA: ::CA+ + + U::U  AGAGA:::::: GU+G+UG +A ::::::::A+A  UG:: :UG
  fig|1046598.4.peg.958 702 AUAAAAGUCAGAAAUAGGAAAAGUAAAGAUCAA-UCACUCCUCAAGAGAAUUCUG-GUAGCUGGAAaCAGAAUGGAAAU-UGAUUUUG 786
                            ********************************9.88999**************98.788******999*******9998.9******* PP

                                                                                                                     NC
                            ---.---->>>>--->>,...,<<<<<<<_____________>>>>>>>,<<<______>>>,,,,.........,,,,,,,,,,,,, CS
                  T-box  88 AAa.auugCCccgGAGca...ucuuucccGAAguuaauAgUAgggaaagaCGguuucgccCGUUAu.........UgauuauauaaAG 162
                            AA    ++CC:: GA::A   UC::::C:GAA   A+ AGUA:G::::GACG:+ U G+:CGUUA             +   A+ A+G
  fig|1046598.4.peg.958 787 AACaCACACCUAUGAAUAacuUCAAAGCUGAA---AUCAGUAAGCUUUGACGAAAUGGUUCGUUACcccaguugaCACAGCCAACAUG 871
                            **98999*******9887777***********...999************************************98889999999*** PP

                                                                         v      v            NC
                            ,,<<<<<<<________>>>>>>>,,,..,<<<<-------<<<<<______>>>>>>>>>::: CS
                  T-box 163 aGguuguuguaaaaAUucaacaacAAa..uagGGUGGUACCgCGagaAuaAUcuCGuCCcuUuu 224
                            AGGUU::::U + AA  ::::AACAAA  U::GGUGG ACC:CG:   +A   :CG:CC::UU+
  fig|1046598.4.peg.958 872 AGGUUUGAUUCGCAAGGGUCAAACAAAggUGAGGUGGAACCACGUU--AAU-UACGUCCUCUUA 932
                            ************************9999*****************6..554.6*********** PP


>> fig|1108974.3.peg.1122  Histidine ABC transporter, permease protein [Leuconostoc citreum LBAE C10]
 rank     E-value  score  bias mdl mdl from   mdl to       seq from      seq to       acc trunc   gc
 ----   --------- ------ ----- --- -------- --------    ----------- -----------      ---- ----- ----
  (1) !   8.8e-32  122.4   0.1  cm        1      224 []         604         827 + .. 0.96    no 0.40

                                                                                                                     NC
                             ::::::<<------<<<<-------<<<<<<-------<<<--------<<<<<<___________>>>>>>>>>----->>>>>>- CS
                   T-box   1 auaAAagCaaUgAaggGGAAaAGUAauucacauccuuauuuUacAGAGAgccggcGgUuGgUGaGAgccgguaaauaaaugugaauG 87 
                             +UAAAA:C++UGA ::G: A+AGUA:U :::    U+AUUUU+CAGAGAG:::GCGGUU GUG+GAGC:::UAAAU A U::: A:G
  fig|1108974.3.peg.1122 604 UUAAAAACGUUGAGCAGA-AGAGUAGUUUGAU---UAAUUUUUCAGAGAGUUUGCGGUUAGUGUGAGCAAAUAAAUUA-UUCAGAUG 685
                             ******************.***********98...899***************************************9.899***** PP

                                                                                                                     NC
                             ------->>>>--->>,,<<<<<<<_____________>>>>>>>,<<<______>>>,,,,...........,,,,,,,,,,,,,, CS
                   T-box  88 AAaauugCCccgGAGcaucuuucccGAAguuaauAgUAgggaaagaCGguuucgccCGUUAu...........UgauuauauaaAGa 163
                             AA   ++:C:: GAG:  :: ::::GAA  U+ +AGUA:::: :: CGG+  +GCCCGUUAU           U+   A +UA +GA
  fig|1108974.3.peg.1122 686 AACCACAUCUGUGAGU-AUGUAGUUGAA--UUGAAGUAGGCUGCAUCGGAAGUGCCCGUUAUcgcauacagucUUUGGACUUAUUGA 769
                             ****************.9**********..99*****************************************999*********** PP

                                                                         v        v           NC
                             ,<<<<<<<________.>>>>>>>,,,..,<<<<-------<<<<<______>>>>>>>>>::: CS
                   T-box 164 GguuguuguaaaaAUu.caacaacAAa..uagGGUGGUACCgCGagaAuaAUcuCGuCCcuUuu 224
                             GGU::U:: A++ AU  ::A::ACA +  +::GGUGG ACC:CG :      : CG:CC::U +
  fig|1108974.3.peg.1122 770 GGUAUUAUCAGUGAUGgUUAAUACAUUuaAGAGGUGGCACCGCGGU------AACGCCCUCUGA 827
                             ********99977765278*****99999***************77......77********** PP

>> fig|1127131.3.peg.745  Histidine ABC transporter, permease protein [Weissella confusa LBAE C39-2]
 rank     E-value  score  bias mdl mdl from   mdl to       seq from      seq to       acc trunc   gc
 ----   --------- ------ ----- --- -------- --------    ----------- -----------      ---- ----- ----
  (1) !   2.5e-22   85.8   0.0  cm        1      224 []         714         943 + .. 0.89    no 0.46

                                             v            v                       v            v             v       NC
                            ::::::<<------<<<<-------<<<<<<-------<<<--------<<<<<<____._______>>>>>>>>>----->>>>>>- CS
                  T-box   1 auaAAagCaaUgAaggGGAAaAGUAauucacauccuuauuuUacAGAGAgccggcGgUu.GgUGaGAgccgguaaauaaaugugaauG 87 
                             + AAA:: +UGA+:GG   +AGUA:U::A     U   U: + AGAGA:::G:  + + G+UG GA :C::::A  ++   U::A:G
  fig|1127131.3.peg.745 714 CAUAAAGAUUUGAUUGGA-CGAGUAGUCUAACG--UCGGUGCUAAGAGAGUUGCGCAGAaGCUGGGAAGCAACCAUCGG-CCUAGAUG 797
                            ***************999.***********999..*******************877778****************999.889***** PP

                                   v                  v             v                                                NC
                            ------->>>>--->>,..,<<<<<<<_____________>>>>>>>,<<<______>>>,,,,.................,,,,,,, CS
                  T-box  88 AAaauugCCccgGAGca..ucuuucccGAAguuaauAgUAgggaaagaCGguuucgccCGUUAu.................Ugauuau 156
                            AA   ++ CC: GA::A   :U:::: + A         A ::::A: CG +U  +C CGUUAU                     +  
  fig|1127131.3.peg.745 798 AACCACACCCAUGAUUAucGAUACAUCACA---------AAAUGUAUCCGGAUCGUCUCGUUAUaggcgcgcgccugguuuAAUCAGG 876
                            ****************97778888877666.........777888889********************************95555666 PP

                                                                                                  NC
                            ,,,,,,,,<<<<<<<________>>>>>>>,,,.,<<<<-------<<<<<______>>>>>>>>>::: CS
                  T-box 157 auaaAGaGguuguuguaaaaAUucaacaacAAa.uagGGUGGUACCgCGagaAuaAUcuCGuCCcuUuu 224
                                AGAG::U: ::U+++AA +:: :A::AAA U::GGUGG ACC:CGA:  U+ U:UCG:CC::   
  fig|1127131.3.peg.745 877 GGCUAGAGUGUUGGUUGGUAACAACUAACAAAAuUGAGGUGGAACCACGAU--UUUUAUCGUCCUCAAG 943
                            6666677777777777777777777777776666*****************..7778************ PP


>> fig|1136177.4.peg.1822  Histidine ABC transporter, permease protein [Lactobacillus pentosus KCA1]
 rank     E-value  score  bias mdl mdl from   mdl to       seq from      seq to       acc trunc   gc
 ----   --------- ------ ----- --- -------- --------    ----------- -----------      ---- ----- ----
  (1) !     1e-30  118.3   0.0  cm        1      224 []         567         797 + .. 0.97    no 0.43

                                                                                                                     NC
                             ::::::<<------<<<<-------<<<<<<-------<<<--------<<<<<<___________.>>>>>>>>>----->>>>>> CS
                   T-box   1 auaAAagCaaUgAaggGGAAaAGUAauucacauccuuauuuUacAGAGAgccggcGgUuGgUGaGA.gccgguaaauaaaugugaau 86 
                             ++AAAA:CA  GAA::G: A+AGUA:U  ::A  C+U UU:U+CAG GA:::::CG+U G UG GA G::::::AA A  U::  A:
  fig|1136177.4.peg.1822 567 UAAAAAACAGGGAACAGA-AGAGUAGUUGUAAG-CAUCUUGUUCAGCGAGUUAUCGAU-GAUGGGAaGAUAACCAAGAC-UUAUGAC 649
                             ******************.*************9.9999*****************999.99999999*********999.9****** PP

                                                                                                                     NC
                             -------->>>>--->>,,<<<<<<<_____________>>>>>>>,<<<______>>>,,,,..............,,,,,,,,,, CS
                   T-box  87 GAAaauugCCccgGAGcaucuuucccGAAguuaauAgUAgggaaagaCGguuucgccCGUUAu..............Ugauuauaua 159
                             GAA   ++:C:: GAG:+  :U::C:GAA     +AGUA:G::A:  CG UU   C CGUUA                  ++A +  
  fig|1136177.4.peg.1822 650 GAACCACAUCUGUGAGUUGGAUGACUGAA---CCAAGUAGGUCAUUCCGGUUGGCCUCGUUAGcggcggaguuuaguGAUAAACUCG 733
                             *****************************...899*****************************************97778888889 PP

                                                                                                 NC
                             ,,,,,<<<<<<<________>>>>>>>.,,,.,<<<<-------<<<<<______>>>>>>>>>::: CS
                   T-box 160 aAGaGguuguuguaaaaAUucaacaac.AAa.uagGGUGGUACCgCGagaAuaAUcuCGuCCcuUuu 224
                              +GAG UU::U:  ++ A  :A::AA  AA+ U::GGUGG ACCGCGA:  UAA :UCGUCC::UU+
  fig|1136177.4.peg.1822 734 UUGAGGUUAGUUGUGUGAGCAACUAAUgAAUaUGAGGUGGAACCGCGAU--UAA-AUCGUCCUCUUA 797
                             99*************************99999*****************..999.************ PP


>> fig|1136177.4.peg.2027  ATP phosphoribosyltransferase regulatory subunit (EC 2.4.2.17) [Lactobacillus pentosus KCA1]
 rank     E-value  score  bias mdl mdl from   mdl to       seq from      seq to       acc trunc   gc
 ----   --------- ------ ----- --- -------- --------    ----------- -----------      ---- ----- ----
  (1) !   8.8e-26   99.5   0.0  cm        1      224 []         593         824 + .. 0.94    no 0.45

                                                      v              v         v                    v v            v NC
                             ::::::<<------<<<<-------<<<<<<-------<<<--------<<<<<<___________.>>>>>>>>>----->>>>>> CS
                   T-box   1 auaAAagCaaUgAaggGGAAaAGUAauucacauccuuauuuUacAGAGAgccggcGgUuGgUGaGA.gccgguaaauaaaugugaau 86 
                             ++AA  G:  UGA+::G:A AAGUA UU:A: + +U  U: U CAGAGA: C:G: GU+G+UGAGA :C:G : :A A+  :U:AA 
  fig|1136177.4.peg.2027 593 UAAACGGUUGUGAUUAGAACAAGUAAUUAAGUC-UUCCUCAUCCAGAGAGCCCGG-GUAGCUGAGAaCCGGACAGACAG-GCUUAAC 676
                             *******************************98.777788999***********8.788*******9999999888777.99***** PP

                                                                                                                     NC
                             ----.---->>>>--->>,,<<<<<<<___._.._________>>>>>>>,<<<____.__>>>,,,,.........,,,,,,,,,, CS
                   T-box  87 GAAa.auugCCccgGAGcaucuuucccGAA.g..uuaauAgUAgggaaagaCGguuuc.gccCGUUAu.........Ugauuauaua 159
                             GAA    ++:C:: GA:C+ CU: :::GAA     U + A+UA::: :AG CG:+UU  ++:CGUUAU          +  +  A+ 
  fig|1136177.4.peg.2027 677 GAACaCACAUCUAUGAACUGCUAGGGUGAAc-caGUCUCAUUAGCCUUAGCCGAAUUGgUUUCGUUAUccaaguugaCUUGAUCAAC 762
                             ***98999**********************5.5699*********************9999***************97788889999 PP

                                                                           v        v           NC
                             ,,,,,<<<<<<<________>>>>>>>,,,.,<<<<-------<<<<<______>>>>>>>>>::: CS
                   T-box 160 aAGaGguuguuguaaaaAUucaacaacAAa.uagGGUGGUACCgCGagaAuaAUcuCGuCCcuUuu 224
                             A+GAG U:: ::  +  A  :: ::A AAA UA:GGUGG ACC:CG    +AA   CG:CC:UUU+
  fig|1136177.4.peg.2027 763 AUGAGGUCUGCCGUGCGAACGGUAGAUAAAaUAAGGUGGAACCACGC--GAAA--ACGUCCUUUUA 824
                             9**************************7777***************8..3444..8********** PP


>> fig|1154757.4.peg.1398  Histidine ABC transporter, permease protein [Leuconostoc pseudomesenteroides 4882]
 rank     E-value  score  bias mdl mdl from   mdl to       seq from      seq to       acc trunc   gc
 ----   --------- ------ ----- --- -------- --------    ----------- -----------      ---- ----- ----
  (1) !   5.4e-28  107.8   1.5  cm        1      224 []         583         916 + .. 0.97    no 0.41

                                                         vv          v                               v        vv     NC
                             ::::::<<------<<<<-------<<<<<<-------<<<--------<<<<<<___________>>>>>>>>>----->>>>>>- CS
                   T-box   1 auaAAagCaaUgAaggGGAAaAGUAauucacauccuuauuuUacAGAGAgccggcGgUuGgUGaGAgccgguaaauaaaugugaauG 87 
                             A+ AAA:C++UGA :G:: A+AGUAAU   :    +UA:U U  AGAGAG ::GCGGUUGGUG+GAGC:: U A:UA   :   AUG
  fig|1154757.4.peg.1398 583 AAUAAAACGUUGAGCGAA-AGAGUAAUUUUUC---AUAGUAUGAAGAGAGUUUGCGGUUGGUGUGAGCAAGUAACUAU-GAUUGAUG 664
                             ******************.********99876...789999*******************************999999.6789**** PP

                                               v                         v                                           NC
                             ------->>>>--->>,,<<<<<<<_____________>>>>>>>,<<<______>>>,,,,......................... CS
                   T-box  88 AAaauugCCccgGAGcaucuuucccGAAguuaauAgUAgggaaagaCGguuucgccCGUUAu......................... 149
                             AA   ++::C: GAG:    U::::GAA   ++ AGUA::::A   CGGU ++GCCCGUUAU                         
  fig|1154757.4.peg.1398 665 AACCACAUUCGCGAGU-GAGUGAUUGAA---UUGAGUAGGUCAUGCCGGUAAUGCCCGUUAUugcauacagucuuugacugauugag 747
                             ****************.89*********...999***************************************************** PP

                                                                                                                     NC
                             ....................................................................................... CS
                   T-box 150 ....................................................................................... 149
                                                                                                                    
  fig|1154757.4.peg.1398 748 auguugacagcgauggcaacaugaccaagaggugguaccgcgauaaacgcccucugaauacuaauuguauuuggaggguguuuuugu 834
                             *************************************************************************************** PP

                                                                                                                    NC
                             .........,,,,,,,,,,,,,,,<<<<<<<________>>>>>>>,,,..,<<<<-------<<<<<______>>>>>>>>>::: CS
                   T-box 150 .........UgauuauauaaAGaGguuguuguaaaaAUucaacaacAAa..uagGGUGGUACCgCGagaAuaAUcuCGuCCcuUuu 224
                                         U A + A +GAG::::UU:  ++ A  :AA::::AAA  U: GGUGG ACC:CG:  AU+A  :CG:CC :UU+
  fig|1154757.4.peg.1398 835 uuagugguaGAUUGACUGAUUGAGAAGUUUUGUGUGAACAAAACUUAAAuuUGGGGUGGCACCACGC--AUUA--GCGUCCUCUUA 916
                             ********9888899999999*************************7777*****************..8888..*********** PP


>> fig|1154757.4.peg.193  ATP phosphoribosyltransferase regulatory subunit (EC 2.4.2.17) [Leuconostoc pseudomesenteroide
 rank     E-value  score  bias mdl mdl from   mdl to       seq from      seq to       acc trunc   gc
 ----   --------- ------ ----- --- -------- --------    ----------- -----------      ---- ----- ----
  (1) !   5.4e-18   69.3   0.0  cm        1      224 []         713         943 + .. 0.90    no 0.42

                                                          v                                                        v NC
                            ::::::<<------<<<<-------<<<<<<-------<<<--------<<<<<<____......_______.>>>>>>>>>-----> CS
                  T-box   1 auaAAagCaaUgAaggGGAAaAGUAauucacauccuuauuuUacAGAGAgccggcGgUu......GgUGaGA.gccgguaaauaaaug 81 
                            ++A   GC + +A : GGAAAAGUAAUU:A  U +U  :::UACAG  A:C:::: +          UGAGA ::::G::::U+A   
  fig|1154757.4.peg.193 713 UAAUUCGC-UGAAGUUGGAAAAGUAAUUAAAUU-UUCGCAGUACAGGAAGCGCUUAAGCuaacgcAUUGAGAuGAGCGCCUGUGA-CC 797
                            ********.8999************99988776.999****************9954322355555566666599**********.66 PP

                                                           v             v                                           NC
                            >>>>>----.---->>>>--->>,,<<<<<<<_____________>>>>>>>,<<<______>>>,,,,...............,,,, CS
                  T-box  82 ugaauGAAa.auugCCccgGAGcaucuuucccGAAguuaauAgUAgggaaagaCGguuucgccCGUUAu...............Ugau 153
                            U:AAUGAAA   ++CC : GAGC+ :::::: +AA           :::::: CGG+ ++++CCG UA                U+  
  fig|1154757.4.peg.193 798 UUAAUGAAAaCACACCAACGAGCUGAACAAUCAAA----------AAUUGUUCCGGAGAUUUCCGAUACcaaguacaccugugaUUGC 875
                            7899999987999*****************99999..........99*************************************999* PP

                                                                                                     NC
                            ,,,,,,,,,,,<<<<<<<________>>>>>>>.,,,,<<<<-------<<<<<______>>>>>>>>>::: CS
                  T-box 154 uauauaaAGaGguuguuguaaaaAUucaacaac.AAauagGGUGGUACCgCGagaAuaAUcuCGuCCcuUuu 224
                            +  + AA+GAG: ::UU:  ++AA  :AA:: : AA+ A:GGUGG A C:CG    +AA   CG:CC:U  +
  fig|1154757.4.peg.193 876 AGGUGAAUGAGUUCUUUUGUGUAAACAAAAGGAgAAUCAAGGUGGGAACACGU--GAAA--GCGUCCUUGCA 943
                            *******************999999999888887999***************9..4444..9********** PP


>> fig|1203066.3.peg.32  Histidine ABC transporter, permease protein [Lactobacillus pasteurii CRBIP 24.76]
 rank     E-value  score  bias mdl mdl from   mdl to       seq from      seq to       acc trunc   gc
 ----   --------- ------ ----- --- -------- --------    ----------- -----------      ---- ----- ----
  (1) !     2e-27  105.5   0.0  cm        1      224 []         613         956 + .. 0.88    no 0.44

                                                                                 v            v                      NC
                           ::::::<<------<<<<-------<<<<<<-------<<<--------<<<<<<___________.>>>>>>>>>----->>>>>>-- CS
                 T-box   1 auaAAagCaaUgAaggGGAAaAGUAauucacauccuuauuuUacAGAGAgccggcGgUuGgUGaGA.gccgguaaauaaaugugaauGA 88 
                           AUAAA :C + GAA::G:A AAGUA: U:A:A      :UUU+ AGAGA::CG  G+U GGUG +A   CG::AA:U   U:U:A :GA
  fig|1203066.3.peg.32 613 AUAAAGACUUGGAACAGAACAAGUAGUUUAAAG--CCGAUUUUUAGAGAGUCGUUGAU-GGUGGAAaUGCGACAAUUC--UUUAAGCGA 696
                           ********************************9..888*****************999.7777666599*******98..799****** PP

                                                                                                                     NC
                           --.---->>>>--->>,,<<<<<<<_____________>>>>>>>,<<<______>>>,,,,........................... CS
                 T-box  89 Aa.auugCCccgGAGcaucuuucccGAAguuaauAgUAgggaaagaCGguuucgccCGUUAu........................... 149
                           A    ++:C:: GAG:+ :UU C::GAA   ++ AGUA::G AA: CGG+U+ GCCCGUUA                            
  fig|1203066.3.peg.32 697 ACaCACAUCUGUGAGUUGAUUGCUUGAA---UUCAGUAGAGUAAUCCGGGUA-GCCCGUUACagcaacagguuugaugauaaacuuauu 781
                           *98999**********************...999******************.*********999999999999999999999999999 PP

                                                                                                                     NC
                           ......................................................................................... CS
                 T-box 150 ......................................................................................... 149
                                                                                                                    
  fig|1203066.3.peg.32 782 gaggcagcuuggugugagccgguugugaagaugagguggaaucgcguugaagacgcccucuuaaggcuauggccuuaggaggcguuuuu 870
                           99999999999999999999999999999999999999999999999999999999999999999999999999999999999999977 PP

                                                                                                                     NC
                           .............,,,,,,,,,,,,,,,<<<<<<<________>>>>>>>.,,,.,<<<<-------<<<<<______>>>>>>>>>:: CS
                 T-box 150 .............UgauuauauaaAGaGguuguuguaaaaAUucaacaac.AAa.uagGGUGGUACCgCGagaAuaAUcuCGuCCcuUu 223
                                        U A++  +   A  G:::: U:  ++ A  :A :::: AAA U::GGUGG ACC:CGA   U+A  UCG:CC::UU
  fig|1203066.3.peg.32 871 uguuuuucuagagUCAAACCUGCUAAGGCAAAUUUGCGUGAGCAAGUUUGuAAAcUGAGGUGGAACCACGA---UUAC-UCGUCCUCUU 955
                           7777777777765444444445555555555555555566655555555556666****************...6775.********** PP

                             NC
                           : CS
                 T-box 224 u 224
                            
  fig|1203066.3.peg.32 956 G 956
                           * PP


>> fig|1227363.6.peg.627  Histidine ABC transporter, permease protein [Lactobacillus saerimneri 30a]
 rank     E-value  score  bias mdl mdl from   mdl to       seq from      seq to       acc trunc   gc
 ----   --------- ------ ----- --- -------- --------    ----------- -----------      ---- ----- ----
  (1) !   3.9e-28  108.3   0.0  cm        1      224 []         719         951 + .. 0.97    no 0.48

                                                                                                                     NC
                            ::::::<<------<<<<-------<<<<<<-------<<<--------<<<<<<___________.>>>>>>.>>>----->>>>>> CS
                  T-box   1 auaAAagCaaUgAaggGGAAaAGUAauucacauccuuauuuUacAGAGAgccggcGgUuGgUGaGA.gccggu.aaauaaaugugaau 86 
                            +UAAA :CAA GA ::G: A+A UA:: :A: U  +  UU:  CAGAGA ::::CGG UGGUG +A G::::  :AA+  + :U: ::
  fig|1227363.6.peg.627 719 UUAAAGACAACGACCAGA-AGAUUAGGUUAGGU--AGUUUGGGCAGAGAUUUCUCGGCUGGUGGAAaGAGAAAgCAAACUUCCUAGCU 803
                            ******************.*************9..999*************************9999******9999999******** PP

                                                                                                                     NC
                            -------->>>>--->>,,<<<<<<<____.._________>>>>>>>,<<<______>>>,,,,.........,,,,,,,,,,,,,, CS
                  T-box  87 GAAaauugCCccgGAGcaucuuucccGAAg..uuaauAgUAgggaaagaCGguuucgccCGUUAu.........UgauuauauaaAGa 163
                            GAA   ++:C::  AG:+ C::::::GAA   UUAAUAGUA::::::G CGG+U +GCCCGUUA          U+ U+A +   +GA
  fig|1227363.6.peg.627 804 GAACCACAUCUGCCAGUUGCCCCGUUGAACccUUAAUAGUAGGCGGGGCCGGGUCUGCCCGUUAGcaggagaguUUUUAACUCGCUGA 891
                            *****************************667******************************************99999********* PP

                                                                                            NC
                            ,<<<<<<<________>>>>>>>.,,,.,<<<<-------<<<<<______>>>>>>>>>::: CS
                  T-box 164 GguuguuguaaaaAUucaacaac.AAa.uagGGUGGUACCgCGagaAuaAUcuCGuCCcuUuu 224
                            GGUU::::U ++ A +::::AAC  A+ U::GGUGG ACC:CG::  ++  ::CG:CC::U +
  fig|1227363.6.peg.627 892 GGUUAACUUUGUGAGAAGUUAACaUAUuUGAGGUGGGACCGCGUU--AUC-AACGCCCUCUGA 951
                            ***********************53448****************9..777.9*********** PP


>> fig|1229756.3.peg.604  ATP phosphoribosyltransferase regulatory subunit (EC 2.4.2.17) / ATP phosphoribosyltransferase
 rank     E-value  score  bias mdl mdl from   mdl to       seq from      seq to       acc trunc   gc
 ----   --------- ------ ----- --- -------- --------    ----------- -----------      ---- ----- ----
  (1) !   2.6e-20   78.5   0.2  cm        1      224 []         705         936 + .. 0.92    no 0.38

                                                                                                                     NC
                            ::::::<<------<<<<-------<<<<<<-------<<<--------<<<<<<____......_______.>>>>>>>>>-----> CS
                  T-box   1 auaAAagCaaUgAaggGGAAaAGUAauucacauccuuauuuUacAGAGAgccggcGgUu......GgUGaGA.gccgguaaauaaaug 81 
                            A+ AA+:: + +A ::GGAAAAGUAAUU A:AU C+  U::UACAGA A: :::: +          UGAGA :::: :::A +  +:
  fig|1229756.3.peg.604 705 AAUAAUUUCUAAAGUCGGAAAAGUAAUUGAAAU-CACGUUGUACAGAAAGUGCUUAAGCuaacgcAUUGAGAuGAGCGCCUACGU-AU 790
                            *******************************98.8999***********988888542224665556666665888889999888.99 PP

                                                                                                                     NC
                            >>>>>-------->>>>--->>,,<<<<<<<_____________>>>>>>>,<<<______>>>,,,,................,,,, CS
                  T-box  82 ugaauGAAaauugCCccgGAGcaucuuucccGAAguuaauAgUAgggaaagaCGguuucgccCGUUAu................Ugau 153
                            U AAUGAAA  ++CC:: GA::  ::U::::+AA          ::::A:: CGG+ +C+CCCG UA                 U AU
  fig|1229756.3.peg.604 791 UUAAUGAAACACACCGAUGAGAGAAAUGAUUAAA----------AGUCAUUUCGGAAACUCCCGAUACcgaguacaccuguuuuUAAU 868
                            9********************************9..........****************************************9999 PP

                                                                                v        v           NC
                            ,,,,,,,,,,,<<<<<<<________>>>>>>>,,,.,<<<<-------<<<<<______>>>>>>>>>::: CS
                  T-box 154 uauauaaAGaGguuguuguaaaaAUucaacaacAAa.uagGGUGGUACCgCGagaAuaAUcuCGuCCcuUuu 224
                               + AA+GAG::::U:   ++AA U :A::::AAA  A:GGUGG A C:CG    UAA   CG:CC:U  +
  fig|1229756.3.peg.604 869 GGGUGAAUGAGUAGAUAGGCGUAAGUUUAUCUAAAAuCAAGGUGGGAACACGC--GUAA--ACGUCCUUGCA 936
                            *********************************8877***************8..5666..8********** PP


>> fig|1229756.3.peg.621  Histidine ABC transporter, permease protein [Leuconostoc gelidum JB7]
 rank     E-value  score  bias mdl mdl from   mdl to       seq from      seq to       acc trunc   gc
 ----   --------- ------ ----- --- -------- --------    ----------- -----------      ---- ----- ----
  (1) !   2.4e-30  116.9   0.0  cm        1      224 []         594         816 + .. 0.97    no 0.40

                                                                                                                     NC
                            ::::::<<------<<<<-------<<<<<<-------<<<--------<<<<<<___________>>>>>>>>>----->>>>>>-- CS
                  T-box   1 auaAAagCaaUgAaggGGAAaAGUAauucacauccuuauuuUacAGAGAgccggcGgUuGgUGaGAgccgguaaauaaaugugaauGA 88 
                            ++AAAA:C++UGA :: : A+AGUA:UU:A:    +U :U:U+CAGAGA::::GCGG U  UG+GAGC:::::A:UA   :U:AA:GA
  fig|1229756.3.peg.621 594 UAAAAAACGUUGAGCAGA-AGAGUAGUUUAAC---AUUUUCUUCAGAGAGUUUGCGGGUAAUGUGAGCAAACGAUUAU-GUUAAAUGA 676
                            ******************.***********98...678999********************************99999.789****** PP

                                                                                                                     NC
                            ------>>>>--->>,,<<<<<<<_____________>>>>>>>,<<<______>>>,,,,...........,,,,,,,,,,,,,,,< CS
                  T-box  89 AaauugCCccgGAGcaucuuucccGAAguuaauAgUAgggaaagaCGguuucgccCGUUAu...........UgauuauauaaAGaGg 165
                            AA  ++: :: GAG:    U::::GAA   + +AGUA::::A   CGG+ U+GCCCGUUA            U+ U A +UA++ AG 
  fig|1229756.3.peg.621 677 AACACAUUUGCGAGU-GUGUGAUUGAA---UGAAGUAGAUCAUGUCGGAAUUGCCCGUUACcgcauacagucUUUUGACUUAGUAAGG 760
                            ***************.99*********...999***************************************999************* PP

                                                                                         NC
                            <<<<<<________>>>>>>>,,,.,<<<<-------<<<<<______>>>>>>>>>::: CS
                  T-box 166 uuguuguaaaaAUucaacaacAAa.uagGGUGGUACCgCGagaAuaAUcuCGuCCcuUuu 224
                            :: ::: A++ AU ::: ::  A+ +::GGUGG ACC:CG:  A+AA  :CG:CC::U +
  fig|1229756.3.peg.621 761 CAUAAUCAGUGAUGAUUGUGUGAUaAGAGGUGGCACCGCGU--AAAA--ACGCCCUCUGA 816
                            *********************8888***************9..5665..*********** PP

>> fig|1229758.3.peg.452  ATP phosphoribosyltransferase regulatory subunit (EC 2.4.2.17) / ATP phosphoribosyltransferase
 rank     E-value  score  bias mdl mdl from   mdl to       seq from      seq to       acc trunc   gc
 ----   --------- ------ ----- --- -------- --------    ----------- -----------      ---- ----- ----
  (1) !   1.8e-19   75.4   0.0  cm        1      224 []         707         936 + .. 0.91    no 0.40

                                                                                                                     NC
                            ::::::<<------<<<<-------<<<<<<-------<<<--------<<<<<<____......_______.>>>>>>>>>-----> CS
                  T-box   1 auaAAagCaaUgAaggGGAAaAGUAauucacauccuuauuuUacAGAGAgccggcGgUu......GgUGaGA.gccgguaaauaaaug 81 
                            A+ A A:C + +A : GGA AAGUAAU::A:A+ C+ A ::UACAG  A:C:::: +          UGAGA ::::G::: U+  +:
  fig|1229758.3.peg.452 707 AACAGAAC-UGAAGUUGGACAAGUAAUCAAAAC-CACAUAGUACAGGAAGCGCUUAAGCuaacgcAUUGAGAuGAGCGCCUGUGU-AU 791
                            ********.8999******************98.89999**********999998542224555555666665899999999888.99 PP

                                                         v               v                                           NC
                            >>>>>-------->>>>--->>,,<<<<<<<_____________>>>>>>>,<<<______>>>,,,,...............,,,,, CS
                  T-box  82 ugaauGAAaauugCCccgGAGcaucuuucccGAAguuaauAgUAgggaaagaCGguuucgccCGUUAu...............Ugauu 154
                            U::AUGAAA  ++CC : GAG:+  :U:: :+AA          : ::A:  CGG+ +++CCCG UAU               U   +
  fig|1229758.3.peg.452 792 UUGAUGAAACACACCAAUGAGUUGGAUAAUUAAA----------AUUUAUUCCGGAGAUUCCCGAUAUcgagugcaccuguguUAGCA 869
                            9**************************9999999..........9999***********************************99999 PP

                                                                                                    NC
                            ,,,,,,,,,,<<<<<<<________>>>>>>>,,,.,<<<<-------<<<<<______>>>>>>>>>::: CS
                  T-box 155 auauaaAGaGguuguuguaaaaAUucaacaacAAa.uagGGUGGUACCgCGagaAuaAUcuCGuCCcuUuu 224
                              + A +GAG::: U::+ ++AA U::A :::AAA  A:GGUGG A C:CG:   +AA  :CG:CC:UU +
  fig|1229758.3.peg.452 870 GGUGAUUGAGCAGGUAAAUGUAAGUUUAUCUGAAAaCAAGGUGGGAACACGU--GAAA--ACGUCCUUUCA 936
                            99******************************7777***************9..4444..*********** PP


>> fig|1229758.3.peg.468  Histidine ABC transporter, permease protein [Leuconostoc carnosum JB16]
 rank     E-value  score  bias mdl mdl from   mdl to       seq from      seq to       acc trunc   gc
 ----   --------- ------ ----- --- -------- --------    ----------- -----------      ---- ----- ----
  (1) !     7e-32  122.8   0.0  cm        1      224 []         593         816 + .. 0.97    no 0.41

                                                      v                                                         v    NC
                            ::::::<<------<<<<-------<<<<<<-------<<<--------<<<<<<___________>>>>>>>>>----->>>>>>-- CS
                  T-box   1 auaAAagCaaUgAaggGGAAaAGUAauucacauccuuauuuUacAGAGAgccggcGgUuGgUGaGAgccgguaaauaaaugugaauGA 88 
                            ++AAAA:C++UGA  :G: A+AGUA: U:A:     UA:::U+CAGAGA::::G:GGUU GUG GA:C:::::::UA  +:U:A :GA
  fig|1229758.3.peg.468 593 UAAAAAACGUUGAGUAGA-AGAGUAGGUUAAU---GUAUCCUUCAGAGAGUUUGUGGUUAGUGCGAGCAAACGGUUAU-AUUAAACGA 675
                            ******************.***********99...6899***********************************9999.899****** PP

                                                                                                                     NC
                            ------>>>>--->>,,<<<<<<<_____________>>>>>>>,<<<______>>>,,,,...........,,,,,,,,,,,,,,,< CS
                  T-box  89 AaauugCCccgGAGcaucuuucccGAAguuaauAgUAgggaaagaCGguuucgccCGUUAu...........UgauuauauaaAGaGg 165
                            AA  ++:C:  GAG:  : U::::GAA   ++ AGUA::::A : CGG+ ++GCCCGUUA            U+ U A + A +GAG:
  fig|1229758.3.peg.468 676 AACACAUCUGCGAGU-GUGUGAUUGAA---UUGAGUAGGUCAUAUCGGGAAUGCCCGUUACcgcauacagucUUUUGACUGACUGAGA 759
                            ***************.9**********...999***************************************999************* PP

                                                                     v        v           NC
                            <<<<<<________>>>>>>>,,,..,<<<<-------<<<<<______>>>>>>>>>::: CS
                  T-box 166 uuguuguaaaaAUucaacaacAAa..uagGGUGGUACCgCGagaAuaAUcuCGuCCcuUuu 224
                            U ::::UA++ AU+:::: A:AA+  +::GGUGG ACC:CG   A+AA   CG:CC::U +
  fig|1229758.3.peg.468 760 UGUAACUAGUGAUAGUUAUAUAAUcaAGAGGUGGCACCGCGG--AAAA--ACGCCCUCUAA 816
                            *****************************************8..4555..8********** PP


>> fig|1238674.3.peg.256  Histidine ABC transporter, permease protein [Weissella ceti NC36]
 rank     E-value  score  bias mdl mdl from   mdl to       seq from      seq to       acc trunc   gc
 ----   --------- ------ ----- --- -------- --------    ----------- -----------      ---- ----- ----
  (1) !   5.9e-25   96.0   0.1  cm        1      224 []         714         941 + .. 0.95    no 0.38

                                  v                       v                       v            v             v       NC
                            ::::::<<------<<<<-------<<<<<<-------<<<--------<<<<<<____._______>>>>>>>>>----->>>>>>- CS
                  T-box   1 auaAAagCaaUgAaggGGAAaAGUAauucacauccuuauuuUacAGAGAgccggcGgUu.GgUGaGAgccgguaaauaaaugugaauG 87 
                            AU AAA : AUGAA:G::  +AGUA::U:A AU +UU UU: A AGAGAG:C::    + G UGAGA ::G:U:AA A+ + U:A::G
  fig|1238674.3.peg.256 714 AUUAAAGAUAUGAACGAA-CGAGUACCUUACAU-UUUGUUGCAAAGAGAGUCACGCUGAaGUUGAGAAGUGAUCAACAG-AUUAAGGG 798
                            ******************.*********99887.8999****************655558*****************99.8899**** PP

                                           v          v             v                                                NC
                            ------->>>>--->>,..,<<<<<<<_____________>>>>>>>,<<<______>>>,,,,...............,,,,,,,,, CS
                  T-box  88 AAaauugCCccgGAGca..ucuuucccGAAguuaauAgUAgggaaagaCGguuucgccCGUUAu...............Ugauuauau 158
                            AA   ++::C: GA: A   :::U:: +AA           ::A::: CGG+U   +CCGUUA                U  ++  ++
  fig|1238674.3.peg.256 799 AACCACAUUCGUGAUAAuuGACAUAUUAAA----------CGUAUGUUCGGGUCGCUCCGUUACaagcuuuaccuuggaUACAAGGUA 876
                            **************9877688888888888..........8899999***************************************** PP

                                                                            v      v            NC
                            ,,,,,,<<<<<<<________>>>>>>>,,,.,<<<<-------<<<<<______>>>>>>>>>::: CS
                  T-box 159 aaAGaGguuguuguaaaaAUucaacaacAAa.uagGGUGGUACCgCGagaAuaAUcuCGuCCcuUuu 224
                            AA+GAG::U:::  A++AAU  :::A::AAA U::GGUGG A C:CGA   U+ U UCG:CC::   
  fig|1238674.3.peg.256 877 AAUGAGUGUUAGGCAGUAAUGUCUAACAAAAuUGAGGUGGAAUCACGAA--UUUUAUCGUCCUCAAG 941
                            ****************************8777****************9..77778*********** PP


>> fig|203120.7.peg.1544  ATP phosphoribosyltransferase regulatory subunit (EC 2.4.2.17) / ATP phosphoribosyltransferase
 rank     E-value  score  bias mdl mdl from   mdl to       seq from      seq to       acc trunc   gc
 ----   --------- ------ ----- --- -------- --------    ----------- -----------      ---- ----- ----
  (1) !   4.3e-18   70.0   0.0  cm        1      224 []         710         942 + .. 0.92    no 0.40

                                             v                     v                                       v         NC
                            ::::::<<------<<<<-------<<<<<<-------<<<--------.<<<<<<____....._______>>>>>>>>>----->> CS
                  T-box   1 auaAAagCaaUgAaggGGAAaAGUAauucacauccuuauuuUacAGAGA.gccggcGgUu.....GgUGaGAgccgguaaauaaaugu 82 
                            A+   AGC + +A : G AAAAGUA:UU:A: +CC U U :UACAG  A  :C::: G U       UGAGA:::G: : A  A++:U
  fig|203120.7.peg.1544 710 AAUUUAGC-UGAAGUUGAAAAAGUAGUUAAUUACCGUGUUGUACAGGAAgUGCUCAAGCUaacgcAUUGAGAUGAGCGCCAGCAUAAU 796
                            ********.89999***********************************666666666667887778888886666666666666*** PP

                                         v                                                                           NC
                            >>>>----.---->>>>--->>,,<<<<<<<_____________>>>>>>>,<<<______>>>,,,,...............,,,,, CS
                  T-box  83 gaauGAAa.auugCCccgGAGcaucuuucccGAAguuaauAgUAgggaaagaCGguuucgccCGUUAu...............Ugauu 154
                            :AA:GAAA   ++ C : GAGC+ ::U::::+AA         A::::A:: CGG+ +++CCCG UA                U  U+
  fig|203120.7.peg.1544 797 UAAUGAAAaCACACCAACGAGCUGAAUGGUUAAA---------AAGCCAUUCCGGAAAUUCCCGAUACcgaauaagccugcguUAGUA 875
                            *******988999*********************.........****************************************99999 PP

                                       vv                vv                     v      v            NC
                            ,,,,,,,,,,<<<<<<<________>>>>>>>,,,.,<<<<-------<<<<<______>>>>>>>>>::: CS
                  T-box 155 auauaaAGaGguuguuguaaaaAUucaacaacAAa.uagGGUGGUACCgCGagaAuaAUcuCGuCCcuUuu 224
                              +UA +GAG:  :UU:+ ++AA U:AA:  :AAA  A:GGUGG A C:CG:    AA  :CG:CC:U  +
  fig|203120.7.peg.1544 876 GGUUAUUGAGCUUUUUUACGUAAGUAAAAUUGAAAuCAAGGUGGGAACACGU---GAA-GACGUCCUUGCA 942
                            ********************************8887***************9...466.4*********** PP


>> fig|203120.7.peg.573  Histidine ABC transporter, permease protein [Leuconostoc mesenteroides subsp. mesenteroides ATC
 rank     E-value  score  bias mdl mdl from   mdl to       seq from      seq to       acc trunc   gc
 ----   --------- ------ ----- --- -------- --------    ----------- -----------      ---- ----- ----
  (1) !     5e-34  131.1   1.3  cm        1      224 []         550         775 + .. 0.95    no 0.37

                                                         v                                                  v        NC
                           ::::::<<------<<<<-------<<<<<<-------<<<--.------<<<<<<___________>>>>>>>>>----->>>>>>-- CS
                 T-box   1 auaAAagCaaUgAaggGGAAaAGUAauucacauccuuauuuUa.cAGAGAgccggcGgUuGgUGaGAgccgguaaauaaaugugaauGA 88 
                           A  AAA:C++UGA ::G: A+AGUA:UUCA  U  U+A::UUA  AGAGA::::GCGGUUG+UG+GAGC::::A::UAA + UGAA:GA
  fig|203120.7.peg.573 550 AGUAAAACGUUGAGUAGA-AGAGUAGUUCAUUU--UAAAUUUAgAAGAGAAUUUGCGGUUGCUGUGAGCAAAUAGUUAA-AUUGAACGA 634
                           ******************.***********998..5555555549********************************99.889****** PP

                                                                                                                     NC
                           ------>>>>--->>,,<<<<<<<_____________>>>>>>>,<<<______>>>,,,,...........,,,,,,,,,,,,,,,<< CS
                 T-box  89 AaauugCCccgGAGcaucuuucccGAAguuaauAgUAgggaaagaCGguuucgccCGUUAu...........UgauuauauaaAGaGgu 166
                           AA  ++:C:: GAG:   ::::C:GAA    A+AGUA:G::::  CGG+  +G+CCGUUAU            + U A +UA +GAG:U
  fig|203120.7.peg.573 635 AACACAUCUAUGAGU-AUAAAGCUGAA---CAAAGUAAGCUUUGUCGGAAGUGUCCGUUAUcacauaacaguCUUUGACUUAUUGAGAU 719
                           ***************.89*********...999**************************************98889999999******* PP

                                                                   v        v           NC
                           <<<<<________>>>>>>>,,,..,<<<<-------<<<<<______>>>>>>>>>::: CS
                 T-box 167 uguuguaaaaAUucaacaacAAa..uagGGUGGUACCgCGagaAuaAUcuCGuCCcuUuu 224
                           ::U::UA++ AU+::A::A:AA   +::GGUGG ACC:CG :    A : CG:CC::U +
  fig|203120.7.peg.573 720 GCUACUAGUGAUAGUAGCAUAACaaAGAGGUGGAACCGCGAU---GA-AACGCCCUCUAA 775
                           ********************99999***************85...45.58********** PP

>> fig|278197.12.peg.1216  Histidine ABC transporter, permease protein [Pediococcus pentosaceus ATCC 25745]
 rank     E-value  score  bias mdl mdl from   mdl to       seq from      seq to       acc trunc   gc
 ----   --------- ------ ----- --- -------- --------    ----------- -----------      ---- ----- ----
  (1) !   3.1e-28  108.7   0.1  cm        1      224 []         587         817 + .. 0.96    no 0.37

                                                                    v                                  v             NC
                             ::::::<<------<<<<-------<<<<<<-------<<<--------<<<<<<___________.>>>>>>>>>----->>>>>> CS
                   T-box   1 auaAAagCaaUgAaggGGAAaAGUAauucacauccuuauuuUacAGAGAgccggcGgUuGgUGaGA.gccgguaaauaaaugugaau 86 
                             A    A:CAAUGA+::G: AAAGUA:UU:A: U  U  U :U+ AG GAGCC ::G+   GUG +A :: GGU: A A   :U:AA:
  fig|278197.12.peg.1216 587 ACUUUAGCAAUGAUCAGA-AAAGUAGUUUAUGUAAUCUUCGUUAAGCGAGCCGUGGAC-AGUGGAAgCAUGGUCAAGAC-CAUAAAU 670
                             ******************.************************************999.77888888*******99999.******* PP

                                                                                                                     NC
                             -------->>>>--->>,,<<<<<<<_____________>>>>>>>,<<<______>>>,,,,..........,,,,,,,,,,,,,, CS
                   T-box  87 GAAaauugCCccgGAGcaucuuucccGAAguuaauAgUAgggaaagaCGguuucgccCGUUAu..........UgauuauauaaAGa 163
                             GAAA  ++:C::  AG:+ :U::C::GAA + +++A+UA::G::A: CGGU + ++CCGUUAU             U+A +U+ +GA
  fig|278197.12.peg.1216 671 GAAACACAUCUGUAAGUUGAUAACUUGAACAAUUAAUUAGAGUUAUCCGGUAA-UUCCGUUAUcauuuaaguuAAUUAACUUUCUGA 756
                             *****************************************************.99****************98899999999**** PP

                                                                         v      v            NC
                             ,<<<<<<<________>>>>>>>,,,..,<<<<-------<<<<<______>>>>>>>>>::: CS
                   T-box 164 GguuguuguaaaaAUucaacaacAAa..uagGGUGGUACCgCGagaAuaAUcuCGuCCcuUuu 224
                             GGUU  U:  ++ A  :A  AACAAA  U::GGUGG ACCGCGA    AA  UCGUCC::UU+
  fig|278197.12.peg.1216 757 GGUUGGUUGCGUGAGCAAUUAACAAAcuUGAGGUGGAACCGCGAU-UGAA-CUCGUCCUCUUA 817
                             ***********************9988*****************9.4555.9*********** PP

>> fig|314315.12.peg.830  Histidine ABC transporter, permease protein [Lactobacillus sakei subsp. sakei 23K]
 rank     E-value  score  bias mdl mdl from   mdl to       seq from      seq to       acc trunc   gc
 ----   --------- ------ ----- --- -------- --------    ----------- -----------      ---- ----- ----
  (1) !   3.5e-25   96.9   0.0  cm        1      224 []         589         812 + .. 0.86    no 0.39

                                                                                  v           v                      NC
                            ::::::<<------<<<<-------<<<<<<-------<<<--------<<<<<<___________>>>>>>>>>----->>>>>>-- CS
                  T-box   1 auaAAagCaaUgAaggGGAAaAGUAauucacauccuuauuuUacAGAGAgccggcGgUuGgUGaGAgccgguaaauaaaugugaauGA 88 
                             U AAA:C++UGAA:GG:  A   AA U::: U  UUA::: ACAGAGA:C:G:    UGGUG++A :C:G::::U +A+:::A UG 
  fig|314315.12.peg.830 589 CUUAAAACGUUGAACGGACCA---AAUUAGUUU--UUAAGGCACAGAGAGCUGAGAUAUGGUGUAAAUCAGCCCUUCGAAACUAGUGG 671
                            ******************666...5******99..*******************99999***************************97 PP

                                                                           v      v                                v NC
                            ------>>>>--->>,,<<<<<<<_____________>>>>>>>,<<<______>>>,,,,...........,,,,,,,,,,,,,,,< CS
                  T-box  89 AaauugCCccgGAGcaucuuucccGAAguuaauAgUAgggaaagaCGguuucgccCGUUAu...........UgauuauauaaAGaGg 165
                                ++:CC: GAG:+ :UU::C:GAA     +AGUA:G::AA: CG U    C CGUUAU           U  ++A ++ A+ AG 
  fig|314315.12.peg.830 672 --CACAUCCGUGAGUUGAUUAUCUGAA---CGAAGUAAGAUAAUCCGUUAG--CCCGUUAUcgcuguaguuuUAGAAACUACAUAAGU 752
                            ..8888*********************...899***********9996654..68***********9999995555555555555555 PP

                            v                    vv                    v      v            NC
                            <<<<<<___.._____>>>>>>>,,,.,<<<<-------<<<<<______>>>>>>>>>::: CS
                  T-box 166 uuguuguaa..aaAUucaacaacAAa.uagGGUGGUACCgCGagaAuaAUcuCGuCCcuUuu 224
                             U:: :+A+   A UU: ::A  AAA U::GGUGG ACCGCGA  A++A  UCGUCC::UU 
  fig|314315.12.peg.830 753 UUAAGCAAUguGAGUUGUUUAUUAAAcUGAGGUGGAACCGCGAU-AAUA-UUCGUCCUCUUG 812
                            555555444443444455555566666****************8.6677.8*********** PP


>> fig|348151.3.peg.1983  Histidine ABC transporter, permease protein [Lactobacillus siliginis strain DSM 22696]
 rank     E-value  score  bias mdl mdl from   mdl to       seq from      seq to       acc trunc   gc
 ----   --------- ------ ----- --- -------- --------    ----------- -----------      ---- ----- ----
  (1) !   1.4e-27  106.1   0.0  cm        1      224 []         594         939 + .. 0.97    no 0.45

                                                         v                                                    v      NC
                            ::::::<<------<<<<-------<<<<<<-------<<<--------<<<<<<___________.>>>>>>>>>----->>>>>>- CS
                  T-box   1 auaAAagCaaUgAaggGGAAaAGUAauucacauccuuauuuUacAGAGAgccggcGgUuGgUGaGA.gccgguaaauaaaugugaauG 87 
                            ++AA  :C+A GAA::G: A+AGUAA:U:  A   +  UU:U+CAGA A:::: CG U G+UGAGA G :::::AA +  +  :A:UG
  fig|348151.3.peg.1983 594 UAAAUGACGAAGAACAGA-AGAGUAAGUUUGA---ACCUUGUUCAGAAAGUGAUCGCU-GCUGAGAuGGUCACCAAGGU-AUUAACUG 675
                            ******************.**********999...678*****************888.*****************999.788***** PP

                                                                                                                     NC
                            ------->>>>--->>,,<<<<<<<____......._________>>>>>>>,<<<______>>>,,,,................... CS
                  T-box  88 AAaauugCCccgGAGcaucuuucccGAAg.......uuaauAgUAgggaaagaCGguuucgccCGUUAu................... 149
                            AA+  ++:C:: GAG:  ::U::C:GAA        + AA  GUA:G::A:: CGG  U G CCGUUAU                   
  fig|348151.3.peg.1983 676 AAGCACAUCUGUGAGUCGUCUAGCUGAAUguucaggAGAACUGUAAGUUAGACCGGCGUGGGCCGUUAUcccaaggaguuaauuaaua 763
                            ****************************779*****99999*********************************************** PP

                                                                                                                     NC
                            ........................................................................................ CS
                  T-box 150 ........................................................................................ 149
                                                                                                                    
  fig|348151.3.peg.1983 764 acucgccgagucaaucacugugaggugguugaaugcuugaggugguaccgcgucaacacgcccucuuugauuuuuuaaucaaagaggg 851
                            **************************************************************************************** PP

                                                         v                    v                                      NC
                            ..............,,,,,,,,,,,,,,,<<<<<<<________>>>>>>>,,,.,<<<<-------<<<<<______>>>>>>>>>: CS
                  T-box 150 ..............UgauuauauaaAGaGguuguuguaaaaAUucaacaacAAa.uagGGUGGUACCgCGagaAuaAUcuCGuCCcuU 222
                                             U+A +  ++GAG UUG::GU ++ A  C::CAA AAA +: GGUGG ACCGCG::   A  ::CGUCC :U
  fig|348151.3.peg.1983 852 cguguuuuuuuauuAAUUAACUCCGUGAGUUUGCCGUUGUGAAGCGGCAAUAAAaAGGGGUGGCACCGCGUU--GACCAACGUCCUCU 937
                            *************9889999999****************************7777*****************..6666********** PP

                               NC
                            :: CS
                  T-box 223 uu 224
                              
  fig|348151.3.peg.1983 938 AG 939
                            ** PP


>> fig|362948.14.peg.1136  Histidine ABC transporter, permease protein [Lactobacillus salivarius UCC118]
 rank     E-value  score  bias mdl mdl from   mdl to       seq from      seq to       acc trunc   gc
 ----   --------- ------ ----- --- -------- --------    ----------- -----------      ---- ----- ----
  (1) !   9.7e-28  106.8   0.1  cm        1      224 []         650         894 + .. 0.93    no 0.39

                                              v          v          v v                                  v v       v NC
                             ::::::<<------<<<<-------<<<<<<---.----<<<--------<<<<<<____.._______.>>>>>>>>>----->>> CS
                   T-box   1 auaAAagCaaUgAaggGGAAaAGUAauucacauc.cuuauuuUacAGAGAgccggcGgUu..GgUGaGA.gccgguaaauaaaugug 83 
                             AUAAA :C+AUGAA:GG  A+AGUAA:U A: U    +  :  A AGAGA::::::   U  G+UGA+A :::::: : U  A :U 
  fig|362948.14.peg.1136 650 AUAAAGACGAUGAACGGA-AGAGUAAAUGAAGUAcGGACGCCGAAAGAGAGUAUCUUUAUcaGCUGAAAgGGAUACCGAUCCACUUG 735
                             ****************99.************9973333333467***********9888889*******99*****6766669**** PP

                                        v                                                                            NC
                             >>>-------->>>>--->>,,<<<<<<<_____________>>>>>>>,<<<______>>>,,,,.................,,,, CS
                   T-box  84 aauGAAaauugCCccgGAGcaucuuucccGAAguuaauAgUAgggaaagaCGguuucgccCGUUAu.................Ugau 153
                             A:UGAA   ++ CC: GAG:+U:U:::::GAA +U++UAGUA:::::A:ACG:+UU ++:CGUUA+                  + U
  fig|362948.14.peg.1136 736 AUUGAACCACACCCGUGAGUUUAUAGGUUGAAUAUUUUAGUAGACCUAUACGUGUUAUUGCGUUAAaugugaguuauacguauGUGU 822
                             **********************************************************************************98889 PP

                                            vv          vv                                             NC
                             ,,,,,,,,,,,<<<<<<<________>>>>>>>,,,..,<<<<-------<<<<<______>>>>>>>>>::: CS
                   T-box 154 uauauaaAGaGguuguuguaaaaAUucaacaacAAa..uagGGUGGUACCgCGagaAuaAUcuCGuCCcuUuu 224
                             +A +U A+GAGG:U:  :U ++ A +:  :A:CAAA   ::GGUGG ACC:  ::  U AU::  :CC::UU+
  fig|362948.14.peg.1136 823 AACUUGAUGAGGCUAUUUUCGUGAGAAUUUAGCAAAauCGAGGUGGAACCGUACU-UUCAUAGUGCCCUCUUA 894
                             999999***************************555569****************.45556************ PP

>> fig|525338.3.peg.1804  Histidine ABC transporter, permease protein [Lactobacillus plantarum subsp. plantarum ATCC 149
 rank     E-value  score  bias mdl mdl from   mdl to       seq from      seq to       acc trunc   gc
 ----   --------- ------ ----- --- -------- --------    ----------- -----------      ---- ----- ----
  (1) !   9.5e-30  114.6   0.0  cm        1      224 []         569         799 + .. 0.97    no 0.45

                                                                                                                     NC
                            ::::::<<------<<<<-------<<<<<<-------<<<--------<<<<<<___________.>>>>>>>>>----->>>>>>- CS
                  T-box   1 auaAAagCaaUgAaggGGAAaAGUAauucacauccuuauuuUacAGAGAgccggcGgUuGgUGaGA.gccgguaaauaaaugugaauG 87 
                            ++AAAA:CA  GAA::G: A+AGUA:UU:::A   +  UU:   AG GA:: ::CG+U G UG GA G:: :::AA +A U:::AA:G
  fig|525338.3.peg.1804 569 UAAAAAACAGGGAACAGA-AGAGUAGUUGUAAG-GACCUUGCCGAGCGAGUUAUCGAU-GAUGGGAaGAUGACCAAGGA-UUACAACG 652
                            ******************.*************9.999******************999.99999999**********99.9******* PP

                                                                                                                     NC
                            ------->>>>--->>,,<<<<<<<_____________>>>>>>>,<<<______>>>,,,,..............,,,,,,,,,,,, CS
                  T-box  88 AAaauugCCccgGAGcaucuuucccGAAguuaauAgUAgggaaagaCGguuucgccCGUUAu..............UgauuauauaaA 161
                            AA   ++:C:: GAG:+  ::::C:GAA    +UAGUA:G::::  CG UU   C CGUUA                  ++A +   +
  fig|525338.3.peg.1804 653 AACCACAUCUGUGAGUUGGACAGCUGAA---GUUAGUAAGCUGUUUCGGUUGGCCUCGUUAGcggcggaguuuaguGAUAAACUCGUU 737
                            ****************************...889*****************************************9777888888999 PP

                                                                                              NC
                            ,,,<<<<<<<________>>>>>>>.,,,.,<<<<-------<<<<<______>>>>>>>>>::: CS
                  T-box 162 GaGguuguuguaaaaAUucaacaac.AAa.uagGGUGGUACCgCGagaAuaAUcuCGuCCcuUuu 224
                            GAG: U::U:  ++ A  :A::A : AA+ U::GGUGG ACCGCGA:  UAA :UCGUCC::UU+
  fig|525338.3.peg.1804 738 GAGAUUAGUUGUGUGAGCAACUAGUgAAUaUGAGGUGGAACCGCGAU--UAA-AUCGUCCUCUUA 799
                            *************************99999*****************..999.************ PP


>> fig|525338.3.peg.967  ATP phosphoribosyltransferase regulatory subunit (EC 2.4.2.17) [Lactobacillus plantarum subsp. 
 rank     E-value  score  bias mdl mdl from   mdl to       seq from      seq to       acc trunc   gc
 ----   --------- ------ ----- --- -------- --------    ----------- -----------      ---- ----- ----
  (1) !   1.7e-26  102.3   0.0  cm        1      224 []         596         827 + .. 0.94    no 0.45

                                                    v              v         v                    v v            v   NC
                           ::::::<<------<<<<-------<<<<<<-------<<<--------<<<<<<___________.>>>>>>>>>----->>>>>>-- CS
                 T-box   1 auaAAagCaaUgAaggGGAAaAGUAauucacauccuuauuuUacAGAGAgccggcGgUuGgUGaGA.gccgguaaauaaaugugaauGA 88 
                           ++AA  G:  UGA+::G:A AAGUA UU:A: + +U  U: U CAGAGA: C:G: GU+G+UGAGA :C:G : :A A+  :U:AA GA
  fig|525338.3.peg.967 596 UAAACGGUUGUGAUUAGAACAAGUAAUUAAGUC-UUCCUCAUCCAGAGAGCCCGG-GUAGCUGAGAaCCGGACAGACAG-GCUUAACGA 681
                           *******************************98.777788999***********8.788*******9999999888777.99******* PP

                                                                                                                     NC
                           --.---->>>>--->>,,<<<<<<<___._.._________>>>>>>>,<<<____.__>>>,,,,.........,,,,,,,,,,,,,, CS
                 T-box  89 Aa.auugCCccgGAGcaucuuucccGAA.g..uuaauAgUAgggaaagaCGguuuc.gccCGUUAu.........UgauuauauaaAGa 163
                           A    ++:C:: GA:C+ CU:::::GAA     U + A+UA:::::AG CG:+UU  ++:CGUUAU          +  +  A+ A+GA
  fig|525338.3.peg.967 682 ACaCACAUCUAUGAACUGCUAAGGUGAAc-caGUCUCAUUAGCCUUAGCCGAAUUGgUUUCGUUAUccaaguugaCUUGAUCAACAUGA 769
                           *98999**********************5.5699*********************9999***************977888899999*** PP

                                                                     v        v           NC
                           ,<<<<<<<________>>>>>>>.,,,,<<<<-------<<<<<______>>>>>>>>>::: CS
                 T-box 164 GguuguuguaaaaAUucaacaac.AAauagGGUGGUACCgCGagaAuaAUcuCGuCCcuUuu 224
                           G U:::::  +  A  :::::A  AAAUA:GGUGG ACC:CG    UAA   CG:CC:UUU+
  fig|525338.3.peg.967 770 GGUCUACCGUGCGAACGGUAGAUgAAAUAAGGUGGAACCACGC--GUAA--ACGUCCUUUUA 827
                           ***********************9999***************8..5666..8********** PP


>> fig|525362.3.peg.1752  ATP phosphoribosyltransferase regulatory subunit (EC 2.4.2.17) [Lactobacillus ruminis ATCC 256
 rank     E-value  score  bias mdl mdl from   mdl to       seq from      seq to       acc trunc   gc
 ----   --------- ------ ----- --- -------- --------    ----------- -----------      ---- ----- ----
  (1) !   5.2e-23   88.8   0.0  cm        1      224 []         708         944 + .. 0.97    no 0.46

                                                     v                           v             v                 v   NC
                            ::::::<<------<<<<-------<<<<<<-------<<<--------<<<<<<___________>>>>>>>>>----->>>>>>-- CS
                  T-box   1 auaAAagCaaUgAaggGGAAaAGUAauucacauccuuauuuUacAGAGAgccggcGgUuGgUGaGAgccgguaaauaaaugugaauGA 88 
                            +UAA +G:AAUGA ::GGA AA  A :U::CA   + A:::U+ AGAGA::C: :GG +G+UG+GA:C:G:::::U + UG::A: G 
  fig|525362.3.peg.1752 708 UUAAUUGUAAUGACCAGGAGAA--AACUGUCAGAAAGAGCGUUAAGAGAGUCU-UGGGAGCUGUGAACAGACCGCUCG-UGGCAGCGU 791
                            ******************9998..9****************************.56667*****************99.********* PP

                                                                                                                     NC
                            ------>>>>--->>,,<<<<<<<____............_________>>>>>>>,<<<______>>>,,,,.........,,,,,, CS
                  T-box  89 AaauugCCccgGAGcaucuuucccGAAg............uuaauAgUAgggaaagaCGguuucgccCGUUAu.........Ugauua 155
                            A   +GCC:: GA:C+ :U ::::GAA             + + UAGUA:::: A: CGGUU+ ++CCGUUAU          +  U 
  fig|525362.3.peg.1752 792 A-CACGCCUGCGAGCUGAUGAAAUGAACcauuaauauugaACUGUAGUAGUUUUAUCCGGUUAGUUCCGUUAUcgcuguugaCUCGUU 878
                            *.9************************779****************************************************889999 PP

                                                                              v        v           NC
                            ,,,,,,,,,<<<<<<<________>>>>>>>.,,,,<<<<-------<<<<<______>>>>>>>>>::: CS
                  T-box 156 uauaaAGaGguuguuguaaaaAUucaacaac.AAauagGGUGGUACCgCGagaAuaAUcuCGuCCcuUuu 224
                             A+ A+GAG U:::::U +  A +:::::A  AAA : GGUGG ACC:CG :   AA : CG:CC :  +
  fig|525362.3.peg.1752 879 CAACAUGAGGUCCGUAUUGCGAAAUGCGGAUgAAACGGGGUGGAACCACGAU---AA-AACGUCCUCCGA 944
                            999****************************9999***************75...56.68********** PP


>> fig|525366.3.peg.1481  Histidine ABC transporter, permease protein [Lactobacillus vaginalis ATCC 49540]
 rank     E-value  score  bias mdl mdl from   mdl to       seq from      seq to       acc trunc   gc
 ----   --------- ------ ----- --- -------- --------    ----------- -----------      ---- ----- ----
  (1) !     5e-32  123.4   0.0  cm        1      224 []         594         825 + .. 0.99    no 0.43

                                                                                                                     NC
                            ::::::<<------<<<<-------<<<<<<-------<<<--------<<<<<<___________.>>>>>>>>>----->>>>>>- CS
                  T-box   1 auaAAagCaaUgAaggGGAAaAGUAauucacauccuuauuuUacAGAGAgccggcGgUuGgUGaGA.gccgguaaauaaaugugaauG 87 
                             +AAAA:C+A GAA::G:   AGUAA:::A: + CUU :U:U+ AGAGAG::::C GU GGUG GA G::::U:A:  ++U:U:::UG
  fig|525366.3.peg.1481 594 CAAAAAACGAAGAACAGA-CUAGUAAAGAAUUAACUUGCUCUUAAGAGAGUUCACUGU-GGUGGGAuGUGAAUGAGCUGGUGUUCUUG 679
                            ******************.************************************999.***************************** PP

                                                                                                                     NC
                            ------->>>>--->>,,<<<<<<<_____________>>>>>>>,<<<______>>>,,,,................,,,,,,,,,, CS
                  T-box  88 AAaauugCCccgGAGcaucuuucccGAAguuaauAgUAgggaaagaCGguuucgccCGUUAu................Ugauuauaua 159
                            AA   ++:C::  AG:+ :U:::::GAA    ++AGUA:::::A: CGG+ + GCCCGUUA                     +A +UA
  fig|525366.3.peg.1481 680 AAUCACAUCUGCAAGUUGAUCCAUUGAA---GUAAGUAGGUGGAUCCGGGGAAGCCCGUUACagcgcggaguuuaauuAAUGAACUUA 764
                            ****************************...899*******************************************989999999** PP

                                                                                               NC
                            ,,,,,<<<<<<<________>>>>>>>,,,.,<<<<-------<<<<<______>>>>>>>>>::: CS
                  T-box 160 aAGaGguuguuguaaaaAUucaacaacAAa.uagGGUGGUACCgCGagaAuaAUcuCGuCCcuUuu 224
                             +GAGGUU :U:U ++ A +:A: AACAA  U::GGUGG ACC:CG:    AA  :CG:CC:: U+
  fig|525366.3.peg.1481 765 CUGAGGUUGCUUUUGUGAGAAAGUAACAACaUGAGGUGGAACCGCGU---GAA--ACGCCCUCAUA 825
                            **********************************************9...777..9********** PP

>> fig|557433.4.peg.534  Histidine ABC transporter, permease protein [Lactobacillus reuteri JCM 1112]
 rank     E-value  score  bias mdl mdl from   mdl to       seq from      seq to       acc trunc   gc
 ----   --------- ------ ----- --- -------- --------    ----------- -----------      ---- ----- ----
  (1) !   2.3e-29  113.1   0.0  cm        1      224 []         584         928 + .. 0.99    no 0.43

                                                         v                                                 v         NC
                           ::::::<<------<<<<-------<<<<<<-------<<<--------<<<<<<___________>>>>>>>>>----->>>>>>--- CS
                 T-box   1 auaAAagCaaUgAaggGGAAaAGUAauucacauccuuauuuUacAGAGAgccggcGgUuGgUGaGAgccgguaaauaaaugugaauGAA 89 
                           ++AA  :CA UGAA::G:   AGUA:::C:  +    AUU: A AGAGAG:C: : +U G UG GA: :G:U:AAU+ +U :G:::GAA
  fig|557433.4.peg.534 584 UAAAUGACAGUGAACAGA-CUAGUAGAGCUUUA-GGCAUUGCAAAGAGAGUCCUUAAU-GAUGGGAAGGGAUCAAUGUUUCGGCUUGAA 669
                           ******************.************98.99********************99.****************************** PP

                                            v                       v                                                NC
                           ----->>>>--->>,,<<<<<<<_____________>>>>>>>,<<<______>>>,,,,............................. CS
                 T-box  90 aauugCCccgGAGcaucuuucccGAAguuaauAgUAgggaaagaCGguuucgccCGUUAu............................. 149
                              ++:C:: GAG:+ : :U:C:GAA+   AUAGUA:G:A: : CGG+ + GCCCGUUA                              
  fig|557433.4.peg.534 670 UCACAUCUGUGAGUUGGCCUUCUGAAAGCCAUAGUAGGAAGACCCGGGGAAGCCCGUUACagcgcggaguuuauuuuaaugaacucacu 758
                           ***************************************************************************************** PP

                                                                                                                     NC
                           ......................................................................................... CS
                 T-box 150 ......................................................................................... 149
                                                                                                                    
  fig|557433.4.peg.534 759 aaggcuauuauucgugagaaaauagcaagaugagguggaaccgcggaaacgcccucguagccaguuuaggcucgaggguguuuuuuguu 847
                           ***************************************************************************************** PP

                                                                                            v      v            NC
                           .......,,,,,,,,,,,,,,,<<<<<<<________>>>>>>>,,,..,<<<<-------<<<<<______>>>>>>>>>::: CS
                 T-box 150 .......UgauuauauaaAGaGguuguuguaaaaAUucaacaacAAa..uagGGUGGUACCgCGagaAuaAUcuCGuCCcuUuu 224
                                     + A +UA + AG ::::U:U +  A +:A:::: AAA  U::GGUGG ACC:CGA    +A  UCG:CC::U  
  fig|557433.4.peg.534 848 ucauuaaAAUAGACUUAUUAAGGCAAAUAUUGCGAAAUAUUUGUAAAcaUGAGGUGGAACCACGAU--GUA-CUCGUCCUCUAG 928
                           ******988899999999999***********************8888*****************8..999.8*********** PP


>> fig|568703.9.peg.1193  Histidine ABC transporter, permease protein [Lactobacillus rhamnosus GG]
 rank     E-value  score  bias mdl mdl from   mdl to       seq from      seq to       acc trunc   gc
 ----   --------- ------ ----- --- -------- --------    ----------- -----------      ---- ----- ----
  (1) !     1e-23   91.2   0.0  cm        1      224 []         503         729 + .. 0.95    no 0.48

                                                                                                                     NC
                            ::::::<<------<<<<-------<<<<<<-------<<<--------<<<<<<___________.>>>>>>>>>----->>>>>>- CS
                  T-box   1 auaAAagCaaUgAaggGGAAaAGUAauucacauccuuauuuUacAGAGAgccggcGgUuGgUGaGA.gccgguaaauaaaugugaauG 87 
                            AU AAA:C++UGA :GG:A      AU:: C  +C+U ::U ACAG GAG:::G:G U G UG +A :C:::UA:: A   G ::AU 
  fig|568703.9.peg.1193 503 AUUAAAGCGUUGAGUGGAAU---CGAUAAGCGGUCAUGGUUCACAGCGAGUUCGGGUU-GAUGGAAaCCGAAUAGCCAUCCGUUUAUC 586
                            ******************43...45999999999********************9666.88888888************999999998 PP

                                                                                                                     NC
                            ------->>>>--->>,,<<<<<<<_____________>>>>>>>,<<<______>>>,,,,...........,,,,,,,,,,,,,,, CS
                  T-box  88 AAaauugCCccgGAGcaucuuucccGAAguuaauAgUAgggaaagaCGguuucgccCGUUAu...........UgauuauauaaAGaG 164
                            A    ++:CC: GAG:  :::::::GAA   AA AGUA::::::: CG UU  GC CGUUAU               +A ++ A+GAG
  fig|568703.9.peg.1193 587 A--CACAUCCAUGAGU-GGACGAUUGAA--CAACAGUAGGUCGUCUCGGUUGGGCUCGUUAUcgccgugguugAAGCAACUACAUGAG 669
                            8..8899*********.9**********..999****************************************999999********* PP

                                                                                           NC
                            <<<<<<<________>>>>>>>,,,..,<<<<-------<<<<<______>>>>>>>>>::: CS
                  T-box 165 guuguuguaaaaAUucaacaacAAa..uagGGUGGUACCgCGagaAuaAUcuCGuCCcuUuu 224
                            GU: :U:  ++ A  :A: :ACAAA  U::GGUGG ACCGCG:   UAA  :CGUCC::UU+
  fig|568703.9.peg.1193 670 GUUGAUUGUGUGAGCAAUUGACAAAucUGAGGUGGAACCGCGGU-UUAA-GCCGUCCUCUUA 729
                            **********************8877******************.5666.************ PP


>> fig|568703.9.peg.1362  ATP phosphoribosyltransferase regulatory subunit (EC 2.4.2.17) [Lactobacillus rhamnosus GG]
 rank     E-value  score  bias mdl mdl from   mdl to       seq from      seq to       acc trunc   gc
 ----   --------- ------ ----- --- -------- --------    ----------- -----------      ---- ----- ----
  (1) !   1.2e-27  106.7   0.0  cm        1      224 []         627         880 + .. 0.97    no 0.50

                                                                                 vv           vv                     NC
                            ::::::<<------<<<<-------<<<<<<-------<<<--------<<<<<<___________>>>>>>>>>----->>>>>>-- CS
                  T-box   1 auaAAagCaaUgAaggGGAAaAGUAauucacauccuuauuuUacAGAGAgccggcGgUuGgUGaGAgccgguaaauaaaugugaauGA 88 
                             +  AAG:  UGA+::G:  AAGUA::U::: +    A:U: ACAGAGAGC::  G+UUG+UGAGA+ ::GU:A:U+  +:::A::GA
  fig|568703.9.peg.1362 627 CAUGAAGUUGUGAUUAGACCAAGUAGGUUGGCA--CCAAUCCACAGAGAGCGCC-GAUUGCUGAGAACGCGUGAUUG--ACCGACUGA 709
                            ********************************9..777**************96.8999*******99*******99..599****** PP

                                                    v             v                                                  NC
                            --.---->>>>--->>,,<<<<<<<_____________>>>>>>>,<<<____.__>>>,,,,......................... CS
                  T-box  89 Aa.auugCCccgGAGcaucuuucccGAAguuaauAgUAgggaaagaCGguuuc.gccCGUUAu......................... 149
                            A    ++:C:: GA:C+U::U::C GAA      AGUA G::A::ACG:+  + ++:CGUUAU                         
  fig|568703.9.peg.1362 710 ACaCACAUCUAAGAACUUGAUAGCCGAA---CCGAGUAAGCUAUCACGCACCUgUUGCGUUAUcaccgcugccaauaacaguucgcgc 794
                            *988999*********************...899*****************99999******************************** PP

                                                                                                                    NC
                            ...........,,,,,,,,,,,,,,,<<<<<<<________>>>>>>>,,,.,<<<<-------<<<<<______>>>>>>>>>::: CS
                  T-box 150 ...........UgauuauauaaAGaGguuguuguaaaaAUucaacaacAAa.uagGGUGGUACCgCGagaAuaAUcuCGuCCcuUuu 224
                                        GAUU  ++ A+GAGGU:::: U ++AA   ::::ACAAA U::GGUGGUACC:CGA:  U A :UCG:CC::  +
  fig|568703.9.peg.1362 795 aagccgacaugGGAUUGGUAGAUGAGGUUUGGGUCGUAAGGUCCAGACAAAuUGAGGUGGUACCGCGAAGUUGA-UUCGCCCUCGAA 880
                            ***********99999********************************8877*****************88888.************ PP


>> fig|585506.3.peg.1329  Histidine ABC transporter, permease protein [Weissella paramesenteroides ATCC 33313]
 rank     E-value  score  bias mdl mdl from   mdl to       seq from      seq to       acc trunc   gc
 ----   --------- ------ ----- --- -------- --------    ----------- -----------      ---- ----- ----
  (1) !   7.2e-21   80.2   0.0  cm        1      224 []         673         899 + .. 0.88    no 0.39

                                             v           v                         v            v              v     NC
                            ::::::<<------<<<<-------<<<<<<-------<<<.--------<<<<<<____._______>>>>>>>>>----->>>>>> CS
                  T-box   1 auaAAagCaaUgAaggGGAAaAGUAauucacauccuuauuu.UacAGAGAgccggcGgUu.GgUGaGAgccgguaaauaaaugugaau 86 
                            A+AAAA:: +UGA+:GG  A+AGUA:U:: : U  +U UU: UA AGAGA:::::    + G+UGA+A ::::::AA +  +: ::A:
  fig|585506.3.peg.1329 673 AAAAAAGAUUUGAUUGGA-AGAGUAGUCUUGUU--AUCUUGuUAAAGAGAGUUACGCUGAaGCUGAAAAGUAACCAAGGU-ACUAGAU 756
                            ***************999.*************9..6666651569**********655558*************666665.99***** PP

                                    v          vv    v             v    vv                                           NC
                            -------->>>>--->>,,<<<<<<<_____________>>>>>>>,<<<______>>>,,,,...................,,,,,, CS
                  T-box  87 GAAaauugCCccgGAGcaucuuucccGAAguuaauAgUAgggaaagaCGguuucgccCGUUAu...................Ugauua 155
                            GAA   ++ CC: GA::AUC :::C  AA           G:::   C :+U  + : GUUAU                   U A+U 
  fig|585506.3.peg.1329 757 GAACCACACCCAAGAUUAUCGGAGCCUAA---------UCGUUC--CCGUGUCAUGAUGUUAUccaugagugccauuugauaUCAAUG 833
                            ******************96555555444.........344444..577777777788899999999*************99999*** PP

                                     v                    v                                        NC
                            ,,,,,,,,,<<<<<<<________>>>>>>>,,,.,<<<<-------<<<<<______>>>>>>>>>::: CS
                  T-box 156 uauaaAGaGguuguuguaaaaAUucaacaacAAa.uagGGUGGUACCgCGagaAuaAUcuCGuCCcuUuu 224
                             ++  AGAG :U:: :UA++AAU : ::A: AAA U::GGUGG ACC:CGA   UAA  UCG:CC::   
  fig|585506.3.peg.1329 834 GUACUAGAGUAUUAGCUAGUAAUGGUUAAUUAAAcUGAGGUGGAACCACGA--GUAA--UCGUCCUCAAG 899
                            *******************************8888****************..6766..*********** PP


>> fig|701521.8.peg.668  Histidine ABC transporter, permease protein [Pediococcus claussenii ATCC BAA-344]
 rank     E-value  score  bias mdl mdl from   mdl to       seq from      seq to       acc trunc   gc
 ----   --------- ------ ----- --- -------- --------    ----------- -----------      ---- ----- ----
  (1) !   6.5e-26   99.7   0.0  cm        1      224 []         720         947 + .. 0.96    no 0.40

                                                      vv                                                      vv     NC
                           ::::::<<------<<<<-------<<<<<<-------<<<--------<<<<<<___________.>>>>>>>>>----->>>>>>-- CS
                 T-box   1 auaAAagCaaUgAaggGGAAaAGUAauucacauccuuauuuUacAGAGAgccggcGgUuGgUGaGA.gccgguaaauaaaugugaauGA 88 
                            +A  A:CAA GAA::G: A+AGUA::  ::     +AUUUU+ AG GAG::G:: +   GUG+GA ::C::UAAAU AA+::+ ::GA
  fig|701521.8.peg.668 720 GAAUUAACAAAGAACAGA-AGAGUAGCG-UGU---CAAUUUUUAAGCGAGUUGUGAAG-AGUGUGAgCACAAUAAAUUAAACAUGGCGA 802
                           ******************.*******84.444...67999999***********9766.89*****9************877788**** PP

                                                                                                                     NC
                           ------>>>>--->>,,<<<<<<<_____________>>>>>>>,<<<______>>>,,,,.............,,,,,,,,,,,,,,, CS
                 T-box  89 AaauugCCccgGAGcaucuuucccGAAguuaauAgUAgggaaagaCGguuucgccCGUUAu.............UgauuauauaaAGaG 164
                           A   ++:C:: GAG:+ : :::::GAA  UAAUAGUA::::: : CGGU + +CCCGUUAU             U  U+A +U  +GAG
  fig|701521.8.peg.668 803 ACCACAUCUGCGAGUUGAGAGAUUGAA-CUAAUAGUAGGUCUUUCCGGUAA-UCCCGUUAUcauuggaguuaauUAUUAACUUCCUGAG 889
                           ***************************.***********************.99********************99999********** PP

                                                                                         NC
                           <<<<<<<________>>>>>>>.,,,,<<<<-------<<<<<______>>>>>>>>>::: CS
                 T-box 165 guuguuguaaaaAUucaacaac.AAauagGGUGGUACCgCGagaAuaAUcuCGuCCcuUuu 224
                           GU: U :+ ++ A U: A :AC AA U: GGUGG A CGCGA   U+   UCGUCC :UU+
  fig|701521.8.peg.668 890 GUUGUGCAUGUGAGUGUAUGACgAACUGGGGUGGAAUCGCGAU--UUU-GUCGUCCUCUUA 947
                           **********************8888****************9..888.9*********** PP


>> fig|714313.3.peg.175  Histidine ABC transporter, permease protein [Lactobacillus sanfranciscensis TMW 1.1304]
 rank     E-value  score  bias mdl mdl from   mdl to       seq from      seq to       acc trunc   gc
 ----   --------- ------ ----- --- -------- --------    ----------- -----------      ---- ----- ----
  (1) !   1.7e-20   78.8   0.0  cm        1      224 []         707         939 + .. 0.91    no 0.45

                                 v          v       v                             v           v                  v   NC
                           ::::::<<------<<<<-------<<<<<<-------<<<.--------<<<<<<___________>>>>>>>>>----->>>>>>-- CS
                 T-box   1 auaAAagCaaUgAaggGGAAaAGUAauucacauccuuauuu.UacAGAGAgccggcGgUuGgUGaGAgccgguaaauaaaugugaauGA 88 
                           +U AAA : AUGAA:G:  A+AGUA :::A:     U :U:  + AGAGA::C:: GGU+G+UGA+A+::G:::A:UA+  :U::: GA
  fig|714313.3.peg.175 707 UUUAAAUAUAUGAACGAA-AGAGUAACCUAUUG--GUGCUGaCUGAGAGAGUCAC-GGUAGCUGAAAAGUGACCAGUAG-CAUAGGCGA 790
                           ******************.*************9..5555551679*********9.8999*************666655.********* PP

                                 v       v          v             v                                                  NC
                           ------>>>>--->>,..,<<<<<<<_____________>>>>>>>,<<<______>>>,,,,.......................,,, CS
                 T-box  89 AaauugCCccgGAGca..ucuuucccGAAguuaauAgUAgggaaagaCGguuucgccCGUUAu.......................Uga 152
                           A   ++ :C: GA: A   :U:U:: +AA           ::A:A: CG        CGUUA+                        G 
  fig|714313.3.peg.175 791 ACCACACUCGCGAUCAuuGAUAUAGCAAA----------ACUAUAUCCGGCCGACGUCGUUAAaugucgcaccuuacauucuagaaCGU 869
                           *************9886556666666666..........66666677***************************************888 PP

                                                                                 v      v            NC
                           ,,,,,,,,,,,,<<<<<<<________>>>>>>>.,,,,<<<<-------<<<<<______>>>>>>>>>::: CS
                 T-box 153 uuauauaaAGaGguuguuguaaaaAUucaacaac.AAauagGGUGGUACCgCGagaAuaAUcuCGuCCcuUuu 224
                            +  +   +GAG::: U:G A++AAU C:A ::: AA +::GGUGG ACC:CGA     A  UCG:CC::   
  fig|714313.3.peg.175 870 CAGGUGCCUGAGAGUUUAGCAGUAAUGCUAGGCUgAACAGAGGUGGAACCACGAA--CGA-AUCGUCCUCAAG 939
                           889999999*************************8888****************7..888.7*********** PP


>> fig|762051.3.peg.1596  ATP phosphoribosyltransferase regulatory subunit (EC 2.4.2.17) / ATP phosphoribosyltransferase
 rank     E-value  score  bias mdl mdl from   mdl to       seq from      seq to       acc trunc   gc
 ----   --------- ------ ----- --- -------- --------    ----------- -----------      ---- ----- ----
  (1) !   6.9e-21   80.6   0.2  cm        1      224 []         382         613 + .. 0.90    no 0.40

                                                                                                                     NC
                            ::::::<<-----.-<<<<-------<<<<<<-------<<<--------<<<<<<____......_______.>>>>>>>>>----- CS
                  T-box   1 auaAAagCaaUgA.aggGGAAaAGUAauucacauccuuauuuUacAGAGAgccggcGgUu......GgUGaGA.gccgguaaauaaau 80 
                            ++AAA :C+ UGA A::GGAA+AGUAAUU:A:AU  +U U::UACAGA A: :::: +          UGAGA :::: :::A +  U
  fig|762051.3.peg.1596 382 UAAAACACGCUGAaAUCGGAAGAGUAAUUAAAAU-AAUGUUGUACAGAAAGUGCCUAAGCuaacgcAUUGAGAuGGGCGCCUACGU-U 467
                            *********996559*****************98.8999***********999888542224555555666665888999999888.9 PP

                                                           v             v                                           NC
                            >>>>>>-------->>>>--->>,,<<<<<<<_____________>>>>>>>,<<<______>>>,,,,...............,,,, CS
                  T-box  81 gugaauGAAaauugCCccgGAGcaucuuucccGAAguuaauAgUAgggaaagaCGguuucgccCGUUAu...............Ugau 153
                            :U:AAUGAAA  ++CC:: GAG:  ::U::: +AA           :::A:: CGG+ +C+CCCG UA                U   
  fig|762051.3.peg.1596 468 UUUAAUGAAACACACCGAUGAGUGAAAUGAUAAAA----------AAUCAUUUCGGAAACUCCCGAUACcgaguacaccuguguUAGC 545
                            9**********************999999988888..........89999999*******************************9999 PP

                                                                                v        v           NC
                            ,,,,,,,,,,,<<<<<<<________>>>>>>>,,,.,<<<<-------<<<<<______>>>>>>>>>::: CS
                  T-box 154 uauauaaAGaGguuguuguaaaaAUucaacaacAAa.uagGGUGGUACCgCGagaAuaAUcuCGuCCcuUuu 224
                            +  + AA+GAG::: U::+ + AA U::A :::AAA  A:GGUGG A C:CG    +AA   CG:CC:U  +
  fig|762051.3.peg.1596 546 AGGUGAAUGAGUAGGUAAACGCAAGUUUAUCUAAAAuCAAGGUGGGAACACGC--GAAA--ACGUCCUUGCA 613
                            *********************************8877***************8..3444..8********** PP


>> fig|762051.3.peg.1613  Histidine ABC transporter, permease protein [Leuconostoc kimchii IMSNU11154]
 rank     E-value  score  bias mdl mdl from   mdl to       seq from      seq to       acc trunc   gc
 ----   --------- ------ ----- --- -------- --------    ----------- -----------      ---- ----- ----
  (1) !   9.1e-31  118.5   0.1  cm        1      224 []         597         819 + .. 0.97    no 0.42

                                                                                                                     NC
                            ::::::<<------<<<<-------<<<<<<-------<<<--------<<<<<<___________>>>>>>>>>----->>>>>>-- CS
                  T-box   1 auaAAagCaaUgAaggGGAAaAGUAauucacauccuuauuuUacAGAGAgccggcGgUuGgUGaGAgccgguaaauaaaugugaauGA 88 
                            ++AAAA:C++UGA ::G: A+AGUA:UU: :    +U :U:U+CAGAGAG:::GCGG U GUG+GAGC:::U:A:UA   : :AA:GA
  fig|762051.3.peg.1613 597 UAAAAAACGUUGAGCAGA-AGAGUAGUUUGAG---AUUUUCUUCAGAGAGUUUGCGGGUAGUGUGAGCAAAUGAUUAU-CUUAAAUGA 679
                            ******************.***********98...688999*******************************999999.788****** PP

                                                                                                                     NC
                            ------>>>>--->>,,<<<<<<<_____________>>>>>>>,<<<______>>>,,,,...........,,,,,,,,,,,,,,,< CS
                  T-box  89 AaauugCCccgGAGcaucuuucccGAAguuaauAgUAgggaaagaCGguuucgccCGUUAu...........UgauuauauaaAGaGg 165
                            AA  ++:C:: GAG:    U::::GAA   +++AGUA::::A   CGG+ U+GCCCGUUAU           U+ U A +UA +GAG:
  fig|762051.3.peg.1613 680 AACACAUCUGCGAGU-GUGUGAUUGAA--GUUAAGUAGGUCAUGUCGGGGUUGCCCGUUAUcgcauacagucUUUUGACUUAUUGAGA 764
                            ***************.99*********..6778***************************************99************** PP

                                                                    v        v           NC
                            <<<<<<________>>>>>>>,,,.,<<<<-------<<<<<______>>>>>>>>>::: CS
                  T-box 166 uuguuguaaaaAUucaacaacAAa.uagGGUGGUACCgCGagaAuaAUcuCGuCCcuUuu 224
                            : :::: A++ AU :::: :: A+ +::GGUGG ACC:CG    +AA   CG:CC::U +
  fig|762051.3.peg.1613 765 CGUAAUCAGUGAUGGUUAUGUGAUaAGAGGUGGAACCGCGG---AAA--ACGCCCUCUGA 819
                            *********************8888***************7...666..7********** PP


>> fig|862514.3.peg.712  Histidine ABC transporter, permease protein [Pediococcus acidilactici DSM 20284]
 rank     E-value  score  bias mdl mdl from   mdl to       seq from      seq to       acc trunc   gc
 ----   --------- ------ ----- --- -------- --------    ----------- -----------      ---- ----- ----
  (1) !   6.6e-29  111.3   0.0  cm        1      224 []         546         774 + .. 0.97    no 0.43

                                                                                                                     NC
                           ::::::<<------<<<<-------<<<<<<-------<<<--------<<<<<<___________.>>>>>>>>>----->>>>>>-- CS
                 T-box   1 auaAAagCaaUgAaggGGAAaAGUAauucacauccuuauuuUacAGAGAgccggcGgUuGgUGaGA.gccgguaaauaaaugugaauGA 88 
                           +     :CAAUGA+::G: A+AGUA:U::AC U ++  U:: A AG GA C::G:G+ UGGUG +A :C::G ::A++   GU::A:GA
  fig|862514.3.peg.712 546 UGUUUGACAAUGAUCAGA-AGAGUAGUCUACGU-UACUUCGAAAAGCGACCUAGGGAAUGGUGCAAgCCUAGGCGAAGC-CGUAGAUGA 631
                           ******************.*************9.888999***********************************9999.9******** PP

                                                                                                                     NC
                           ------>>>>--->>,,<<<<<<<_____________>>>>>>>,<<<______>>>,,,,...........,,,,,,,,,,,,,,,<< CS
                 T-box  89 AaauugCCccgGAGcaucuuucccGAAguuaauAgUAgggaaagaCGguuucgccCGUUAu...........UgauuauauaaAGaGgu 166
                           A   ++:C:: GAG:+ :U: CC:GAA + A++A UA:GG :A: CGGU + ++CCGUUAU            +  +A +U+ +GAG U
  fig|862514.3.peg.712 632 ACCACAUCUGUGAGUUGAUAGCCUGAA-AAAUAACUAGGGUUAUCCGGUAA-UUCCGUUAUcauuuaaguuaAUGCAACUUUCUGAGGU 718
                           ***************************.99999******************.99****************99889999999999***** PP

                                                                                        NC
                           <<<<<________>>>>>>>,,,..,<<<<-------<<<<<______>>>>>>>>>::: CS
                 T-box 167 uguuguaaaaAUucaacaacAAa..uagGGUGGUACCgCGagaAuaAUcuCGuCCcuUuu 224
                           : :::  +  A  ::: :A AAA  U::GGUGG ACCGCGA   UAAU UCGUCC::UU+
  fig|862514.3.peg.712 719 UGACUGCGCGAGCAGUUGAUAAAuaUGAGGUGGAACCGCGA---UAAU-UCGUCCUCUUA 774
                           ********************7777*****************...8997.*********** PP

>> fig|911104.3.peg.1071  Histidine ABC transporter, permease protein [Weissella cibaria KACC 11862]
 rank     E-value  score  bias mdl mdl from   mdl to       seq from      seq to       acc trunc   gc
 ----   --------- ------ ----- --- -------- --------    ----------- -----------      ---- ----- ----
  (1) !   3.9e-22   85.1   0.0  cm        1      224 []         713         947 + .. 0.90    no 0.44

                                             v            v                       v            v             v       NC
                            ::::::<<------<<<<-------<<<<<<-------<<<--------<<<<<<____._______>>>>>>>>>----->>>>>>- CS
                  T-box   1 auaAAagCaaUgAaggGGAAaAGUAauucacauccuuauuuUacAGAGAgccggcGgUu.GgUGaGAgccgguaaauaaaugugaauG 87 
                             + AAA:: +UGA+:GG   +AGUA:UU:A     U AUU: + AGAGA:::G   + + G+UG GA  C::::AAU++   U:AA:G
  fig|911104.3.peg.1071 713 CAUAAAGAUUUGAUUGGA-CGAGUAGUUUAACG--UCAUUGCUUAGAGAGUUGUGCAGAaGCUGGGAAGCAACCAAUGG-CCUAAAUG 796
                            ***************999.***********999..******************9766667*******99*********9.889***** PP

                                   v           v     v             v     v                                           NC
                            ------->>>>--->>,.,<<<<<<<_____________>>>>>>>,<<<______>>>,,,,.....................,,,, CS
                  T-box  88 AAaauugCCccgGAGca.ucuuucccGAAguuaauAgUAgggaaagaCGguuucgccCGUUAu.....................Ugau 153
                            AA   ++ CC: GA::A   :U:C: G        A  A :G:A:  CG:UU  +C:CGUUAU                         
  fig|911104.3.peg.1071 797 AACCACACCCAUGAUUAuCGGUACAAGUC------AAAACUGUAC-CCGAUUCGUCUCGUUAUcgacgcgcgccuguuuugauuGAGC 877
                            ****************9534444444444......4444444444.5************************************97778 PP

                                                                                 v      v            NC
                            ,,,,,,,,,,,<<<<<<<________>>>>>>>,,,.,<<<<-------<<<<<______>>>>>>>>>::: CS
                  T-box 154 uauauaaAGaGguuguuguaaaaAUucaacaacAAa.uagGGUGGUACCgCGagaAuaAUcuCGuCCcuUuu 224
                            +    + +GAG:::::U:U+++AA +:A:::::AAA U::GGUGG ACC:CGA  AU+A  UCG:CC::   
  fig|911104.3.peg.1071 878 AGGGGUCUGAGUGUUAUUUGGUAACAAAUAGCAAAAuUGAGGUGGAACCACGAA-AUUA-GUCGUCCUCAAG 947
                            88889999*************************7777****************9.8888.9*********** PP


>> fig|272623.7.peg.1301  Histidinol-phosphate aminotransferase (EC 2.6.1.9) [Lactococcus lactis subsp. lactis Il1403]
 rank     E-value  score  bias mdl mdl from   mdl to       seq from      seq to       acc trunc   gc
 ----   --------- ------ ----- --- -------- --------    ----------- -----------      ---- ----- ----
  (1) !   8.1e-24   91.9   0.0  cm        1      224 []         725         942 + .. 0.90    no 0.39

                                             v                                    v           v                      NC
                            ::::::<<------<<<<-------<<<<<<-------<<<--------<<<<<<___________>>>>>>>>>----->>>>>>-- CS
                  T-box   1 auaAAagCaaUgAaggGGAAaAGUAauucacauccuuauuuUacAGAGAgccggcGgUuGgUGaGAgccgguaaauaaaugugaauGA 88 
                            A AAA G:+A +  :G: AA+AGUA:U::::    U+ :::U+ AGAGAGCC::  GUUG+UGAGA+::GGU:::+ A U::::A:GA
  fig|272623.7.peg.1301 725 ACAAACGAGAGA--UGAAAAGAGUAGUCUUAGG--UAUCAGUUGAGAGAGCCUU--GUUGCUGAGAAAAGGUCUGAUA-UUGGGAUGA 805
                            ******997776..9999**************9..******************9..99*******************9.9******** PP

                                  v                 v   vvv             vvv   v                                      NC
                            ------>>>>--->>,.......,<<<<<<<_____________>>>>>>>,<<<______>>>,,,,..........,,,,,,,,,, CS
                  T-box  89 AaauugCCccgGAGca.......ucuuucccGAAguuaauAgUAgggaaagaCGguuucgccCGUUAu..........Ugauuauaua 159
                            A   ++ :C:   :C                    + A+UA+UA G      CG:U    +:CGUUA+          U+AU+A +UA
  fig|272623.7.peg.1301 806 ACCACACUCA---UCGcuaucuuACU--------CACAUUAUUAUGU--GAGCGUUAG-CUGCGUUAAugcuaaguugUUAUAACUUA 879
                            ******9999...8864443333222........2444566666444..345*****9.99*************************** PP

                                                                          v        v           NC
                            ,,,,,<<<<<<<________>>>>>>>,,,.,<<<<-------<<<<<______>>>>>>>>>::: CS
                  T-box 160 aAGaGguuguuguaaaaAUucaacaacAAa.uagGGUGGUACCgCGagaAuaAUcuCGuCCcuUuu 224
                              GAG U:::U:U ++ A +:A:::A AAA UA:GGUGG ACC:CG :  UAA : CG:CC:UU +
  fig|272623.7.peg.1301 880 CCGAGGUCACUUUUGUGAAAAAGUGAUAAAuUAAGGUGGAACCACGAU--UAA-ACCGUCCUUUAA 942
                            ***************************8877*****************..999.************ PP

>> fig|467705.9.peg.1388  Histidinol-phosphate aminotransferase (EC 2.6.1.9) [Streptococcus gordonii str. Challis substr
 rank     E-value  score  bias mdl mdl from   mdl to       seq from      seq to       acc trunc   gc
 ----   --------- ------ ----- --- -------- --------    ----------- -----------      ---- ----- ----
  (1) !   7.2e-19   72.7   0.0  cm        1      224 []         616         848 + .. 0.93    no 0.50

                                                                  v v             v           v     v v              NC
                            ::::::<<------<<<<-------<<<<<<-------<<<--------<<<<<<___________>>>>>>>>>----->>>>>>-- CS
                  T-box   1 auaAAagCaaUgAaggGGAAaAGUAauucacauccuuauuuUacAGAGAgccggcGgUuGgUGaGAgccgguaaauaaaugugaauGA 88 
                            +  AAA:C+AUGA :G::AA    A:U::A: +    A+:  ACAGAGAG:::   +U GGUGAGA  :::U : +A   :U::A:GA
  fig|467705.9.peg.1388 616 UCGAAAGCGAUGAGAGAAAA----AGUCUAAGA---CAAGAAACAGAGAGUGCUUAAU-GGUGAGACGGCAUCC-AAUCCUUAGACGA 694
                            ******************77....4******96...4555689**********99998.*******99***954.555699******* PP

                                                                                                                     NC
                            ------>>>>--->>,,<<<<<<<____............_________>>>>>>>,<<<____.__>>>,,,,...........,,, CS
                  T-box  89 AaauugCCccgGAGcaucuuucccGAAg............uuaauAgUAgggaaagaCGguuuc.gccCGUUAu...........Uga 152
                                ++::C: GAG:  C: :: CGAA+               A A UAG :: :GACGG U   ++CCGUUAU              
  fig|467705.9.peg.1388 695 --CACAUUCUUGAGU-GCGGGUGCGAAAucugucaguagaCCGAGACUAGUGCUCGACGGCUGAuUACCGUUAUcaaucuggaguCCC 779
                            ..8888*********.9**********8899*******9999999999**************9999*******************889 PP

                                                                                                      NC
                            ,,,,,,,,,,,,<<<<<<<________>>>>>>>,,,.,<<<<-------<<<<<______>>>>>>>>>::: CS
                  T-box 153 uuauauaaAGaGguuguuguaaaaAUucaacaacAAa.uagGGUGGUACCgCGagaAuaAUcuCGuCCcuUuu 224
                             UA +   AGAG ::::U:+++  A U:A:::: AAA +A:GGUGG ACCGCG:   U A  :CGUCC:U  +
  fig|467705.9.peg.1388 780 GUACUCCCAGAGGGUCCUCAGGCGACUGAGGGCUAAAuAAAGGUGGAACCGCGU--GUCA--ACGUCCUUGCA 848
                            99999*****************************8877***************9..6666..9********** PP


>> fig|525379.3.peg.447  Histidinol-phosphate aminotransferase (EC 2.6.1.9) [Streptococcus equinus ATCC 9812]
 rank     E-value  score  bias mdl mdl from   mdl to       seq from      seq to       acc trunc   gc
 ----   --------- ------ ----- --- -------- --------    ----------- -----------      ---- ----- ----
  (1) !   2.3e-19   74.6   0.0  cm        1      224 []         722         950 + .. 0.87    no 0.47

                                                                 v v                                v v              NC
                           ::::::<<------<<<<-------<<<<<<-------<<<--------<<<<<<___________.>>>>>>>>>----->>>>>>-- CS
                 T-box   1 auaAAagCaaUgAaggGGAAaAGUAauucacauccuuauuuUacAGAGAgccggcGgUuGgUGaGA.gccgguaaauaaaugugaauGA 88 
                           A+AAAA:CA UGA+:G::A     A:::: : +C   A :+ ACAGAGAG ::::G+U GGUGAGA :::: U : +A   : ::::GA
  fig|525379.3.peg.447 722 AAAAAAGCAGUGAUAGAAAG----AGCCUGAGAC---AACAAACAGAGAGUGCUUGAU-GGUGAGAaAAGCGU-GCAAUCCUUGGGCGA 801
                           ******************44....5999999964...4445799*****999999998.*******9999999.5566689999****9 PP

                                                                              v       v                              NC
                           ------>>>>--->>,,<<<<<<<____...._________>>>>>>>,<<<____.__>>>,,,,.............,,,,,,,,,, CS
                 T-box  89 AaauugCCccgGAGcaucuuucccGAAg....uuaauAgUAgggaaagaCGguuuc.gccCGUUAu.............Ugauuauaua 159
                               ++::C: GAG:  C:U:: CGAA     +U A AGUAG ::A:GACG +U    + CGUUA               G +  U ++
  fig|525379.3.peg.447 802 --CACAUUCUUGAGU-GCGUGUGCGAACucuuAUGACAGUAGUACACGACGCGUGGuCUACGUUACagacuagaagucaCGUACUUCAU 887
                           ..8888*********.9**********77999*******************99998899******************765566666666 PP

                                     v          v                                             NC
                           ,,,,,<<<<<<<________>>>>>>>,,,.,<<<<-------<<<<<______>>>>>>>>>::: CS
                 T-box 160 aAGaGguuguuguaaaaAUucaacaacAAa.uagGGUGGUACCgCGagaAuaAUcuCGuCCcuUuu 224
                           +AGAG::: : : +  A UU: : :::AA+ + :GGUGG ACC:CG :  U+A : CG:CC:   +
  fig|525379.3.peg.447 888 GAGAGCAGUAAAGGCGACUUUCUGCUGAAUcAGAGGUGGAACCACGUU--UUA-AGCGUCCUUGCA 950
                           666666666666666666666666666*********************..99*.************ PP


>> fig|873449.3.peg.1675  Biosynthetic Aromatic amino acid aminotransferase beta (EC 2.6.1.57) @ Histidinol-phosphate am
 rank     E-value  score  bias mdl mdl from   mdl to       seq from      seq to       acc trunc   gc
 ----   --------- ------ ----- --- -------- --------    ----------- -----------      ---- ----- ----
  (1) !   4.7e-17   65.7   0.0  cm        1      224 []         712         931 + .. 0.84    no 0.50

                                  v          v                                    v            v                     NC
                            ::::::<<------<<<<-------<<<<<<-------<<<--------<<<<<<___________.>>>>>>>>>----->>>>>>- CS
                  T-box   1 auaAAagCaaUgAaggGGAAaAGUAauucacauccuuauuuUacAGAGAgccggcGgUuGgUGaGA.gccgguaaauaaaugugaauG 87 
                              AAAA C+AUGA :G: A AAG  : ::A: +    A::: ACAGAGAG::::  GUUG+UGAGA +::::U:::     :U:: : 
  fig|873449.3.peg.1675 712 CGAAAAACGAUGAGAGA-ACAAGCGCUAAAUCA----ACUG-ACAGAGAGUGCC--GUUGCUGAGAaAGGCAUCUGG----AUUUGGC 787
                            *************9877.599996533333333....2333.599999988887..688******965788884332....3333333 PP

                                   v       v                                                                         NC
                            ------->>>>--->>,,<<<<<<<___.__________>>>>>>>,<<<______>>>,,,,...........,,,,,,,,,,,,,, CS
                  T-box  88 AAaauugCCccgGAGcaucuuucccGAA.guuaauAgUAgggaaagaCGguuucgccCGUUAu...........UgauuauauaaAGa 163
                             A A    :C: GAG   C:::: CGAA G UAA AGUAG ::::GACGG+U  ++CCGUUA+            + U A +U A GA
  fig|873449.3.peg.1675 788 CACACA-GUCUUGAGC-GCAGGUGCGAAcGCUAACAGUAGUGCCUGACGGGUGGUUCCGUUAAaagccagaaguCUUUGACUUCACGA 873
                            353555.5778999*8.9**********88*******************************************98889999999**** PP

                                                                                           NC
                            ,<<<<<<<________>>>>>>>.,,,,<<<<-------<<<<<______>>>>>>>>>::: CS
                  T-box 164 GguuguuguaaaaAUucaacaac.AAauagGGUGGUACCgCGagaAuaAUcuCGuCCcuUuu 224
                            GG :: ::++++ A U:: :: C AA+UA:GGUGG ACC:CG:        :CG:CC:U  +
  fig|873449.3.peg.1675 874 GGGAAGACAGGUGACUGUUUUUCgAAUUAAGGUGGAACCACGUU---GC-GACGUCCUUGCA 931
                            ***********************9999***************96...34.69********** PP


>> fig|1123309.3.peg.514  Histidinol-phosphate aminotransferase (EC 2.6.1.9) [Streptococcus minor DSM 17118]
 rank     E-value  score  bias mdl mdl from   mdl to       seq from      seq to       acc trunc   gc
 ----   --------- ------ ----- --- -------- --------    ----------- -----------      ---- ----- ----
  (1) !   4.1e-23   89.1   0.0  cm        1      224 []         721         949 + .. 0.95    no 0.48

                                                                   v              v           v      v               NC
                            ::::::<<------<<<<-------<<<<<<-------<<<--------<<<<<<___________>>>>>>>>>----->>>>>>-- CS
                  T-box   1 auaAAagCaaUgAaggGGAAaAGUAauucacauccuuauuuUacAGAGAgccggcGgUuGgUGaGAgccgguaaauaaaugugaauGA 88 
                            A+ AAA:C+AUGA+:G::AA    A:U::A: +C + A:   ACAGAGAG:::: GG  GGUGAGA ::::U  :+A   :U::A:GA
  fig|1123309.3.peg.514 721 AAGAAAGCGAUGAUAGAAAA----AGUCUAAGACAACAG---ACAGAGAGUGCCCGGG-GGUGAGAAGGCAU-GCAAUCCUUAGACGA 799
                            ******************77....4******98666665...79***********999.*************.5777799*******9 PP

                                                                                                                     NC
                            ------>>>>--->>,,<<<<<<<____...._________>>>>>>>,<<<______>>>,,,,..............,,,,,,,,, CS
                  T-box  89 AaauugCCccgGAGcaucuuucccGAAg....uuaauAgUAgggaaagaCGguuucgccCGUUAu..............Ugauuauau 158
                                ++::C: GAG:  C:U:: CGAA+    +  A+A UAG ::A:GACGG+U  ++CCGUUA+              U+ U A +U
  fig|1123309.3.peg.514 800 --CACAUUCUUGAGU-GCGUGUGCGAAAucgaAAGAAACUAGUGCACGACGGGUGGUUCCGUUAAcaacccggacucauUUUUGAGUU 884
                            ..8888*********.9**********889999999*******************************************9999***** PP

                                                                             v      v            NC
                            ,,,,,,<<<<<<<________>>>>>>>.,,,.,<<<<-------<<<<<______>>>>>>>>>::: CS
                  T-box 159 aaAGaGguuguuguaaaaAUucaacaac.AAa.uagGGUGGUACCgCGagaAuaAUcuCGuCCcuUuu 224
                             A+GAGG ::: G A++ AUUC ::: C AAA +A:GGUGG ACC:CG:   U+A  :CG:CC:U  +
  fig|1123309.3.peg.514 885 CAUGAGGGCAGGGGAGUGAUUCUCUGUCgAAAcAAAGGUGGAACCACGUU--UUA-UACGUCCUUGCA 949
                            *****************************5556****************8..999.8*********** PP


>> fig|210007.1.peg.1162  Histidinol-phosphate aminotransferase (EC 2.6.1.9) [Streptococcus mutans UA159]
 rank     E-value  score  bias mdl mdl from   mdl to       seq from      seq to       acc trunc   gc
 ----   --------- ------ ----- --- -------- --------    ----------- -----------      ---- ----- ----
  (1) !   1.3e-18   71.7   0.1  cm        1      224 []         725         954 + .. 0.92    no 0.43

                                                                  v               v           v       v              NC
                            ::::::<<------<<<<-------<<<<<<-------<<<--------<<<<<<___________>>>>>>>>>----->>>>>>-- CS
                  T-box   1 auaAAagCaaUgAaggGGAAaAGUAauucacauccuuauuuUacAGAGAgccggcGgUuGgUGaGAgccgguaaauaaaugugaauGA 88 
                            A AAAA:C+AUGA :G::AAAA  A::U:A:A+ C++A    ACAGAGA::::G GG +G+UGA+A+C::::  A+AAA :U:A:: A
  fig|210007.1.peg.1162 725 AGAAAAGCGAUGAGAGAAAAAA--AUCUAAGAAACAAA----ACAGAGAGUAUG-GGAAGCUGAAAACAUAC--AAAAAGCUUAGAUA 803
                            ******************9998..89999999877777....7***********.5566*************..45558999999999 PP

                                                                               v       v                             NC
                            ------>>>>--->>,,<<<<<<<____...._________>>>>>>>,<<<____.__>>>,,,,..........,,,,,,,,,,,, CS
                  T-box  89 AaauugCCccgGAGcaucuuucccGAAg....uuaauAgUAgggaaagaCGguuuc.gccCGUUAu..........UgauuauauaaA 161
                            A   ++::C: GAG:  C: :: C AA+    +  A+AGUAG :: :GACG +UU  +C CGUUA           U+ ++A +   +
  fig|210007.1.peg.1162 804 A-CACAUUCUUGAGU-GCGGGUGCCAAAucguAGGAAAGUAGUGCUCGACGGGUUAuUCACGUUACgaauaggaguUUCAAACUCCCU 889
                            9.9999*********.9**********88999999*****************99998899****************999999999999 PP

                                                                          v      v            NC
                            ,,,<<<<<<<___._____>>>>>>>.,,,,<<<<-------<<<<<______>>>>>>>>>::: CS
                  T-box 162 GaGguuguuguaa.aaAUucaacaac.AAauagGGUGGUACCgCGagaAuaAUcuCGuCCcuUuu 224
                            GAG :U::::U + + A +::::A:  AA+ A:GGUGG ACC:CG  + U     CG:CC:U  +
  fig|210007.1.peg.1162 890 GAGGGUAGUCUUGgUGACAGGCUACUgAAUGAAGGUGGAACCACGUGUGUGUCAGCGUCCUUGCA 954
                            **9999999977668999999999999999****************986666789********** PP


>> fig|59310.6.peg.1476  Histidinol-phosphate aminotransferase (EC 2.6.1.9) [Streptococcus macedonicus]
 rank     E-value  score  bias mdl mdl from   mdl to       seq from      seq to       acc trunc   gc
 ----   --------- ------ ----- --- -------- --------    ----------- -----------      ---- ----- ----
  (1) !   1.5e-18   71.5   0.0  cm        1      224 []         713         950 + .. 0.93    no 0.49

                                                                  v                                  v               NC
                           ::::::<<------<<<<-------<<<<<<-------<<<--------<<<<<<___________.>>>>>>>>>----->>>>>>-- CS
                 T-box   1 auaAAagCaaUgAaggGGAAaAGUAauucacauccuuauuuUacAGAGAgccggcGgUuGgUGaGA.gccgguaaauaaaugugaauGA 88 
                           AUAAAAG:++UGA+:G::AA    A:::: : +C + A:   ACAGAGAG ::::GGU GGUGAGA :::: U  :+A   : ::::GA
  fig|59310.6.peg.1476 713 AUAAAAGUGUUGAUAGAAAA----AGCCUGAGACAACAG---ACAGAGAGUGCUUGGU-GGUGAGAaAAGCGU-GCAAUCCUUGGGCGA 792
                           ******************77....4******98666665...79*************9.*******9******.577778999****** PP

                                                                                       v        v                    NC
                           ------>>>>--->>,,<<<<<<<____............._________>>>>>>>,<<<____..__>>>,,,,...........,, CS
                 T-box  89 AaauugCCccgGAGcaucuuucccGAAg.............uuaauAgUAgggaaagaCGguuuc..gccCGUUAu...........Ug 151
                               ++::C: GA:C  C:U:: CGAA               U A AGUAG ::A:GACG +U     C CGUUA              
  fig|59310.6.peg.1476 793 --CACAUUCUUGAGC-GCGUGUGCGAACucagcugauagagCUGACAGUAGUGCACGACGGGUGGuuCCACGUUACggagcagaaguCA 878
                           ..8888*********.9**********779******************************9999877889*****************88 PP

                                                                                                        NC
                           ,,,,,,,,,,,,,<<<<<<<___._____>>>>>>>.,,,.,<<<<-------<<<<<______>>>>>>>>>::: CS
                 T-box 152 auuauauaaAGaGguuguuguaa.aaAUucaacaac.AAa.uagGGUGGUACCgCGagaAuaAUcuCGuCCcuUuu 224
                             UA +U A+GAG:::::::UA+   A U::::::: AA+ + :GGUGG ACC:CG::  U+  ::CG:CC:   +
  fig|59310.6.peg.1476 879 UGUACUUCAUGAGAACAGUCUAGgCGACUGGCUGUUgAAUcAGAGGUGGAACCACGUU--UU--AACGUCCUUGCA 950
                           99999***************988789999*******9999*****************6..33..7*********** PP


>> fig|699248.3.peg.714  Biosynthetic Aromatic amino acid aminotransferase beta (EC 2.6.1.57) @ Histidinol-phosphate ami
 rank     E-value  score  bias mdl mdl from   mdl to       seq from      seq to       acc trunc   gc
 ----   --------- ------ ----- --- -------- --------    ----------- -----------      ---- ----- ----
  (1) !   7.4e-15   57.2   0.0  cm        1      224 []         685         954 + .. 0.92    no 0.49

                                                                 v v                                                 NC
                           ::::::<<------<<<<-------<<<<<<-------<<<--...........................................--- CS
                 T-box   1 auaAAagCaaUgAaggGGAAaAGUAauucacauccuuauuuUa...........................................cAG 46 
                           A  AAA:C+A GA :G::AA    A:U::A: UC     : U                                            CAG
  fig|699248.3.peg.714 685 AGGAAAGCGACGAGAGAAAA----AGUCUAAGUCACCGGU-U-ggguuacaggcacagacaagcuguuauaucuauccggcagcaaCAG 767
                           ******************66....4999999884333222.2.468889**************************************** PP

                                   v           v     v v                                                             NC
                           ---<<<<<<___________>>>>>>>>>----->>>>>>-------->>>>--->>,,<<<<<<<____...._________>>>>>> CS
                 T-box  47 AGAgccggcGgUuGgUGaGAgccgguaaauaaaugugaauGAAaauugCCccgGAGcaucuuucccGAAg....uuaauAgUAgggaaa 131
                           AGA::::G GG +G+UGA+A+C:::: : +AA  :U::A:GA    ++::C: GAG:  C: :: C AA+    +  A+AGUAG :: :
  fig|699248.3.peg.714 768 AGAGUAUG-GGAAGCUGAAAACAUACGUAAAA-CUUAGACGA--CACAUUCUUGAGU-GCGGGUGCCAAAucuuAGGAAAGUAGUGCUC 851
                           ********.5566*************776666.899999999..8888*********.9**********889999999*********** PP

                               v       v                                                                          v  NC
                           >,<<<____.__>>>,,,,..........,,,,,,,,,,,,,,,<<<<<<<________>>>>>>>.,,,.,<<<<-------<<<<<_ CS
                 T-box 132 gaCGguuuc.gccCGUUAu..........UgauuauauaaAGaGguuguuguaaaaAUucaacaac.AAa.uagGGUGGUACCgCGaga 207
                           GACG +U+  +C CGUUA           U+ ++A +   +GAG ::::::U++  A  ::::::  AA+  A:GGUGG ACC:CG   
  fig|699248.3.peg.714 852 GACGGGUAAuUCACGUUACggauuggaguUUCAAACUCCCUGAGGGCAGUCUGGCGACGGGCUGCUgAAUuGAAGGUGGAACCACGUC- 939
                           ******9998899****************9************************************999999***************8. PP

                                v            NC
                           _____>>>>>>>>>::: CS
                 T-box 208 AuaAUcuCGuCCcuUuu 224
                            U A   CG:CC:U  +
  fig|699248.3.peg.714 940 -UCA-AGCGUCCUUGCA 954
                           .889.89********** PP


>> fig|997356.4.peg.389  Histidinol-phosphate aminotransferase (EC 2.6.1.9) [Streptococcus sanguinis ATCC 29667]
 rank     E-value  score  bias mdl mdl from   mdl to       seq from      seq to       acc trunc   gc
 ----   --------- ------ ----- --- -------- --------    ----------- -----------      ---- ----- ----
  (1) !   1.5e-19   75.4   0.0  cm        1      224 []         615         847 + .. 0.93    no 0.51

                                                                 v v             v           v     v v               NC
                           ::::::<<------<<<<-------<<<<<<-------<<<--------<<<<<<___________>>>>>>>>>----->>>>>>--- CS
                 T-box   1 auaAAagCaaUgAaggGGAAaAGUAauucacauccuuauuuUacAGAGAgccggcGgUuGgUGaGAgccgguaaauaaaugugaauGAA 89 
                           +U AAA:C+AUGA :G::AA    A:U:: : +    A :  ACAGAGAG::::  +U GGUGAGA ::::U : +    : ::A:GA 
  fig|997356.4.peg.389 615 UUGAAAGCGAUGAGAGAAAA----AGUCUGAGA---CAAGAAACAGAGAGUGCCUAAU-GGUGAGACGGCAUGCAAU-CCUUAGACGA- 693
                           ******************76....4***99996...4444579***********9999.*************65544.58899****9. PP

                                                                                                                     NC
                           ----->>>>--->>,,<<<<<<<____............_________>>>>>>>,<<<____.__>>>,,,,...........,,,,, CS
                 T-box  90 aauugCCccgGAGcaucuuucccGAAg............uuaauAgUAgggaaagaCGguuuc.gccCGUUAu...........Ugauu 154
                              ++::C: GAG:  C:::: CGAA+             U A A UAG ::::GACGG U   + CCGUUAU            +  U
  fig|997356.4.peg.389 694 -CACAUUCUUGAGU-GCGGAUGCGAAAucugucaguagaCUGAGACUAGUGUCCGACGGCUGAuUGCCGUUAUcaaucuggaguCUCGU 780
                           .8888*********.9**********889**********999*******************99899******************99999 PP

                                       v                v                                          NC
                           ,,,,,,,,,,<<<<<<<________>>>>>>>.,,,,<<<<-------<<<<<______>>>>>>>>>::: CS
                 T-box 155 auauaaAGaGguuguuguaaaaAUucaacaac.AAauagGGUGGUACCgCGagaAuaAUcuCGuCCcuUuu 224
                           A +   AGAGG: ::::+++  A U:::: :C AA++A:GGUGG ACCGCG:   U A  :CGUCC:U  +
  fig|997356.4.peg.389 781 ACUCCCAGAGGGUCCUCAGGCGACUGGGGUCCgAAUAAAGGUGGAACCGCGU--GUCA--ACGUCCUUGCA 847
                           9*******************************9999***************9..6666..9********** PP


>> fig|1034346.3.peg.1057  ATP phosphoribosyltransferase regulatory subunit (EC 2.4.2.17) [Clostridiaceae bacterium JC11
 rank     E-value  score  bias mdl mdl from   mdl to       seq from      seq to       acc trunc   gc
 ----   --------- ------ ----- --- -------- --------    ----------- -----------      ---- ----- ----
  (1) !     3e-34  132.3   0.0  cm        1      224 []         729         965 + .. 0.97    no 0.44

                                                                                                                     NC
                             ::::::<<------<<<<-------<<<<<<-------<<<--------<<<<<<___________>>>>>>>>>----->>>>>>- CS
                   T-box   1 auaAAagCaaUgAaggGGAAaAGUAauucacauccuuauuuUacAGAGAgccggcGgUuGgUGaGAgccgguaaauaaaugugaauG 87 
                             A+ AA+G: A GA :GG:AA+AGUA:: C::       :::UA AGAGA:C:::CG UUGGUG +AG:::G::::U  A+::G ::G
  fig|1034346.3.peg.1057 729 AAUAAUGUUAAGACUGGAAAGAGUAGAGCUGG---GCGCAGUAUAGAGAGCUUUCGUUUGGUGGAAGAAAGCCUGUUUAACAGUUUG 812
                             *******************************9...699************************************************* PP

                                                                                                                     NC
                             ------->>>>--->>,,<<<<<<<_____________>>>>>>>,<<<____....__>>>,,,,..............,,,,,,, CS
                   T-box  88 AAaauugCCccgGAGcaucuuucccGAAguuaauAgUAgggaaagaCGguuuc....gccCGUUAu..............Ugauuau 156
                             AA   ++:CC: GA:CA ::::: :GAA   + +AGUA: :::::ACGG+U C     +CCGUUAU              U+  UA 
  fig|1034346.3.peg.1057 813 AA-CACAUCCACGAGCAGUCAGGGUGAA---UGAAGUAAUCCUGAACGGGUCCcugcAUCCGUUAUcaugcuagaguaugUUUGUAC 895
                             **.*************************...999*****************99999999*********************99***** PP

                                                                                                     NC
                             ,,,,,,,,<<<<<<<________>>>>>>>,,,.,<<<<-------<<<<<_____.._>>>>>>>>>::: CS
                   T-box 157 auaaAGaGguuguuguaaaaAUucaacaacAAa.uagGGUGGUACCgCGagaAuaA..UcuCGuCCcuUuu 224
                             +U AAGAG UUG ::U ++ A +:: CAA AAA UA:GGUGG ACC:CGA:  U A  U:UCG:CC:U   
  fig|1034346.3.peg.1057 896 UUGAAGAGGUUGGCAUUGUGAGAUGUCAAUAAAaUAAGGUGGAACCACGAAG-UCAgcUUUCGUCCUUAGG 965
                             ******************************7777*****************5.444589************ PP


>> fig|1050201.3.peg.492  ATP phosphoribosyltransferase regulatory subunit (EC 2.4.2.17) [Allobaculum stercoricanis DSM 
 rank     E-value  score  bias mdl mdl from   mdl to       seq from      seq to       acc trunc   gc
 ----   --------- ------ ----- --- -------- --------    ----------- -----------      ---- ----- ----
  (1) !   6.6e-30  115.5   0.0  cm        1      224 []         664         886 + .. 0.97    no 0.45

                                                        v                                                     v      NC
                            ::::::<<------<<<<-------<<<<<<-------<<<--------<<<<<<___________>>>>>>>>>----->>>>>>-- CS
                  T-box   1 auaAAagCaaUgAaggGGAAaAGUAauucacauccuuauuuUacAGAGAgccggcGgUuGgUGaGAgccgguaaauaaaugugaauGA 88 
                            + A   :CAAUGAA:G::  +AGUAA:: ::     +A:U:U+ AGAGAGC::::GGU GGUG +A::::GU:A: AA  :: ::UGA
  fig|1050201.3.peg.492 664 UCAGCGACAAUGAAGGAA-CGAGUAAAAUCGG---GAAUUGUUUAGAGAGCUUCUGGUGGGUGGAAAGAAGUCAUGAA-CCGUUUUGA 746
                            ******************.************9...6999**********************************99999.9******** PP

                                                  v               v                                                  NC
                            ------>>>>--->>,,<<<<<<<_____________>>>>>>>,<<<______>>>,,,,............,,,,,,,,,,,,,,, CS
                  T-box  89 AaauugCCccgGAGcaucuuucccGAAguuaauAgUAgggaaagaCGguuucgccCGUUAu............UgauuauauaaAGaG 164
                            AA  ++::C:GGAG:  ::UUC  GAA         A  GAA:: CGG+ U  CCCGUUAU            U A+ A +   AGAG
  fig|1050201.3.peg.492 747 AACACAUUCUGGAGUCGGAUUCAGGAA---------AUGGAAUCCCGGAGU-CCCCGUUAUcggauguacuguUCAACAGUCGUAGAG 824
                            ***************************.........999***********9.99*******************99999********** PP

                                                                                           NC
                            <<<<<<<________>>>>>>>,,,.,<<<<-------<<<<<_____._>>>>>>>>>::: CS
                  T-box 165 guuguuguaaaaAUucaacaacAAa.uagGGUGGUACCgCGagaAuaA.UcuCGuCCcuUuu 224
                             :U::U:U ++ A  :A::A: AAA +A:GGUGG A C:CG::A U+A U::CG:CC:UU  
  fig|1050201.3.peg.492 825 GCUACUUUCGUGAGGAAGUAGUAAAuAAAGGUGGGAACACGGAAUUUAcUUUCGUCCUUUGG 886
                            **********************8877*****************977778************* PP


>> fig|1123313.3.peg.331  ATP phosphoribosyltransferase regulatory subunit (EC 2.4.2.17) [Streptococcus pleomorphus DSM 
 rank     E-value  score  bias mdl mdl from   mdl to       seq from      seq to       acc trunc   gc
 ----   --------- ------ ----- --- -------- --------    ----------- -----------      ---- ----- ----
  (1) !   1.2e-35  137.6   0.4  cm        1      224 []         733         965 + .. 0.99    no 0.40

                                                                                                                     NC
                            ::::::<<------<<<<-------<<<<<<-------<<<--------<<<<<<___________>>>>>>>>>----->>>>>>-- CS
                  T-box   1 auaAAagCaaUgAaggGGAAaAGUAauucacauccuuauuuUacAGAGAgccggcGgUuGgUGaGAgccgguaaauaaaugugaauGA 88 
                              A AAGCA UGA+:GG:AA+AGUA:U::A:A+  U+ ::UU  AGAGA :::::GG UGGUGA+A::::: A:: A  U:U::A:GA
  fig|1123313.3.peg.331 733 GCAUAAGCAGUGAUAGGAAAGAGUAGUAUAAAAGAUACGUUUCAAGAGACUUUCUGGCUGGUGAAAAGAAAGAGCGAC-UUUAUAUGA 819
                            ****************************************************************************99.9******** PP

                                                                                                                     NC
                            ------>>>>--->>,,<<<<<<<_____________>>>>>>>,<<<______>>>,,,,..............,,,,,,,,,,,,, CS
                  T-box  89 AaauugCCccgGAGcaucuuucccGAAguuaauAgUAgggaaagaCGguuucgccCGUUAu..............UgauuauauaaAG 162
                            A   ++:CC:GGAGC+ :: :: CGAA + AA AGUAG :: :: CGG+U+C CCCGUUAU              U+A UA +U A+G
  fig|1123313.3.peg.331 820 A-CACAUCCUGGAGCUAUGUCGGCGAA-AGAACAGUAGUUGGCAUCGGGUACACCCGUUAUuguguuagaguaugUUAGUACUUGAUG 905
                            *.*************************.9999******************************************************** PP

                                                                                            NC
                            ,,<<<<<<<________>>>>>>>.,,,,<<<<-------<<<<<______>>>>>>>>>::: CS
                  T-box 163 aGguuguuguaaaaAUucaacaac.AAauagGGUGGUACCgCGagaAuaAUcuCGuCCcuUuu 224
                            AG: ::U::U ++AA +::A:: : AA UA:GGUGG ACC:CG::   A  ::CG:CC:U U+
  fig|1123313.3.peg.331 906 AGAUCAUUAUCGUAAGAUGAUGGUgAAGUAAGGUGGAACCACGUU--GAU-AACGUCCUUAUA 965
                            ************************8888****************9..777.9*********** PP


>> fig|428127.7.peg.105  ATP phosphoribosyltransferase regulatory subunit (EC 2.4.2.17) [Eubacterium dolichum DSM 3991]
 rank     E-value  score  bias mdl mdl from   mdl to       seq from      seq to       acc trunc   gc
 ----   --------- ------ ----- --- -------- --------    ----------- -----------      ---- ----- ----
  (1) !   7.1e-31  119.2   0.0  cm        1      224 []         740         963 + .. 0.97    no 0.42

                                                                                                                     NC
                           ::::::<<------<<<<-------<<<<<<-------<<<--------<<<<<<___________>>>>>>>>>----->>>>>>--- CS
                 T-box   1 auaAAagCaaUgAaggGGAAaAGUAauucacauccuuauuuUacAGAGAgccggcGgUuGgUGaGAgccgguaaauaaaugugaauGAA 89 
                           ++ AAA:C++ GAA::G:AA AGUA:  :::      A::UUACAGAGA:CC:::GGUUGGUG +A:::GG:A:: +AA :::  :GAA
  fig|428127.7.peg.105 740 UAUAAAGCGUGGAAAAGAAAUAGUAGGGAUAU---GGACAUUACAGAGAACCUUUGGUUGGUGGAAAAAGGUAUGCGAAGUAUUUUGAA 825
                           *******************************9...79**************************************************** PP

                                              v                   v                                                  NC
                           ----->>>>--->>,,<<<<<<<_____________>>>>>>>,<<<____.__>>>,,,,............,,,,,,,,,,,,,,,< CS
                 T-box  90 aauugCCccgGAGcaucuuucccGAAguuaauAgUAgggaaagaCGguuuc.gccCGUUAu............UgauuauauaaAGaGg 165
                              ++:C::GGAG:  CU:+:::GAA   AA+AGUA::: :AGACG:UUU   +:CGUUA             U  UUA + + AGAGG
  fig|428127.7.peg.105 826 -CACAUCUUGGAGU-GCUGAGGUGAA---AAAAGUAGCC-CAGACGUUUUGcAUACGUUACccugcugaguauUCGUUACUCUUAGAGG 908
                           .*************.9**********...9999999998.8*******999899*******************999************* PP

                                                                   v          v           NC
                           <<<<<<________>>>>>>>.,,,,<<<<-------<<<<<_____.._>>>>>>>>>::: CS
                 T-box 166 uuguuguaaaaAUucaacaac.AAauagGGUGGUACCgCGagaAuaA..UcuCGuCCcuUuu 224
                           :: U::       U::A ::C AAAUA:GGUGG ACC:CG :A  +A  U: CG:CC:UU  
  fig|428127.7.peg.105 909 CAGUCA-------UUGAUUGCgAAAUAAGGUGGAACCACGUAAGCUAgcUUUCGUCCUUUAG 963
                           ****99.......799*****9999*****************97777799************ PP


>> fig|518637.5.peg.49  ATP phosphoribosyltransferase regulatory subunit (EC 2.4.2.17) [Eubacterium biforme DSM 3989]
 rank     E-value  score  bias mdl mdl from   mdl to       seq from      seq to       acc trunc   gc
 ----   --------- ------ ----- --- -------- --------    ----------- -----------      ---- ----- ----
  (1) !   8.2e-33  126.7   1.2  cm        1      224 []         763         968 + .. 0.92    no 0.37

                                                                                                                     NC
                          ::::::<<------<<<<-------<<<<<<-------<<<--------<<<<<<___________>>>>>>>>>----->>>>>>---- CS
                T-box   1 auaAAagCaaUgAaggGGAAaAGUAauucacauccuuauuuUacAGAGAgccggcGgUuGgUGaGAgccgguaaauaaaugugaauGAAa 90 
                          +U AAAGCAAUGAA::G:AA AGUAA ::A: +      :UU+ AGAGA :::::GGUUGGUG +A::::: A: +A+  :U:: UGAA 
  fig|518637.5.peg.49 763 UUCAAAGCAAUGAAAAGAAAUAGUAAGAUAGUA---CUGCUUUAAGAGACUUUCUGGUUGGUGCAAAGAAAGAGUAAG-GCUAUUUGAA- 847
                          *******************************95...66999*******************************999988.7*********. PP

                                                                                                                     NC
                          ---->>>>--->>,,<<<<<<<_____________>>>>>>>,<<<____.__>>>,,,,,,,,,,,,,,,,,,,<<<<<~~~~~~>>>> CS
                T-box  91 auugCCccgGAGcaucuuucccGAAguuaauAgUAgggaaagaCGguuuc.gccCGUUAuUgauuauauaaAGaGguugu*[12]*acaa 185
                            +G:C::GGAGC+ :::::::GAA   AAUAGUA:::::::ACG:+UUC + :CGUUA     U +  + +GAGG:U:U      A:A:
  fig|518637.5.peg.49 848 CACGUCUUGGAGCUGUAAAGAUGAA---AAUAGUAGUUUUUAACGUAUUCcUGGCGUUA-----UCAGGUUUGAGGCUAU*[ 2]*AUAG 925
                          *************************...999*******************999******.....6666677888987776...3..6777 PP

                                              v            v           NC
                          >.,,,,<<<<-------<<<<<_.____..._>>>>>>>>>::: CS
                T-box 186 c.AAauagGGUGGUACCgCGaga.AuaA...UcuCGuCCcuUuu 224
                          C AAAUA:GGUGG ACC:CG :A  U+A   U: CG:CC:U   
  fig|518637.5.peg.49 926 CgAAAUAAGGUGGAACCACGUAAg-UUAaacUUUCGUCCUUAGG 968
                          87999******************6.333479************* PP


>> fig|717960.3.peg.913  ATP phosphoribosyltransferase regulatory subunit (EC 2.4.2.17) [Eubacterium cylindroides T2-87]
 rank     E-value  score  bias mdl mdl from   mdl to       seq from      seq to       acc trunc   gc
 ----   --------- ------ ----- --- -------- --------    ----------- -----------      ---- ----- ----
  (1) !   8.2e-35  134.2   5.0  cm        1      224 []         729         965 + .. 0.98    no 0.38

                                                    v                                                           v    NC
                           ::::::<<------<<<<-------<<<<<<-------<<<--------<<<<<<___________>>>>>>>>>----->>>>>>--- CS
                 T-box   1 auaAAagCaaUgAaggGGAAaAGUAauucacauccuuauuuUacAGAGAgccggcGgUuGgUGaGAgccgguaaauaaaugugaauGAA 89 
                           AUA A GC   GAA::G:AA AGUA :::A: U  UU UUUUA AGAGAG:::::GG UGGUGA+A:::::UAAA AA++:U::: GAA
  fig|717960.3.peg.913 729 AUAUAGGCUGGGAAGAGAAAUAGUAAGAUAGUU-AUUUUUUUAAAGAGAGUUCUUGGCUGGUGAAAAAGAAUAAAGAAGACUAUCAGAA 816
                           ********************************9.899999************************************************* PP

                                                                                                                     NC
                           ----->>>>--->>,,<<<<<<<_____________>>>>>>>,<<<______>>>,,,,..............,,,,,,,,,,,,,,, CS
                 T-box  90 aauugCCccgGAGcaucuuucccGAAguuaauAgUAgggaaagaCGguuucgccCGUUAu..............UgauuauauaaAGaG 164
                              ++:C::GGAGC+ ::U:: :GAA   ++ AGUA: ::A:: CGGU  + +CCGUUA+              U+A UA +U A+GAG
  fig|717960.3.peg.913 817 -CACAUCUUGGAGCUGUAUGGGUGAA---UUGAGUAAUCCAUAUCGGUCGUCACCGUUAAaagacaagaguaugUUAGUACUUGAUGAG 901
                           .*************************...999********************************************************* PP

                                                                    v            v           NC
                           <<<<<<<________>>>>>>>.,,,,<<<<-------<<<<<_.____..._>>>>>>>>>::: CS
                 T-box 165 guuguuguaaaaAUucaacaac.AAauagGGUGGUACCgCGaga.AuaA...UcuCGuCCcuUuu 224
                            :: :U:  ++ A  :A: ::  AAA+A:GGUGG ACC:CG :A  U+A   U: CG:CC:U   
  fig|717960.3.peg.913 902 GCAGAUACCGUGAGGUAUUUGUgAAAAAAGGUGGAACCACGUAAg-UUAaacUUUCGUCCUUAGG 965
                           **********************9999******************6.333479************* PP


>> fig|999413.4.peg.141  Histidine ABC transporter, permease protein [Clostridium innocuum 2959]
 rank     E-value  score  bias mdl mdl from   mdl to       seq from      seq to       acc trunc   gc
 ----   --------- ------ ----- --- -------- --------    ----------- -----------      ---- ----- ----
  (1) !   3.6e-14   54.3   0.0  cm      101      224 ~]           1         164 + ~. 0.94    5' 0.48

                                   ??                                                                                NC
                           ~~~~~~~->>,,<<<<<<<_____________>>>>>>>,<<<______>>>,,,,................................. CS
                 T-box   1 <[100]*AGcaucuuucccGAAguuaauAgUAgggaaagaCGguuucgccCGUUAu................................. 149
                                  AGC+ C:::: CGAA + AA AGUAG ::::G CGGUU  ++CCGUUA                                  
  fig|999413.4.peg.141   1 <[  0]*AGCUGCAGAUGCGAA-ACAACAGUAGUGUCUGCCGGUUGAUUCCGUUACcgaucaaagugaugcuuccaugacgaugagcau 81 
                           .......***************.9***************************************************************** PP

                                                                                      v              v           NC
                           ..,,,,,,,,,,,,,,,<<<<<<<___._____>>>>>>>,,,.,<<<<-------<<<<<_..____...._>>>>>>>>>::: CS
                 T-box 150 ..UgauuauauaaAGaGguuguuguaa.aaAUucaacaacAAa.uagGGUGGUACCgCGaga..AuaA....UcuCGuCCcuUuu 224
                             U AU A +UA +GAG U:::::U    AA  :::::A AAA U::GGUGG ACC:CG :A    AA    U: CG:CC::U  
  fig|999413.4.peg.141  82 gaUCAUCACUUACUGAGGUCAGUUUCCgCAAGGAGCUGAUAAAuUGAGGUGGAACCACGUAAgc--AAcagcUUUCGUCCUCUGG 164
                           **999999**************9977647777899*****7777*****************955..44459************** PP


>> fig|999413.4.peg.2607  ATP phosphoribosyltransferase regulatory subunit (EC 2.4.2.17) [Clostridium innocuum 2959]
 rank     E-value  score  bias mdl mdl from   mdl to       seq from      seq to       acc trunc   gc
 ----   --------- ------ ----- --- -------- --------    ----------- -----------      ---- ----- ----
  (1) !   1.5e-32  125.7   0.0  cm        1      224 []         717         955 + .. 0.97    no 0.46

                                                       v                                                       v     NC
                            ::::::<<------<<<<-------<<<<<<-------<<<--------<<<<<<___________>>>>>>>>>----->>>>>>-- CS
                  T-box   1 auaAAagCaaUgAaggGGAAaAGUAauucacauccuuauuuUacAGAGAgccggcGgUuGgUGaGAgccgguaaauaaaugugaauGA 88 
                            + AAA+GC+ UGA GGG:AA AGUA : :::      A::U ACAGAGAG:C::CGG UGGUG +AG::G:UA:: +AA ::: : GA
  fig|999413.4.peg.2607 717 UGAAAUGCGCUGACGGGAAAUAGUAUGGAUAU---GGACAUGACAGAGAGUCUUCGGCUGGUGGAAGAAGAUAUGCGAAGUAUGCGGA 801
                            *******************************9...79*************************************************** PP

                                                                                                                     NC
                            ------>>>>--->>,,<<<<<<<_____________>>>>>>>,<<<____....__>>>,,,,..............,,,,,,,,, CS
                  T-box  89 AaauugCCccgGAGcaucuuucccGAAguuaauAgUAgggaaagaCGguuuc....gccCGUUAu..............Ugauuauau 158
                            A   ++:CCC GAGCA C::::::GAA   ++ AGUA::::::G CGG+ UC     +CCGUUA                +  UA + 
  fig|999413.4.peg.2607 802 A-CACAUCCCCGAGCAGCAGAGGUGAA--AUUCAGUAGCUUCUGCCGGAAUCcugcAUCCGUUACcgugcuagaguaugCUGGUACUC 886
                            *.*************************..7888******************9999999*********************8899999** PP

                                                                           v          v           NC
                            ,,,,,,<<<<<<<________>>>>>>>,,,.,<<<<-------<<<<<_.____._>>>>>>>>>::: CS
                  T-box 159 aaAGaGguuguuguaaaaAUucaacaacAAa.uagGGUGGUACCgCGaga.AuaA.UcuCGuCCcuUuu 224
                             AAGAG:UUG:U:U ++ A  :A:CAA:AAA UA:GGUGG A C:CG :A  UAA U: CG:CC:UU  
  fig|999413.4.peg.2607 887 GAAGAGAUUGAUAUCGUGAGGUAUCAAUAAAaUAAGGUGGAAUCACGUAAgGUAAcUUUCGUCCUUUGG 955
                            ****************************7777******************7666689************ PP


>> fig|1076934.5.peg.1324  Histidinol-phosphate aminotransferase (EC 2.6.1.9) [Streptococcus lutetiensis 033]
 rank     E-value  score  bias mdl mdl from   mdl to       seq from      seq to       acc trunc   gc
 ----   --------- ------ ----- --- -------- --------    ----------- -----------      ---- ----- ----
  (1) !   1.1e-20   79.7   0.0  cm        1      224 []         716         946 + .. 0.92    no 0.45

                                                                    v                                  v             NC
                             ::::::<<------<<<<-------<<<<<<-------<<<--------<<<<<<___________.>>>>>>>>>----->>>>>> CS
                   T-box   1 auaAAagCaaUgAaggGGAAaAGUAauucacauccuuauuuUacAGAGAgccggcGgUuGgUGaGA.gccgguaaauaaaugugaau 86 
                             A+AAAA:C+AUGA+:G::AA    A::::A: +C + A:   ACAGAGAG:::::GGU GGUGAGA :::::U  :+A   :U::::
  fig|1076934.5.peg.1324 716 AAAAAAGCGAUGAUAGAAAA----AGCCUAAGACAACAG---ACAGAGAGUGCUUGGU-GGUGAGAaAAGCAU-GCAAUCCUUAGGC 793
                             ******************77....4*******8666665...79*************9.*******9******.677779******* PP

                                                                                   v        v                        NC
                             -------->>>>--->>,,<<<<<<<____....._________>>>>>>>,<<<____..__>>>,,,,...........,,,,,, CS
                   T-box  87 GAAaauugCCccgGAGcaucuuucccGAAg.....uuaauAgUAgggaaagaCGguuuc..gccCGUUAu...........Ugauua 155
                             GA    ++::C: GAG:  C:U:: CGAA      U   UAGUAG ::A:GACG +U     C CGUUA             +A UA
  fig|1076934.5.peg.1324 794 GA--CACAUUCUUGAGU-GCGUGUGCGAAUgcuucUAGCUAGUAGUGCACGACGGAUGGauCCACGUUACggauuagaaguCUAGUA 877
                             **..8888*********.9**********779***99*******************99988889*****************888999 PP

                                                                                                      NC
                             ,,,,,,,,,<<<<<<<___._____>>>>>>>.,,,.,<<<<-------<<<<<______>>>>>>>>>::: CS
                   T-box 156 uauaaAGaGguuguuguaa.aaAUucaacaac.AAa.uagGGUGGUACCgCGagaAuaAUcuCGuCCcuUuu 224
                              +U A+GAG: :::::+A+ + A U::::: : AA+ +A:GGUGG ACC:CG::   +  ::CG:CC:U  +
  fig|1076934.5.peg.1324 878 CUUCAUGAGAGCAGUUAAGgUGACUUGCUGUUgAAUcAAAGGUGGAACCACGUU--GUU-AACGUCCUUGCA 946
                             999999999999998877668888889999998999*****************9..777.9*********** PP


>> fig|1123298.3.peg.206  Histidinol-phosphate aminotransferase (EC 2.6.1.9) [Streptococcus caballi DSM 19004]
 rank     E-value  score  bias mdl mdl from   mdl to       seq from      seq to       acc trunc   gc
 ----   --------- ------ ----- --- -------- --------    ----------- -----------      ---- ----- ----
  (1) !   4.3e-22   85.2   0.0  cm        1      224 []         724         952 + .. 0.94    no 0.45

                                  v                                v              v           v      v               NC
                            ::::::<<------<<<<-------<<<<<<-------<<<--------<<<<<<___________>>>>>>>>>----->>>>>>-- CS
                  T-box   1 auaAAagCaaUgAaggGGAAaAGUAauucacauccuuauuuUacAGAGAgccggcGgUuGgUGaGAgccgguaaauaaaugugaauGA 88 
                            AU AAA C++UGA :G::AA    A:U::A: +C + A:   ACAGAGAG::::  +U+GGUGAGA ::::U  :+A A :U::A:GA
  fig|1123298.3.peg.206 724 AUGAAAUCGUUGAGAGAAAA----AGUCUAAGACAACAG---ACAGAGAGUGCCC-AUAGGUGAGAAGGCAU-GCAAUACUUAGACGA 802
                            ******************77....4*******8666665...79******99995.777*******999999.677779********* PP

                                          v                                                                          NC
                            ------>>>>--->>,,<<<<<<<____...._________>>>>>>>,<<<______>>>,,,,...............,,,,,,,, CS
                  T-box  89 AaauugCCccgGAGcaucuuucccGAAg....uuaauAgUAgggaaagaCGguuucgccCGUUAu...............Ugauuaua 157
                                ++::C: GAG    :::: CGAA+       A  GUAG :::: ACGG+UU ++CCGUUA+               U  U A +
  fig|1123298.3.peg.206 803 --CACAUUCUUGAGU-GUACAUGCGAAAucgcGAGAGUGUAGUGUGUGACGGGUUGUUCCGUUAAaggcugggagucuuaUACUGACU 887
                            ..8888********8.99*********8799988899999************************************************ PP

                                                                             v      v            NC
                            ,,,,,,,<<<<<<<________>>>>>>>.,,,,<<<<-------<<<<<______>>>>>>>>>::: CS
                  T-box 158 uaaAGaGguuguuguaaaaAUucaacaac.AAauagGGUGGUACCgCGagaAuaAUcuCGuCCcuUuu 224
                            U ++GAG::U:::: +++ A U::::A:: AA+UA:GGUGG ACC:CG:   U A  :CG:CC:U  +
  fig|1123298.3.peg.206 888 UCGUGAGAGUAAAUGGGUGACUAUUUACUgAAUUAAGGUGGAACCACGCC--UCA-AGCGUCCUUGCA 952
                            *****************************9999****************8..999.8*********** PP


>> fig|1123303.3.peg.768  Histidinol-phosphate aminotransferase (EC 2.6.1.9) [Streptococcus ferus DSM 20646]
 rank     E-value  score  bias mdl mdl from   mdl to       seq from      seq to       acc trunc   gc
 ----   --------- ------ ----- --- -------- --------    ----------- -----------      ---- ----- ----
  (1) !   1.3e-20   79.5   0.0  cm        1      224 []         713         942 + .. 0.93    no 0.47

                                                                   vv             v           v     vv               NC
                            ::::::<<------<<<<-------<<<<<<-------<<<--------<<<<<<___________>>>>>>>>>----->>>>>>-- CS
                  T-box   1 auaAAagCaaUgAaggGGAAaAGUAauucacauccuuauuuUacAGAGAgccggcGgUuGgUGaGAgccgguaaauaaaugugaauGA 88 
                            A AAAA:C+AUGA+GG::AA    A:U::A: +    AU   + AGAGA::::G GG  G+UGA+A C::::A A++A  :U::A:GA
  fig|1123303.3.peg.768 713 AGAAAAGCGAUGAUGGAAAA----AGUCUAAGAAGCCAU---UUAGAGAGUAUGGGGA-GCUGAAAACAUACACAAGA-CUUAGACGA 791
                            ******************77....4******99555554...479*********8777.*************766666.9******** PP

                                                                                 v       v                           NC
                            ------>>>>--->>,,<<<<<<<____......_________>>>>>>>,<<<____.__>>>,,,,..........,,,,,,,,,, CS
                  T-box  89 AaauugCCccgGAGcaucuuucccGAAg......uuaauAgUAgggaaagaCGguuuc.gccCGUUAu..........Ugauuauaua 159
                                ++::CC GAG:  C:: : CGAA+      U AA AGUAG : ::GACG +UU  +C CGUUA           U+ ++A +  
  fig|1123303.3.peg.768 792 --CACAUUCCUGAGU-GCAGGUGCGAAAuggacuUCAAGAGUAGUAUCUGACGGGUUAuUCACGUUACgaaucggaguUUCAAACUCC 876
                            ..8888*********.9**********889************************99998899****************9********* PP

                                                               v                           v     NC
                            ,,,,,<<<<<<<___._____>>>>>>>.,,,.,<<<<-------<<<<<______>>>>>>>>>::: CS
                  T-box 160 aAGaGguuguuguaa.aaAUucaacaac.AAa.uagGGUGGUACCgCGagaAuaAUcuCGuCCcuUuu 224
                             AGAGG::::::  + + A +::::::C AA+ +A GGUGG ACC:CG:G  U A C:CG:CC U  +
  fig|1123303.3.peg.768 877 CAGAGGGCAGUUCUGgUGACAGGCUGCCgAAUcAAUGGUGGAACCACGUG--UCAACACGUCCUUGCA 942
                            **********99776699999*******99999999**************..5555************ PP


>> fig|1123304.3.peg.2073  Histidinol-phosphate aminotransferase (EC 2.6.1.9) [Streptococcus henryi DSM 19005]
 rank     E-value  score  bias mdl mdl from   mdl to       seq from      seq to       acc trunc   gc
 ----   --------- ------ ----- --- -------- --------    ----------- -----------      ---- ----- ----
  (1) !   5.9e-20   76.9   0.0  cm        1      224 []         721         948 + .. 0.94    no 0.48

                                                                    v              v           v      v              NC
                             ::::::<<------<<<<-------<<<<<<-------<<<--------<<<<<<___________>>>>>>>>>----->>>>>>- CS
                   T-box   1 auaAAagCaaUgAaggGGAAaAGUAauucacauccuuauuuUacAGAGAgccggcGgUuGgUGaGAgccgguaaauaaaugugaauG 87 
                             AUAAAA:C+AUGA+:G::AA    A:U::A: +C + A:   ACAGAGAG::::  +U GGUGAGA ::::U  :+A   :U::A:G
  fig|1123304.3.peg.2073 721 AUAAAAGCGAUGAUAGAAAA----AGUCUAAGACAACAG---ACAGAGAGUGCCC-AUGGGUGAGAAGGCAU-GCAAUCCUUAGACG 798
                             ******************77....4******98666665...79******99995.677*******999999.6777799******* PP

                                                                                 v        v                          NC
                             ------->>>>--->>,,<<<<<<<____...._________>>>>>>>,<<<____..__>>>,,,,...........,,,,,,,, CS
                   T-box  88 AAaauugCCccgGAGcaucuuucccGAAg....uuaauAgUAgggaaagaCGguuuc..gccCGUUAu...........Ugauuaua 157
                             A    ++::C: GAG:  C:U : CGAA+     U A AGUAG : A:GACG UU+   +C CGUUA                UA +
  fig|1123304.3.peg.2073 799 A--CACAUUCUUGAGU-GCGUGUGCGAAAucaaGUGAGAGUAGUGUACGACGGUUAAcuUCACGUUACgaagucgaaguCCCGUACU 882
                             9..8888*********.9**********889999********************9999999******************99999*** PP

                                                                               v      v            NC
                             ,,,,,,,<<<<<<<________>>>>>>>.,,,.,<<<<-------<<<<<______>>>>>>>>>::: CS
                   T-box 158 uaaAGaGguuguuguaaaaAUucaacaac.AAa.uagGGUGGUACCgCGagaAuaAUcuCGuCCcuUuu 224
                             U A+GAG ::: U:U++  A  :A :::  AA  +A:GGUGG ACC:CG:   U A  :CG:CC:U  +
  fig|1123304.3.peg.2073 883 UCAUGAGGGCAGUCUGGCGACGGAUUGCUgAACcAAAGGUGGAACCACGCA--UCA-AGCGUCCUUGCA 948
                             *****************************8888*****************7..999.7*********** PP


>> fig|1123311.3.peg.2129  Histidinol-phosphate aminotransferase (EC 2.6.1.9) [Streptococcus orisratti DSM 15617]
 rank     E-value  score  bias mdl mdl from   mdl to       seq from      seq to       acc trunc   gc
 ----   --------- ------ ----- --- -------- --------    ----------- -----------      ---- ----- ----
  (1) !   2.2e-19   74.7   0.0  cm        1      224 []         724         952 + .. 0.95    no 0.50

                                                                   v               v           v       v             NC
                             ::::::<<------<<<<-------<<<<<<-------<<<--------<<<<<<___________>>>>>>>>>----->>>>>>- CS
                   T-box   1 auaAAagCaaUgAaggGGAAaAGUAauucacauccuuauuuUacAGAGAgccggcGgUuGgUGaGAgccgguaaauaaaugugaauG 87 
                             ++ AAA:C+AUGA :G::   AG  ::U:A:A+   +     ACAGAGAG:::: GG  GGUGAGA ::::U    AA+ :U:A:: 
  fig|1123311.3.peg.2129 724 UAUAAAGCGAUGAGAGAA---AGCGUCUAAGACAACAG----ACAGAGAGUGCCCGGG-GGUGAGACGGCAU--GCAAUCCUUAGAC 800
                             ******************...99999999999854444....79**********9998.*************..4666899999999 PP

                                                                                   v       v                         NC
                             ------->>>>--->>,,<<<<<<<____......_________>>>>>>>,<<<____.__>>>,,,,............,,,,,, CS
                   T-box  88 AAaauugCCccgGAGcaucuuucccGAAg......uuaauAgUAgggaaagaCGguuuc.gccCGUUAu............Ugauua 155
                             AA   ++::C: GAG:  C:U:: C+AA+      UU A AGUAG ::A:GACG U    +C CGUUA             U  +UA
  fig|1123311.3.peg.2129 801 AA-CACAUUCUUGAGU-GCGUAUGCAAAAucaaggUUGAGAGUAGUGUACGACGGUGGGuUCACGUUACgaaucagaagucUCGAUA 885
                             99.9************.9**********889**********************9988876889************************ PP

                                                                                v      v            NC
                             ,,,,,,,,,<<<<<<<________>>>>>>>.,,,,<<<<-------<<<<<______>>>>>>>>>::: CS
                   T-box 156 uauaaAGaGguuguuguaaaaAUucaacaac.AAauagGGUGGUACCgCGagaAuaAUcuCGuCCcuUuu 224
                              +U ++GAG::::: :+++  A U: ::::: AA UA:GGUGG ACC:CG:   U A  :CG:CC:U  +
  fig|1123311.3.peg.2129 886 CUUCGUGAGAGCAGGUAGGCGACUGUCUGCUgAACUAAGGUGGAACCACGCC--UCA-AGCGUCCUUGCA 952
                             *******************************8888****************8..999.8*********** PP


>> fig|1123312.3.peg.1730  Histidinol-phosphate aminotransferase (EC 2.6.1.9) [Streptococcus ovis DSM 16829]
 rank     E-value  score  bias mdl mdl from   mdl to       seq from      seq to       acc trunc   gc
 ----   --------- ------ ----- --- -------- --------    ----------- -----------      ---- ----- ----
  (1) !   2.3e-22   86.2   0.0  cm        1      224 []         692         921 + .. 0.94    no 0.47

                                                                    v              v           v      v              NC
                             ::::::<<------<<<<-------<<<<<<-------<<<--------<<<<<<___________>>>>>>>>>----->>>>>>- CS
                   T-box   1 auaAAagCaaUgAaggGGAAaAGUAauucacauccuuauuuUacAGAGAgccggcGgUuGgUGaGAgccgguaaauaaaugugaauG 87 
                             AU AAA:C+AUGA :G::AA    A:U::A: +C +  :   ACAGAGAG::::  +  GGUGAGA ::::U  :+A   :U::A:G
  fig|1123312.3.peg.1730 692 AUUAAAGCGAUGAGAGAAAA----AGUCUAAGACAACGG---ACAGAGAGUGCCCAAG-GGUGAGAAGGCAU-GCAAUCCUUAGACG 769
                             ******************76....4******98555554...79**********8776.*************.5777789******* PP

                                                                                                                     NC
                             ------->>>>--->>,,<<<<<<<____...._________>>>>>>>,<<<______>>>,,,,................,,,,, CS
                   T-box  88 AAaauugCCccgGAGcaucuuucccGAAg....uuaauAgUAgggaaagaCGguuucgccCGUUAu................Ugauu 154
                             A    ++::C: GAG:  C:U:: C+AA+    UU A AGUAG ::A:GACGG+U  ++CCGUUA                  +  +
  fig|1123312.3.peg.1730 770 A--CACAUUCUUGAGU-GCGUGUGCAAAAuguaUUGAGAGUAGUACACGACGGGUGGUUCCGUUAGcgaccagagcuuccauGUGGA 853
                             9..8888*********.9**********8899*************************************************988899 PP

                                         v                v                      v      v            NC
                             ,,,,,,,,,,<<<<<<<________>>>>>>>.,,,,<<<<-------<<<<<______>>>>>>>>>::: CS
                   T-box 155 auauaaAGaGguuguuguaaaaAUucaacaac.AAauagGGUGGUACCgCGagaAuaAUcuCGuCCcuUuu 224
                             A +U A+GAGG: ::::+A++AAUU:::: :C AA+ A:GGUGG ACC:CG:    +   :CG:CC:U  +
  fig|1123312.3.peg.1730 854 AGUUCAUGAGGGGAAGAAAGUAAUUUCUUGCCgAAUCAAGGUGGAACCACGCA--GUU-AGCGUCCUUACA 921
                             9999****************************9999****************6..666.6*********** PP


>> fig|1304.245.peg.580  Histidinol-phosphate aminotransferase (EC 2.6.1.9) [Streptococcus salivarius strain ATCC 27945]
 rank     E-value  score  bias mdl mdl from   mdl to       seq from      seq to       acc trunc   gc
 ----   --------- ------ ----- --- -------- --------    ----------- -----------      ---- ----- ----
  (1) !   1.2e-20   79.6   0.0  cm        1      224 []         670         905 + .. 0.94    no 0.48

                                                       vvv                       v           v             vvv       NC
                           ::::::<<------<<<<-------<<<<<<-------<<<--------<<<<<<___________>>>>>>>>>----->>>>>>--- CS
                 T-box   1 auaAAagCaaUgAaggGGAAaAGUAauucacauccuuauuuUacAGAGAgccggcGgUuGgUGaGAgccgguaaauaaaugugaauGAA 89 
                           +  AAA:C++UGA+:G::AAA    :U: ++    U   U  ACAGAGA::::G GG +G+UGAGA+C:::: A +  A+   :A:GA 
  fig|1304.245.peg.580 670 UCGAAAUCGUUGAUAGAAAAA----GUCAGA----UCGUUUCACAGAGAAUGCG-GGAAGCUGAGAACGCAUGAGAUCAA--AGACGA- 746
                           ******************663....888766....8899999************.5666*************77777666..688999. PP

                                                                                                                     NC
                           ----->>>>--->>,,<<<<<<<____....._________>>>>>>>,<<<______>>>,,,,........................ CS
                 T-box  90 aauugCCccgGAGcaucuuucccGAAg.....uuaauAgUAgggaaagaCGguuucgccCGUUAu........................ 149
                              ++::C: GAG:  C:U:: CGAA      +U A AGUAG ::A:GACGG+U  ++CCGUUA                         
  fig|1304.245.peg.580 747 -CACAUUCUUGAGA-GCGUAUGCGAACucuggAUGACAGUAGUGUACGACGGGUGGUUCCGUUAGagacuaggaguuauaagagagacc 833
                           .8888********9.9**********779************************************************************ PP

                                             v              v                                           NC
                           ,,,,,,,,,,,,,,,<<<<<<<________>>>>>>>.,,,,<<<<-------<<<<<______>>>>>>>>>::: CS
                 T-box 150 UgauuauauaaAGaGguuguuguaaaaAUucaacaac.AAauagGGUGGUACCgCGagaAuaAUcuCGuCCcuUuu 224
                           U+ U A +U A+GAGG:: ::G +++ A  C:: ::C AA+UA:GGUGG ACC:CG:     A  :CG:CC:U  +
  fig|1304.245.peg.580 834 UUGUGACUUCAUGAGGAAGAGGGGGUGACCCCUGUUCgAAUUAAGGUGGAACCACGU--GCCA--ACGUCCUUGCA 905
                           99***********************************9999***************9..5555..9********** PP


>> fig|471872.6.peg.1490  Histidinol-phosphate aminotransferase (EC 2.6.1.9) [Streptococcus infantarius subsp. infantari
 rank     E-value  score  bias mdl mdl from   mdl to       seq from      seq to       acc trunc   gc
 ----   --------- ------ ----- --- -------- --------    ----------- -----------      ---- ----- ----
  (1) !   1.6e-20   79.1   0.0  cm        1      224 []         809        1039 + .. 0.92    no 0.45

                                                                    v                                  v            NC
                             ::::::<<------<<<<-------<<<<<<-------<<<--------<<<<<<___________.>>>>>>>>>----->>>>> CS
                  T-box    1 auaAAagCaaUgAaggGGAAaAGUAauucacauccuuauuuUacAGAGAgccggcGgUuGgUGaGA.gccgguaaauaaaugugaa 85  
                             ++AAAA:C+AUGA+:G::AA    A::::A: +C + A:   ACAGAGAG:::::GGU GGUGAGA :::::U  :+A   :U:::
  fig|471872.6.peg.1490  809 UAAAAAGCGAUGAUAGAAAA----AGCCUAAGACAACAG---ACAGAGAGUGCUUGGU-GGUGAGAaAAGCAU-GCAAUCCUUAGG 885 
                             ******************77....4*******8666665...79*************9.*******9******.677779****** PP

                                                                                    v        v                      NC
                             >-------->>>>--->>,,<<<<<<<____....._________>>>>>>>,<<<____..__>>>,,,,...........,,,, CS
                  T-box   86 uGAAaauugCCccgGAGcaucuuucccGAAg.....uuaauAgUAgggaaagaCGguuuc..gccCGUUAu...........Ugau 153 
                             :GA    ++::C: GAG:  C:U:: CGAA      U   UAGUAG ::A:GACG +U     C CGUUA             +A 
  fig|471872.6.peg.1490  886 CGA--CACAUUCUUGAGU-GCGUGUGCGAAUgcuucUAGCUAGUAGUGCACGACGGAUGGauCCACGUUACggauuagaaguCUAG 968 
                             ***..8888*********.9**********779***99*******************99988889*****************8889 PP

                                                                                                        NC
                             ,,,,,,,,,,,<<<<<<<___._____>>>>>>>.,,,.,<<<<-------<<<<<______>>>>>>>>>::: CS
                  T-box  154 uauauaaAGaGguuguuguaa.aaAUucaacaac.AAa.uagGGUGGUACCgCGagaAuaAUcuCGuCCcuUuu 224 
                             UA +U A+GAG: :::::+A+ + A U::::: : AA+ +A:GGUGG ACC:CG::   +  ::CG:CC:U  +
  fig|471872.6.peg.1490  969 UACUUCAUGAGAGCAGUUAAGgUGACUUGCUGUUgAAUcAAAGGUGGAACCACGUU--GUU-AACGUCCUUGCA 1039
                             99999999999999998877668888889999998999*****************9..777.9*********** PP


>> fig|637909.5.peg.1466  Histidinol-phosphate aminotransferase (EC 2.6.1.9) [Streptococcus gallolyticus UCN34]
 rank     E-value  score  bias mdl mdl from   mdl to       seq from      seq to       acc trunc   gc
 ----   --------- ------ ----- --- -------- --------    ----------- -----------      ---- ----- ----
  (1) !   1.3e-19   75.6   0.0  cm        1      224 []         711         949 + .. 0.94    no 0.49

                                                                   v                                  v              NC
                            ::::::<<------<<<<-------<<<<<<-------<<<--------<<<<<<___________.>>>>>>>>>----->>>>>>- CS
                  T-box   1 auaAAagCaaUgAaggGGAAaAGUAauucacauccuuauuuUacAGAGAgccggcGgUuGgUGaGA.gccgguaaauaaaugugaauG 87 
                            AUAAAAG:++UGA+:G::AA    A:::: : +C + A:   ACAGAGAG ::::GGU GGUGAGA :::: U  :+A   : ::::G
  fig|637909.5.peg.1466 711 AUAAAAGUGUUGAUAGAAAA----AGCCUGAGACAACAG---ACAGAGAGUGCUUGGU-GGUGAGAaAAGCGU-GCAAUCCUUAGGCG 789
                            ******************77....4******98666665...79*************9.*******9******.577778999***** PP

                                                                                         v        v                  NC
                            ------->>>>--->>,,<<<<<<<____............._________>>>>>>>,<<<____..__>>>,,,,........... CS
                  T-box  88 AAaauugCCccgGAGcaucuuucccGAAg.............uuaauAgUAgggaaagaCGguuuc..gccCGUUAu........... 149
                            A    ++::C: GA:C  C:U:: CGAA               U A AGUAG ::A:GACG +U     C CGUUA            
  fig|637909.5.peg.1466 790 A--CACAUUCUUGAGC-GCGUGUGCGAACucagcugauagagCUGACAGUAGUGCACGACGGGUGGuuCCACGUUACggagcagaagu 874
                            *..8888*********.9**********779******************************9999877889***************** PP

                                                                                                           NC
                            ,,,,,,,,,,,,,,,<<<<<<<___._____>>>>>>>.,,,.,<<<<-------<<<<<______>>>>>>>>>::: CS
                  T-box 150 UgauuauauaaAGaGguuguuguaa.aaAUucaacaac.AAa.uagGGUGGUACCgCGagaAuaAUcuCGuCCcuUuu 224
                                UA +U A+GAG:::::::UA+   A U::::::: AA+ + :GGUGG ACC:CG::  U+  ::CG:CC:   +
  fig|637909.5.peg.1466 875 CAUGUACUUCAUGAGAACAGUCUAGgCGACUGGCUGUUgAAUcAGAGGUGGAACCACGUU--UUU-AACGUCCUUGCA 949
                            8899999***************988789999*******9999******************..888.************ PP


>> fig|764298.3.peg.1278  Histidinol-phosphate aminotransferase (EC 2.6.1.9) [Streptococcus macacae NCTC 11558]
 rank     E-value  score  bias mdl mdl from   mdl to       seq from      seq to       acc trunc   gc
 ----   --------- ------ ----- --- -------- --------    ----------- -----------      ---- ----- ----
  (1) !   2.2e-18   70.9   0.0  cm        1      224 []         723         953 + .. 0.93    no 0.43

                                  v                                 v             v           v     v                NC
                            ::::::<<------<<<<-------<<<<<<-------<<<--------<<<<<<___________>>>>>>>>>----->>>>>>-- CS
                  T-box   1 auaAAagCaaUgAaggGGAAaAGUAauucacauccuuauuuUacAGAGAgccggcGgUuGgUGaGAgccgguaaauaaaugugaauGA 88 
                            A  AAA CA UGA :G::AAA    AU:::: U C+U ::  ACAGAGA::::G  G  G+UGA+A+C:::: ::++A  ::::AUGA
  fig|764298.3.peg.1278 723 AGUAAAUCAGUGAGAGAAAAA----AUCUGAGU-CAUCAAAGACAGAGAGUAUG--GAGGCUGAAAACAUACAUUAGA-CUCAGAUGA 802
                            ******************775....99999988.777888889**********9..677*************988888.8899999*9 PP

                                          v                                                                          NC
                            ------>>>>--->>,,<<<<<<<____........_________>>>>>>>,<<<____.__>>>,,,,..........,,,,,,,, CS
                  T-box  89 AaauugCCccgGAGcaucuuucccGAAg........uuaauAgUAgggaaagaCGguuuc.gccCGUUAu..........Ugauuaua 157
                                + ::C: GAG   C:::: C AA+        + AA+AGUAG ::::GACG UU   +C CGUUA           U+ ++A +
  fig|764298.3.peg.1278 803 --CACCUUCUUGAGU-GCAGAUGCCAAAuuuugauaAAAAAAGUAGUGUCUGACGGUUGAuUCUCGUUACgaaucggaguUUCAAACU 887
                            ..5566********8.9**********889****************************998999****************99****** PP

                                                                              v      v            NC
                            ,,,,,,,<<<<<<<___._____>>>>>>>,,,.,<<<<-------<<<<<______>>>>>>>>>::: CS
                  T-box 158 uaaAGaGguuguuguaa.aaAUucaacaacAAa.uagGGUGGUACCgCGagaAuaAUcuCGuCCcuUuu 224
                               +GAG ::::::U +   A +:::::: AAA  A:GGUGG ACC:CG    U+    CG:CC:U  +
  fig|764298.3.peg.1278 888 CCCUGAGGGCAGUCUUGgCGACAGGCUGCUAAAuGAAGGUGGAACCACGUC--UUG-AGCGUCCUUGCA 953
                            ************99877689999*******87779**************97..777.79********** PP


>> fig|904293.3.peg.1029  Histidinol-phosphate aminotransferase (EC 2.6.1.9) [Streptococcus downei F0415]
 rank     E-value  score  bias mdl mdl from   mdl to       seq from      seq to       acc trunc   gc
 ----   --------- ------ ----- --- -------- --------    ----------- -----------      ---- ----- ----
  (1) !   1.5e-18   71.5   0.0  cm        1      224 []         571         787 + .. 0.90    no 0.51

                                                        v           v             v            v     v         v     NC
                            ::::::<<------<<<<-------<<<<<<-------<<<--------<<<<<<___________.>>>>>>>>>----->>>>>>- CS
                  T-box   1 auaAAagCaaUgAaggGGAAaAGUAauucacauccuuauuuUacAGAGAgccggcGgUuGgUGaGA.gccgguaaauaaaugugaauG 87 
                            AU AAA:C+A GA+:G::AAA    :::  :A+C +       CAGAGA::C::  GU G+UGA+A +::G::A  + ++U:  :::G
  fig|904293.3.peg.1029 571 AUUAAAGCGAAGAUAGAAAAA----GGCAGAACCAAGC---AGCAGAGAGUCCC--GUGGCUGAAAgAGGGACA--ACGGUUUAGCCG 647
                            ******************776....7777777755555...469*****99987..588*******76888992..333567778888 PP

                                                                                                                     NC
                            ------->>>>--->>,,<<<<<<<_____________>>>>>>>,<<<______>>>,,,,...........,,,,,,,,,,,,,,, CS
                  T-box  88 AAaauugCCccgGAGcaucuuucccGAAguuaauAgUAgggaaagaCGguuucgccCGUUAu...........UgauuauauaaAGaG 164
                                 ++::C: GAG:  C:: : CGAA  UAA AGUAG : ::GACGG+U  ++CCGUUA+             AU A +U A+GAG
  fig|904293.3.peg.1029 648 ---CACAUUCUUGAGU-GCAGGUGCGAA-GUAACAGUAGUGUCUGACGGGUGGUUCCGUUAAuggcugggaguCAAUGACUUCAUGAG 730
                            ...6666*********.9**********.99*****************************************98999999******** PP

                                                                                          NC
                            <<<<<<<________>>>>>>>,,,.,<<<<-------<<<<<______>>>>>>>>>::: CS
                  T-box 165 guuguuguaaaaAUucaacaacAAa.uagGGUGGUACCgCGagaAuaAUcuCGuCCcuUuu 224
                            G:::::: +++ A U::::::CAAA   :GGUGG ACC:CG::  U+  ::CG:CC:   +
  fig|904293.3.peg.1029 731 GAAAGGUGGGUGACUGCCUUUCAAAuCGAGGUGGGACCGCGUU--UU--AACGCCCUUGCA 787
                            **********************8887****************6..33..7*********** PP


>> fig|981540.3.peg.1376  Histidinol-phosphate aminotransferase (EC 2.6.1.9) [Streptococcus pasteurianus ATCC 43144]
 rank     E-value  score  bias mdl mdl from   mdl to       seq from      seq to       acc trunc   gc
 ----   --------- ------ ----- --- -------- --------    ----------- -----------      ---- ----- ----
  (1) !   3.5e-19   73.9   0.0  cm        1      224 []         712         950 + .. 0.94    no 0.49

                                                                   v                                  v              NC
                            ::::::<<------<<<<-------<<<<<<-------<<<--------<<<<<<___________.>>>>>>>>>----->>>>>>- CS
                  T-box   1 auaAAagCaaUgAaggGGAAaAGUAauucacauccuuauuuUacAGAGAgccggcGgUuGgUGaGA.gccgguaaauaaaugugaauG 87 
                            AUAAAAG:++UGA+:G::AA    A:::: : +C + A:   ACAGAGAG ::::GGU GGUGAGA :::: U  :+A   : ::::G
  fig|981540.3.peg.1376 712 AUAAAAGUGUUGAUAGAAAA----AGCCUGAGACAACAG---ACAGAGAGUGCUUGGU-GGUGAGAaAAGCGU-GCAAUCCUUGGGCG 790
                            ******************77....4******98666665...79*************9.*******9******.577778999***** PP

                                                                                         v        v                  NC
                            ------->>>>--->>,,<<<<<<<____............._________>>>>>>>,<<<____..__>>>,,,,........... CS
                  T-box  88 AAaauugCCccgGAGcaucuuucccGAAg.............uuaauAgUAgggaaagaCGguuuc..gccCGUUAu........... 149
                            A    ++::C: GA:C  C:U:: CGAA               U A AGUAG ::A:GACG +U     C CGUUA            
  fig|981540.3.peg.1376 791 A--CACAUUCUUGAGC-GCGUGUGCGAACucagcugauagagCUGACAGUAGUGCACGACGGGUGGuuCCACGUUACggagcagaagu 875
                            *..8888*********.9**********779******************************9999877889***************** PP

                                                                                                           NC
                            ,,,,,,,,,,,,,,,<<<<<<<___._____>>>>>>>.,,,.,<<<<-------<<<<<______>>>>>>>>>::: CS
                  T-box 150 UgauuauauaaAGaGguuguuguaa.aaAUucaacaac.AAa.uagGGUGGUACCgCGagaAuaAUcuCGuCCcuUuu 224
                                UA +U A+GAG:::::::UA+   A U::::::: AA+ + :GGUGG ACC:CG::  U+  ::CG:CC:   +
  fig|981540.3.peg.1376 876 CAUGUACUUCAUGAGAACAGUCUAGgCGACUGGCUGUUgAAUcAGAGGUGGAACCACGUU--UUU-AACGUCCUUGCA 950
                            8899999***************988789999*******9999******************..888.************ PP
							
							
							
>> fig|33945.4.peg.526 [L=3642]
Hit scores:
 rank     E-value  score  bias  modelname  start    end   mdl trunc   gc  description
 ----   --------- ------ -----  --------- ------ ------   --- ----- ----  -----------
  (1) !   9.5e-27  117.4   0.0  T-box       1076   1301 +  cm    no 0.46  T-box leader


Hit alignments:
>> T-box  T-box leader
 rank     E-value  score  bias mdl mdl from   mdl to       seq from      seq to       acc trunc   gc
 ----   --------- ------ ----- --- -------- --------    ----------- -----------      ---- ----- ----
  (1) !   9.5e-27  117.4   0.0  cm        1      224 []        1076        1301 + .. 0.89    no 0.46

                                               vv                                                 vv                                                                                                 v                    v                                        NC
                  ::::::<<------<<<<-------<<<<<<-------<<<--------<<<<<<___________>>>>>>>>>----->>>>>>-------->>>>--->>,,<<<<<<<_____________>>>>>>>,<<<______>>>,,,,...............,,,,,,,,,,,,,,,<<<<<<<________>>>>>>>.,,,,<<<<-------<<<<<______>>>>>>>>>::: CS
       T-box    1 auaAAagCaaUgAaggGGAAaAGUAauucacauccuuauuuUacAGAGAgccggcGgUuGgUGaGAgccgguaaauaaaugugaauGAAaauugCCccgGAGcaucuuucccGAAguuaauAgUAgggaaagaCGguuucgccCGUUAu...............UgauuauauaaAGaGguuguuguaaaaAUucaacaac.AAauagGGUGGUACCgCGagaAuaAUcuCGuCCcuUuu 224 
                   +AA  :CAAUGAA::G: A+AGUA:::    +  UU ::U +CAGAGA: C:::GGU+GGUGAGA:::G :A::+A      :::GAA   ++:C:: GAG:  :U:::::GAA   ++UAGUA:::::A: CGG+  CGCCCGUUA                    + U+ A+A  G U:G :G   + A +C: C:A  AAA+A:GGUGG ACC:CG::   A U::CG:CC:UU  
  EMBOSS_001 1076 CAAACGACAAUGAAAAGA-AGAGUAGCAGUUCA--UUUGUUCUCAGAGAGUCUCUGGUAGGUGAGAAGAGGCAGCAAU-GUUUUGUGAACCACAUCUUUGAGUCGAUCAGUUGAA---UUUAGUAGGCUGAUCCGGGAGCGCCCGUUACagcagaggucagauuGACCAGUUGAGAUCGUUCGUUG---UGAGACGGCGAUgAAAAAAGGUGGAACCACGUG---A-UUACGUCCUUUAG 1301
                  ******************.********998777..******************************************9.55699*******************************...999**************************************966433333333333333355555555...7888888888888999****************7...4.47*********** PP

>>  fig|169963.11.peg.1783  [L=3642]

Hit scores:
 rank     E-value  score  bias  modelname  start    end   mdl trunc   gc  description
 ----   --------- ------ -----  --------- ------ ------   --- ----- ----  -----------
  (1) !   2.7e-31  135.0   0.0  T-box       1203   1443 +  cm    no 0.43  T-box leader


Hit alignments:
>> T-box  T-box leader
 rank     E-value  score  bias mdl mdl from   mdl to       seq from      seq to       acc trunc   gc
 ----   --------- ------ ----- --- -------- --------    ----------- -----------      ---- ----- ----
  (1) !   2.7e-31  135.0   0.0  cm        1      224 []        1203        1443 + .. 0.96    no 0.43

                                           v            vv                                                      vv             v                                                                                                                          v           v           NC
                             ::::::<<------<<<<-------<<<<<<-------<<<--------<<<<<<___________>>>>>>>>>---.-->>>>>>-------->>>>--->>,,<<<<<<<____..._________>>>>>>>,<<<____.__>>>,,,,...........,,,,,,,,,,,,,,,<<<<<<<________>>>>>>>,,,.,<<<<-------<<<<<_____..._>>>>>>>>>::: CS
                  T-box    1 auaAAagCaaUgAaggGGAAaAGUAauucacauccuuauuuUacAGAGAgccggcGgUuGgUGaGAgccgguaaauaa.augugaauGAAaauugCCccgGAGcaucuuucccGAAg...uuaauAgUAgggaaagaCGguuuc.gccCGUUAu...........UgauuauauaaAGaGguuguuguaaaaAUucaacaacAAa.uagGGUGGUACCgCGagaAuaA...UcuCGuCCcuUuu 224 
                              UAAAAGC++ GAA :G:A AAGUA::   :A+  UU UUU   AGAGAG:C:::GGUUGGUG+GA:::G:UAAA A  + :   ::GAA   ++:C: GGAGC+ :UU::C:GAAG   +  + AGUA:G::AA: CGG+UU  GCCCGUUAU            +  +A ++A AGAGG UG:U:  +  A  :A:CA CAAA U::GGUGG ACC:CG GAAUA    UC CG:CC::UU 
  fig169963.11.peg.1783 1203 GUAAAAGCGUCGAACAGAACAAGUAGAGCGUAA--UUCUUUAGAAGAGAGUCCUUGGUUGGUGUGAAAGGAUAAAGAUaGCGUUAUCGAA-CACAUCUCGGAGCUGGUUUGCUGAAGcauAAGUGAGUAGGUGAACUCGGGUUAaGCCCGUUAUagcuuguuaguCUCGAACUAACAGAGGUUGAUACUGCGAAGUAUCAGCAAAuUGAGGUGGAACCACGUGAAUAUuauUCUCGUCCUCUUG 1443
                             ***************************999998..*************************************9999998888899*****.*************************888999999******************99********************8999999******************************8877*****************95555569************* PP

>> fig|386043.9.peg.1767 [L=3642]

Hit alignments:
>> T-box  T-box leader
 rank     E-value  score  bias mdl mdl from   mdl to       seq from      seq to       acc trunc   gc
 ----   --------- ------ ----- --- -------- --------    ----------- -----------      ---- ----- ----
  (1) !     2e-29  127.8   0.0  cm        1      224 []        1201        1443 + .. 0.93    no 0.44

                                          vvv                                                 vvv                                                                                                                                           v           v           NC
              ::::::<<------<<<<-------<<<<<<-------<<<--------<<<<<<___________>>>>>>>>>----->>>>.>>-------->>>>.--->>,,<<<<<<<____..._________>>>>>>>,<<<____.__>>>,,,,...........,,,,,,,,,,,,,,,<<<<<<<________>>>>>>>,,,.,<<<<-------<<<<<_____..._>>>>>>>>>::: CS
   T-box    1 auaAAagCaaUgAaggGGAAaAGUAauucacauccuuauuuUacAGAGAgccggcGgUuGgUGaGAgccgguaaauaaauguga.auGAAaauugCCcc.gGAGcaucuuucccGAAg...uuaauAgUAgggaaagaCGguuuc.gccCGUUAu...........UgauuauauaaAGaGguuguuguaaaaAUucaacaacAAa.uagGGUGGUACCgCGagaAuaA...UcuCGuCCcuUuu 224 
               UAA  GC+AUGAA::G:A AAGUA::       +U  UUUU+ AGAGAG:C:::GGUUGGUG GA:::G:UAAA A+A+     ::GAA   ++:C::  GAGC+ :UU::C:GAA+   +    AGUA:G::AA: CGG+ U  GCCCGUUAU            +  +A ++A  GAG ::G U:  +  A  :A C:: AAA U::GGUGG ACC:CG GAAUA    UC CG:CC::UU 
  386043 1201 GUAAUGGCGAUGAACAGAACAAGUAGAGCGUG-AUUCUUUUUUAAGAGAGUCCUUGGUUGGUGCGAAAGGAUAAAGAGAACGUUaUCGAA-CACAUCUGaAGAGCUGGUUUGCUGAAAcauAAGCGAGUAAGUGAACUCGGGAUAaGCCCGUUAUagcuuguuaguCUCGAACUAACGGAGGCUGGUACUGCGAAGUAUCGGUAAAuUGAGGUGGAACCACGUGAAUAUuauUCUCGUCCUCUUG 1443
              **************************965554.5799999999*********************************9955555349****.**************************878999999****************9999*******************988889999999999***********************8777*****************95555569************* PP


>> fig|683837.3.peg.1704 [L=3642]
Hit scores:
 rank     E-value  score  bias  modelname  start    end   mdl trunc   gc  description
 ----   --------- ------ -----  --------- ------ ------   --- ----- ----  -----------
  (1) !   7.6e-31  133.3   0.0  T-box       1204   1444 +  cm    no 0.42  T-box leader


Hit alignments:
>> T-box  T-box leader
 rank     E-value  score  bias mdl mdl from   mdl to       seq from      seq to       acc trunc   gc
 ----   --------- ------ ----- --- -------- --------    ----------- -----------      ---- ----- ----
  (1) !   7.6e-31  133.3   0.0  cm        1      224 []        1204        1444 + .. 0.94    no 0.42

                                     v            vv                                                      vv             v                                                                                                                          v           v           NC
                       ::::::<<------<<<<-------<<<<<<-------<<<--------<<<<<<___________>>>>>>>>>---.-->>>>>>-------->>>>--->>,,<<<<<<<___._.._________>>>>>>>,<<<____.__>>>,,,,...........,,,,,,,,,,,,,,,<<<<<<<________>>>>>>>,,,.,<<<<-------<<<<<_____..._>>>>>>>>>::: CS
            T-box    1 auaAAagCaaUgAaggGGAAaAGUAauucacauccuuauuuUacAGAGAgccggcGgUuGgUGaGAgccgguaaauaa.augugaauGAAaauugCCccgGAGcaucuuucccGAA.g..uuaauAgUAgggaaagaCGguuuc.gccCGUUAu...........UgauuauauaaAGaGguuguuguaaaaAUucaacaacAAa.uagGGUGGUACCgCGagaAuaA...UcuCGuCCcuUuu 224 
                        U AAAGC++UGAA :G:A AAGUA::   : + +U  UUU A AGAGAG:C:::GGUUGGUG GA:::G:UAAA A  + :   ::GAA   ++:C: GGAGC+ :UUU:C:GAA    UU ++AGUA:G:AAA: CGG+ +  GCCCGUUAU            +A +A ++A  GAG :U: U:  +  A  :A :A: AAA U::GGUGG ACC:CG GAAUAA   UC CG:CC::UU 
  683837_original 1204 GUGAAAGCGUUGAACAGAACAAGUAGAGCGUGA-UUCUUUUCAAAGAGAGUCCUUGGUUGGUGCGAAAGGAUAAAGAUaGCGUUAUCGAA-CACAUCUAGGAGCUGGUUUGCUGAAc-aaUUGUAAGUAGGUAAACUCGGGAAAaGCCCGUUAUcgcuuguuaguCUAGAACUAACGGAGGCUAGUACUGCGAAGUAUUAGUAAAuUGAGGUGGAACCACGUGAAUAAuauUCUCGUCCUCUUG 1444
                       **************************9766555.8999999**********************************99955555569****.*************************6.46**********************9999******************988888899999999***********************8777******************7777789************* PP

>> fig|1002366.3.peg.59  [L=3642]

Hit scores:
 rank     E-value  score  bias  modelname  start    end   mdl trunc   gc  description
 ----   --------- ------ -----  --------- ------ ------   --- ----- ----  -----------
  (1) !     1e-30  132.8   0.0  T-box       1204   1444 +  cm    no 0.43  T-box leader


Hit alignments:
>> T-box  T-box leader
 rank     E-value  score  bias mdl mdl from   mdl to       seq from      seq to       acc trunc   gc
 ----   --------- ------ ----- --- -------- --------    ----------- -----------      ---- ----- ----
  (1) !     1e-30  132.8   0.0  cm        1      224 []        1204        1444 + .. 0.96    no 0.43

                                          v            vv                                                      vv             v                                                                                                                          v           v           NC
                            ::::::<<------<<<<-------<<<<<<-------<<<--------<<<<<<___________>>>>>>>>>---.-->>>>>>-------->>>>--->>,,<<<<<<<____..._________>>>>>>>,<<<____.__>>>,,,,...........,,,,,,,,,,,,,,,<<<<<<<________>>>>>>>,,,.,<<<<-------<<<<<_____..._>>>>>>>>>::: CS
                 T-box    1 auaAAagCaaUgAaggGGAAaAGUAauucacauccuuauuuUacAGAGAgccggcGgUuGgUGaGAgccgguaaauaa.augugaauGAAaauugCCccgGAGcaucuuucccGAAg...uuaauAgUAgggaaagaCGguuuc.gccCGUUAu...........UgauuauauaaAGaGguuguuguaaaaAUucaacaacAAa.uagGGUGGUACCgCGagaAuaA...UcuCGuCCcuUuu 224 
                             UAAAAGC+AUGAA :G:A AAGUA::   : +  UU UUUU+ AGAGAG:C:::GGUUGGUG+GA:::G:UAAA A  + :   ::GAA   ++:C: GGAGC+ :UU::C:GAAG   +  + AGUA:G::AA: CGG+ +  GCCCGUUAU            +  +A ++A +GAG :UG U   ++ A   A CA: AAA U::GGUGG ACC:CG GAAUA    UC CG:CC::UU 
  fig|1002366.3.peg.59 1204 GUAAAAGCGAUGAACAGAACAAGUAGAGCGUCA--UUCUUUUUAAGAGAGUCCUUGGUUGGUGUGAAAGGAUAAAGAUaGCGUUAUCGAA-CACAUCUCGGAGCUGGUUUACUGAAGcauAAGUGAGUAGGUGAACUCGGGAAAaGCCCGUUAUagcuuguuaguCUCGAACUAACUGAGGCUGGUGCUGUGAAGUAUCAGUAAAuUGAGGUGGAACCACGUGAAUAGuauUCUCGUCCUCUUG 1444
                            **************************9777776..*************************************9999998888899*****.*************************888999999*****************9999*******************8999999******************************8777*****************95555669************* PP

>> fig|1638.4.peg.1772[L=3642]
Hit scores:
 rank     E-value  score  bias  modelname  start    end   mdl trunc   gc  description
 ----   --------- ------ -----  --------- ------ ------   --- ----- ----  -----------
  (1) !   2.8e-31  135.0   0.3  T-box       1207   1446 +  cm    no 0.41  T-box leader


Hit alignments:
>> T-box  T-box leader
 rank     E-value  score  bias mdl mdl from   mdl to       seq from      seq to       acc trunc   gc
 ----   --------- ------ ----- --- -------- --------    ----------- -----------      ---- ----- ----
  (1) !   2.8e-31  135.0   0.3  cm        1      224 []        1207        1446 + .. 0.93    no 0.41

                                            vv                                                      vv                                                                                                                                      v           v           NC
                 ::::::<<------<<<<-------<<<<<<-------<<<--------<<<<<<___________>>>>>>>>>---.-->>>>>>-------->>>>--->>,,<<<<<<<____.._________>>>>>>>,<<<______>>>,,,,...........,,,,,,,,,,,,,,,<<<<<<<________>>>>>>>,,,.,<<<<-------<<<<<_____..._>>>>>>>>>::: CS
      T-box    1 auaAAagCaaUgAaggGGAAaAGUAauucacauccuuauuuUacAGAGAgccggcGgUuGgUGaGAgccgguaaauaa.augugaauGAAaauugCCccgGAGcaucuuucccGAAg..uuaauAgUAgggaaagaCGguuucgccCGUUAu...........UgauuauauaaAGaGguuguuguaaaaAUucaacaacAAa.uagGGUGGUACCgCGagaAuaA...UcuCGuCCcuUuu 224 
                  UAAAAGC++UGAA::G:A AAGUA::   : + +U  UUU A AGAGAG:C:::GGUUGGUG GA:::G:UAAA A  + :   ::GAA   ++:C::GGAGC+  UU::C:GAA+  U A++AGUA:G::AA  CGG+ + GCCCGUUAU            +A  A ++A  GAG :U  U:  ++ A  :A  A: AAA U::GGUGG ACC:CG GAAUA    UC CG:CC::UU 
  163841772 1207 GUAAAAGCGUUGAAUAGAAUAAGUAGAGCGUGA-UUCUUUUAAAAGAGAGUCCUUGGUUGGUGCGAAAGGAUAAAGAUaGCGUUAUCGAA-CACAUCUAGGAGCUGGUUUGCUGAAAagUCAUAAGUAGGUGAAUUCGGGAAAGCCCGUUAUagcuuguuaguCUAGCACUAACGGAGGCUGGUACUGUGAAGUAUUAGUAAAuUGAGGUGGAACCACGUGAAUAUuauUCUCGUCCUCUUG 1446
                 **************************9766655.788889999********************************99955555679****.*************************667******************************************9978888888999999***********************7777*****************95555569************* PP
Query: fig|525367.9.peg.2441  [L=2642]
Hit scores:
 rank     E-value  score  bias  modelname  start    end   mdl trunc   gc  description
 ----   --------- ------ -----  --------- ------ ------   --- ----- ----  -----------
  (1) !   8.4e-31  132.5   0.3  T-box        697    941 +  cm    no 0.42  T-box leader


Hit alignments:
>> T-box  T-box leader
 rank     E-value  score  bias mdl mdl from   mdl to       seq from      seq to       acc trunc   gc
 ----   --------- ------ ----- --- -------- --------    ----------- -----------      ---- ----- ----
  (1) !   8.4e-31  132.5   0.3  cm        1      224 []         697         941 + .. 0.97    no 0.42

                                                                                                                                                                                                                                                            v           v           NC
                            ::::::<<------<<<<-------<<<<<<---..----<<<--------<<<<<<___________>>>>>>>>>----->>>>>>-------->>>>--->>,,<<<<<<<_____________>>>>>>>,<<<______>>>,,,,................,,,,,,,,,,,,,,,<<<<<<<________>>>>>>>,,,..,<<<<-------<<<<<_____..._>>>>>>>>>::: CS
                  T-box   1 auaAAagCaaUgAaggGGAAaAGUAauucacauc..cuuauuuUacAGAGAgccggcGgUuGgUGaGAgccgguaaauaaaugugaauGAAaauugCCccgGAGcaucuuucccGAAguuaauAgUAgggaaagaCGguuucgccCGUUAu................UgauuauauaaAGaGguuguuguaaaaAUucaacaacAAa..uagGGUGGUACCgCGagaAuaA...UcuCGuCCcuUuu 224
                             UAAA+G:+A GAA::G: A AGUAA  :A:  +      :UUUA AGAGAGC::::G+UUG+UG GA::::GUAA: + A :U:  UGAA   ++:C::GGA:CA  UUU:::GAAG  A +AGUA:::AAA  CGG+   GCCCGUUA+                U+AU A +   +GAG UUG:U:U ++ A +:A:CAA AAA  U::GGUGG ACC:CG GAAU A   UC CG:CC::U +
  fig_525367.9.peg.2441 697 GUAAAUGUGAAGAACAGA-AUAGUAAUUUAAGGUuuAGCCGUUUAUAGAGAGCUCUUGAUUGCUGGGAAAGAGUAACGGCACUUAGGUGAA-CACAUCUGGGAGCAGGUUUAUUGAAGGAAGAAGUAGGUAAAUUCGGGACGGCCCGUUAAagccggacagucaauuUUAUGACUGGUUGAGGUUGAUAUUGUGAGAUAUCAAUAAAacUGAGGUGGAACCACGUGAAUGAuauUCCCGUCCUCUGA 941
                            ******************.************998667889***************************************************.***************************************************************************9999999******************************66668******************5555567************* PP


>> fig|226185.1.peg.734 [L=3642]
Hit scores:
 rank     E-value  score  bias  modelname  start    end   mdl trunc   gc  description
 ----   --------- ------ -----  --------- ------ ------   --- ----- ----  -----------
  (1) !   2.8e-30  131.1   0.0  T-box        813   1045 +  cm    no 0.41  T-box leader
  (2) !   1.9e-23  104.6   0.1  T-box       1201   1443 +  cm    no 0.37  T-box leader


Hit alignments:
>> T-box  T-box leader
 rank     E-value  score  bias mdl mdl from   mdl to       seq from      seq to       acc trunc   gc
 ----   --------- ------ ----- --- -------- --------    ----------- -----------      ---- ----- ----
  (1) !   2.8e-30  131.1   0.0  cm        1      224 []         813        1045 + .. 0.96    no 0.41

                                       v              v                               v            v                                                                                                                                  v             v            NC
              ::::::<<------<<<<-------<<<<<<-------<<<--------<<<<<<___________>>>>>>>>>----->>>>>>-------->>>>--->>,,<<<<<<<_____________>>>>>>>,<<<______>>>,,,,..........,,,,,,,,,,,,,,,<<<<<<<________>>>>>>>,,,.,<<<<-------<<<<<_....____..._>>>>>>>>>::: CS
   T-box    1 auaAAagCaaUgAaggGGAAaAGUAauucacauccuuauuuUacAGAGAgccggcGgUuGgUGaGAgccgguaaauaaaugugaauGAAaauugCCccgGAGcaucuuucccGAAguuaauAgUAgggaaagaCGguuucgccCGUUAu..........UgauuauauaaAGaGguuguuguaaaaAUucaacaacAAa.uagGGUGGUACCgCGaga....AuaA...UcuCGuCCcuUuu 224 
              + AAAA:CA  GAA::G: A+AGUA :U::: +   U U: U  AGAGA::C:::GGUUGGUG +A:::G:: :A+A+ +:::A: GAA   ++:C::GGAG:+ ::UU:::GAA    +UAGUA:::AA:: CG +  C C CGUUA+          U   +A +U A+ AG UU::UGU +  A +CA::AA AAA UA:GGUGG ACC:CGA A             UCG:CC:UU  
  226185  813 UGAAAAACAGAGAACAGA-AGAGUAACUGUUUC--CUUUAGUGAAGAGAGUCUUUGGUUGGUGGAAAAAGACGUAAAG-AAACAGCGAACCACAUCUGGGAGUUGACUUUUUGAA-CCCUUAGUAGGAAAGUCCGGGACCACUCGUUAAcaggcgaaguUAUGAACUUCAUAAGGUUCGUGUUGCGAAACACGAAUAAAcUAAGGUGGAACCACGAUAauug----auuAUUCGUCCUUUGG 1045
              ******************.*************9..88888899*****************************888887.9***********************************.9999***************************************99999********************************9998****************995444....45559*********** PP

>> T-box  T-box leader
 rank     E-value  score  bias mdl mdl from   mdl to       seq from      seq to       acc trunc   gc
 ----   --------- ------ ----- --- -------- --------    ----------- -----------      ---- ----- ----
  (2) !   1.9e-23  104.6   0.1  cm        1      224 []        1201        1443 + .. 0.94    no 0.37

                                         vvv                                                       vvv                                                                                                                                                               NC
              ::::::<<------<<<<.-------<<<<<<-------<<<--------<<<<<<____._______.>>>>>>>>>----->>>>>>-------->>>>--->>,,<<<<<<<_____________>>>>>>>,<<<____..__>>>,,,,................,,,,,,,,,,,,,,,<<<<<<<________>>>>>>>,,,.,<<<<-------<<<<<______>>>>>>>>>::: CS
   T-box    1 auaAAagCaaUgAaggGG.AAaAGUAauucacauccuuauuuUacAGAGAgccggcGgUu.GgUGaGA.gccgguaaauaaaugugaauGAAaauugCCccgGAGcaucuuucccGAAguuaauAgUAgggaaagaCGguuuc..gccCGUUAu................UgauuauauaaAGaGguuguuguaaaaAUucaacaacAAa.uagGGUGGUACCgCGagaAuaAUcuCGuCCcuUuu 224 
              +UA AA:CAA G +::GG  A AGUAA   A: U CUU ::UUACAGAGA ::::: +UU G+UGA+A ::::: A:: A  U:U   U A    ++CC::  AG:+ :UUU:C:GAA   ++UAGUA:G:AAA: CG U +C  ++ CGUUA+                    +A ++ A+ AG :U::U:U ++ A +:A::A: AAA U::GGUGG ACC:CGA:+   A :UCG:CC::UU 
  226185 1201 UUACAAUCAAGGCUUAGGaCAUAGUAAUUUAGCU-CUUCCUUUACAGAGACUUUUUCAUUgGCUGAAAgAAAAAGAUGGAU-UCUUCUUUACUCACACCUAAAAGAUGUUUUUCUGAAUCCUUUAGUAAGAAAAACCGGUGACucUAUCGUUAAcagagaguaguugucaACGCAACUACAUAAGGCUUAUCUUGUGAAAGAUAAGUAAAuUGAGGUGGCACCACGAAUGCGA-UUCGUCCUCUUG 1443
              ******************7799*******99998.9999***********88888888888*******7777788888877.777777878778888*******************************************9999999***********************889999999999*************************7777*****************98888.************ PP

>> fig|333849.6.peg.2273 [L=3642]
Hit scores:
 rank     E-value  score  bias  modelname  start    end   mdl trunc   gc  description
 ----   --------- ------ -----  --------- ------ ------   --- ----- ----  -----------
  (1) !   1.2e-29  128.6   0.0  T-box       1111   1456 +  cm    no 0.45  T-box leader


Hit alignments:
>> T-box  T-box leader
 rank     E-value  score  bias mdl mdl from   mdl to       seq from      seq to       acc trunc   gc
 ----   --------- ------ ----- --- -------- --------    ----------- -----------      ---- ----- ----
  (1) !   1.2e-29  128.6   0.0  cm        1      224 []        1111        1456 + .. 0.99    no 0.45

                                                    v                                                       v                                                                                                                                                                                                                                                                                NC
                         ::::::<<------<<<<-------<<<<<<-------<<<--------<<<<<<___________>>>>>>>>>----->>>>>>-------->>>>--->>,,<<<<<<<_____________>>>>>>>,<<<______>>>,,,,..................................................................................................................................,,,,,,,,,,,,,,,<<<<<<<________>>>>>>>,,,.,<<<<-------<<<<<______>>>>>>>>>::: CS
              T-box    1 auaAAagCaaUgAaggGGAAaAGUAauucacauccuuauuuUacAGAGAgccggcGgUuGgUGaGAgccgguaaauaaaugugaauGAAaauugCCccgGAGcaucuuucccGAAguuaauAgUAgggaaagaCGguuucgccCGUUAu..................................................................................................................................UgauuauauaaAGaGguuguuguaaaaAUucaacaacAAa.uagGGUGGUACCgCGagaAuaAUcuCGuCCcuUuu 224 
                          +AA  :CA+ GAA::G: A+AGUA:: :::A      ::UU+ AGAGA: C:::GGUUGGUG +A:::G :A::++  U::: ::GAAA  ++:C::GGAG:  :UUU:C:GAAG  +AUAGUA:G:AAA: CGG+ + GCCCGUUA                                                                                                                                     A  A + +++GAG UU:UU:  + AA  :AA:AA AAA +::GGUGG ACC:CG::  UAA ::CG:CC::UU 
  333849.6.peg.2273 1111 CAAAUGACAUCGAAAAGA-AGAGUAGCCGUUA---GGUGUUUUUAGAGAGUCUCUGGUUGGUGGAAAGAGGCAGCAGU-UAACCGUGAAACACAUCUUGGAGUCGAUUUUCUGAAGCGUAUAGUAGGAAAAUCCGGGGA-GCCCGUUACagcugcggucguugcuagaugaccagauaaggcuggcuuuuccgugaggagucgguaaaaaaagguggaaccacgugauuaacguccuuugaucuucggaucaaaggacuuuuuguuuucaucugaacggCAACGACUGUGUGAGGUUUUUUCUGCAAGGAAAAAAUAAAcAGAGGUGGAACCACGUA--UAA-UACGUCCUCUUG 1456
                         ******************.************9...688*************************************999.99**********************************************************.*******************************************************************************************************************************************999999*******************************9998****************9..9**.9*********** PP

>> fig|333849.6.peg.3253 [L=4191]
Hit scores:
 rank     E-value  score  bias  modelname  start    end   mdl trunc   gc  description
 ----   --------- ------ -----  --------- ------ ------   --- ----- ----  -----------
  (1) !   2.6e-28  123.7   1.3  T-box       1089   1362 +  cm    no 0.37  T-box leader


Hit alignments:
>> T-box  T-box leader
 rank     E-value  score  bias mdl mdl from   mdl to       seq from      seq to       acc trunc   gc
 ----   --------- ------ ----- --- -------- --------    ----------- -----------      ---- ----- ----
  (1) !   2.6e-28  123.7   1.3  cm        1      224 []        1089        1362 + .. 0.95    no 0.37

                                   v            v                                                 v             v                                                                                                                                                                 v          v           NC
                  ::::::<<------<<<<-------<<<<<<-------<<<--------<<<<<<___________>>>>>>>>>----->>>>>>-------->>>>--->>,,<<<<<<<____....................................._________>>>>>>>,<<<______>>>,,,,.............,,,,,,,,,,,,,,,<<<<<<<________>>>>>>>,,,..,<<<<-------<<<<<_____.._>>>>>>>>>::: CS
       T-box    1 auaAAagCaaUgAaggGGAAaAGUAauucacauccuuauuuUacAGAGAgccggcGgUuGgUGaGAgccgguaaauaaaugugaauGAAaauugCCccgGAGcaucuuucccGAAg.....................................uuaauAgUAgggaaagaCGguuucgccCGUUAu.............UgauuauauaaAGaGguuguuguaaaaAUucaacaacAAa..uagGGUGGUACCgCGagaAuaA..UcuCGuCCcuUuu 224 
                   +AA  :CAAUGA+::G  A AGUA: U:A  +  UU :UUU  AGAGAG::::CG UUG+UG +AG::::UAA: AA+  U:A :GAA   +G C::  AG:+ :UUU:C:GAA+                                     + A+ AGUA:G:AAA: CGGU + G+CCGUUAU              +  +A ++A AGAGGUU:UU:  ++ A  :AA:AACAAA  U::GGUGG ACC:CG GAA+AA  UC CG:CC::UU 
  EMBOSS_001 1089 GAAAGGACAAUGAUCAGA-AUAGUAGGUGAAUCGAUUUGUUU-UAGAGAGUUUCCGUUUGCUGCAAGGAAAUAACGAAUCAUCAUCGAA-CACGCCUGUAAGUUGUUUUUCUGAAAuaagaaguuuaguuuagcgaaguuugauucguuuucuAGAUGAGUAGGAAAAAUCGGUGA-GUCCGUUAUcacuccuuaguuuAUCGAACUAACAGAGGUUUUUACUGUGAAGUAAAAACAAAucUGAGGUGGGACCACGUGAAAAAuuUCUCGUCCUCUUG 1362
                  *****************9.**************999999887.8*********************************************.*************************87899999999999999999999999999999999998888889999************99.**********************99999********************************8877******************9777789************* PP

>> fig|1158612.4.peg.1419  [L=4185]
Hit scores:
 rank     E-value  score  bias  modelname  start    end   mdl trunc   gc  description
 ----   --------- ------ -----  --------- ------ ------   --- ----- ----  -----------
  (1) !   5.2e-27  118.6   6.7  T-box       1094   1367 +  cm    no 0.34  T-box leader


Hit alignments:
>> T-box  T-box leader
 rank     E-value  score  bias mdl mdl from   mdl to       seq from      seq to       acc trunc   gc
 ----   --------- ------ ----- --- -------- --------    ----------- -----------      ---- ----- ----
  (1) !   5.2e-27  118.6   6.7  cm        1      224 []        1094        1367 + .. 0.96    no 0.34

                                               v            v                                                 v             v                                                                                                                                                                 v          v           NC
                              ::::::<<------<<<<-------<<<<<<-------<<<--------<<<<<<___________>>>>>>>>>----->>>>>>-------->>>>--->>,,<<<<<<<____....................................._________>>>>>>>,<<<______>>>,,,,.............,,,,,,,,,,,,,,,<<<<<<<________>>>>>>>,,,..,<<<<-------<<<<<_____.._>>>>>>>>>::: CS
                   T-box    1 auaAAagCaaUgAaggGGAAaAGUAauucacauccuuauuuUacAGAGAgccggcGgUuGgUGaGAgccgguaaauaaaugugaauGAAaauugCCccgGAGcaucuuucccGAAg.....................................uuaauAgUAgggaaagaCGguuucgccCGUUAu.............UgauuauauaaAGaGguuguuguaaaaAUucaacaacAAa..uagGGUGGUACCgCGagaAuaA..UcuCGuCCcuUuu 224 
                               +AA A:C+AUGA+:::  A AGUA: U:A  +  UU :UUU  AGAGAG::::CG UUG+UGA+AG::::UAA: AA+  U:A :GAA   +G :::  AG:+ :UUU:C:GAA+                                     + A+ AGUA:G:AAA: CGG+ + G+CCGUUAU              + U+A ++A AGAGG U:UU:  +A A  :AA:A CAAA  U::GGUGG ACC:CG GAAUAA  UC CG:CC::UU 
  fig|1158612.4.peg.1419 1094 GAAAGAACGAUGAUCAAA-AUAGUAGGUGAAUCAAUUCAUUU-UAGAGAGUUUCCGUUUGCUGAAAGGAAAUAAUGAAUCAUCAUCGAA-CACGCUUGUAAGUUAUUUUUCUGAAAuaaaaaauuuaguuucuugaaguuagcuucguauucuAAAUGAGUAGGAAAAAUCGGAGA-GUCCGUUAUcacuccuuaguuuAUCUAACUAACAGAGGUUUUUACUGAGAAGUAAAAGCAAAucUGAGGUGGGACCACGUGAAUAAauUCUCGUCCUCUUG 1367
                              *****************9.**************999999987.8*********************************************.*************************87999999999999999999999999999999999999899999999*************9.**********************99999********************************8877*******************888889************* PP

>> fig|1158608.4.peg.47  [L=3642]
Hit scores:
 rank     E-value  score  bias  modelname  start    end   mdl trunc   gc  description
 ----   --------- ------ -----  --------- ------ ------   --- ----- ----  -----------
  (1) !     4e-32  138.2   2.9  T-box        883   1112 +  cm    no 0.36  T-box leader
  (2) !   1.7e-24  108.7   0.1  T-box       1190   1434 +  cm    no 0.37  T-box leader


Hit alignments:
>> T-box  T-box leader
 rank     E-value  score  bias mdl mdl from   mdl to       seq from      seq to       acc trunc   gc
 ----   --------- ------ ----- --- -------- --------    ----------- -----------      ---- ----- ----
  (1) !     4e-32  138.2   2.9  cm        1      224 []         883        1112 + .. 0.97    no 0.36

                                           v             v                                 v           v                                                                                                                                   v        v           NC
                  ::::::<<------<<<<-------<<<<<<-------<<<--------<<<<<<___________>>>>>>>>>----->>>>>>-------->>>>--->>,,<<<<<<<_____________>>>>>>>,<<<______>>>,,,,............,,,,,,,,,,,,,,,<<<<<<<________>>>>>>>,,,.,<<<<-------<<<<<______>>>>>>>>>::: CS
       T-box    1 auaAAagCaaUgAaggGGAAaAGUAauucacauccuuauuuUacAGAGAgccggcGgUuGgUGaGAgccgguaaauaaaugugaauGAAaauugCCccgGAGcaucuuucccGAAguuaauAgUAgggaaagaCGguuucgccCGUUAu............UgauuauauaaAGaGguuguuguaaaaAUucaacaacAAa.uagGGUGGUACCgCGagaAuaAUcuCGuCCcuUuu 224 
                  ++AAAA:CAA GAA::G: A+AGUA :U::: U  UU U UU  AGAGA::C:::GG UGGUG++A:::G::A A+A+ +:::A: GAA   ++:C::GGAG:+ ::UU:::GAA + A+UAGUA:::AA:: CGG+ ++GCCCGUUAU             +AU A +U A+GAG UU:U:GU ++ A  C:A:AA AAA +A:GGUGG ACC:CG :  U+  : CG:CC:UU  
  EMBOSS_001  883 UAAAAAACAAAGAACAGA-AGAGUACCUUUAUU--UUUUAUUGAAGAGAGUCUUUGGCUGGUGUAAAAAGACAAAAAG-AUAAAGCGAACCACAUCUGGGAGUUAACUUUUUGAACAGAUUAGUAGGAAAGUUCGGGCAUGCCCGUUAUagcauuagaaguCUAUGACUUCAUGAGGUUAUCGUUGUGAAGCGAUAAUAAAaAAAGGUGGAACCACGAA--UUU-UACGUCCUUUGG 1112
                  ******************.*************9..88888999*****************************988887.9*********************************************************************************999999*******************************7777***************99..888.9*********** PP

>> T-box  T-box leader
 rank     E-value  score  bias mdl mdl from   mdl to       seq from      seq to       acc trunc   gc
 ----   --------- ------ ----- --- -------- --------    ----------- -----------      ---- ----- ----
  (2) !   1.7e-24  108.7   0.1  cm        1      224 []        1190        1434 + .. 0.93    no 0.37

                         v                     v           v                                  v        v                    v                                                                                                                              v      v            NC
                  ::::::<<------<<<<-------<<<<<<---.----<<<--------<<<<<<____._______.>>>>>>.>>>----->>>>>>-------->>>>.--->>,,<<<<<<<_____________>>>>>>>,<<<______>>>,,,,......................,,,,,,,,,,,,,,,<<<<<<<________>>>>>>>,,,.,<<<<-------<<<<<______>>>>>>>>>::: CS
       T-box    1 auaAAagCaaUgAaggGGAAaAGUAauucacauc.cuuauuuUacAGAGAgccggcGgUu.GgUGaGA.gccggu.aaauaaaugugaauGAAaauugCCcc.gGAGcaucuuucccGAAguuaauAgUAgggaaagaCGguuucgccCGUUAu......................UgauuauauaaAGaGguuguuguaaaaAUucaacaacAAa.uagGGUGGUACCgCGagaAuaAUcuCGuCCcuUuu 224 
                    AAAA:  AU+AA::G:A AAGUAAU:: : +C  UU ::  ACAGAGA ::::: +UU G+UGAGA :::::   ::+AA  : ::AUGAA   ++:C::     :+ :U:U:C:GAA   + +AGUA:G:A:A: CGG  U+ +CCGUUAU                        A+ AU+ +A+GAGG U::U:  ++ A  :A::A CAAA U::GGUGG ACC:CGA   U    UCG:CC::UU 
  EMBOSS_001 1190 CCAAAACGUAUAAACAGAACAAGUAAUCACAGACcAUUUCCUGACAGAGACUUUUUUAUUgGCUGAGAaAAAAAGcUGGAAACCUUUGAUGAA-CACAUCUGuUUCAGUCAUCUUCUGAA---UCAAGUAAGAAGAUGCGGCAUUCUCCGUUAUcagaaaagaaucuuuagcuuacAAAAGAUUCUAUGAGGUUAAUACUGUGAGGUAUUAGCAAAuUGAGGUGGAACCACGAU--UCU-UUCGUCCUCUUG 1434
                  *****************************998885666666778******88888888888*******777777765566668999*******.********6666789***********...999**************************************************999**********************************8877****************7..777.7*********** PP


>> fig|1158612.4.peg.1172 [L=3645]
Hit scores:
 rank     E-value  score  bias  modelname  start    end   mdl trunc   gc  description
 ----   --------- ------ -----  --------- ------ ------   --- ----- ----  -----------
  (1) !   2.2e-31  135.3   3.3  T-box        796   1024 +  cm    no 0.36  T-box leader
  (2) !   1.3e-23  105.3   0.1  T-box       1200   1446 +  cm    no 0.37  T-box leader


Hit alignments:
>> T-box  T-box leader
 rank     E-value  score  bias mdl mdl from   mdl to       seq from      seq to       acc trunc   gc
 ----   --------- ------ ----- --- -------- --------    ----------- -----------      ---- ----- ----
  (1) !   2.2e-31  135.3   3.3  cm        1      224 []         796        1024 + .. 0.96    no 0.36

                                             v            vv                                 vv          v                                                                                                                                   v        v           NC
                    ::::::<<------<<<<-------<<<<<<-------<<<--------<<<<<<___________>>>>>>>>>----->>>>>>-------->>>>--->>,,<<<<<<<_____________>>>>>>>,<<<______>>>,,,,............,,,,,,,,,,,,,,,<<<<<<<________>>>>>>>,,,.,<<<<-------<<<<<______>>>>>>>>>::: CS
         T-box    1 auaAAagCaaUgAaggGGAAaAGUAauucacauccuuauuuUacAGAGAgccggcGgUuGgUGaGAgccgguaaauaaaugugaauGAAaauugCCccgGAGcaucuuucccGAAguuaauAgUAgggaaagaCGguuucgccCGUUAu............UgauuauauaaAGaGguuguuguaaaaAUucaacaacAAa.uagGGUGGUACCgCGagaAuaAUcuCGuCCcuUuu 224 
                    ++AAAA:CAA GAA::G: A+AGUA :U::: U  UU   UU  AGAGA::C:::GGUUGGUGA+A:::G::A  ++A +:::A: GAA   ++:C::GGAG:+ ::UU:::GAA     +AGUA:::AA:: CGG+U++GCCCGUUA              +AU A +U A+GAG UU:U:GU ++ A  C:A:AA AAA +A:GGUGG ACC:CG :  U+  : CG:CC:UU  
  115861241172  796 UAAAAAACAAAGAACAGA-AGAGUACCUUUAUU-AUUUCAUUCAAGAGAGUCUUUGGUUGGUGAAAAAAGACAGAAGA-AUAAAGCGAACCACAUCUGGGAGUUAACUUUUUGAA--ACGAAGUAGGAAAGUUCGGGUAUGCCCGUUACagcaauagaaguCUAUGACUUCAUGAGGUUAUCGUUGUGAAGCGAUAAUAAAaAAAGGUGGAACCACGAA--UUU-UACGUCCUUUAG 1024
                    ******************.************99.444445888*****************************987777.9***********************************..7889****************************************999999*******************************7777***************99..888.9*********** PP

>> T-box  T-box leader
 rank     E-value  score  bias mdl mdl from   mdl to       seq from      seq to       acc trunc   gc
 ----   --------- ------ ----- --- -------- --------    ----------- -----------      ---- ----- ----
  (2) !   1.3e-23  105.3   0.1  cm        1      224 []        1200        1446 + .. 0.91    no 0.37

                                                              v                                  v                                    v                     v                                                                                                   v      v            NC
                    ::::::<<-----.-<<<<-------<<<<<<---.----<<<--------<<<<<<____._______.>>>>>>.>>>----->>>>>>-------->>>>..--->>,,<<<<<<<_____________>>>>>>>,<<<______>>>,,,,.......................,,,,,,,,,,,,,,,<<<<<<<________>>>>>>>,,,.,<<<<-------<<<<<______>>>>>>>>>::: CS
         T-box    1 auaAAagCaaUgA.aggGGAAaAGUAauucacauc.cuuauuuUacAGAGAgccggcGgUu.GgUGaGA.gccggu.aaauaaaugugaauGAAaauugCCcc..gGAGcaucuuucccGAAguuaauAgUAgggaaagaCGguuucgccCGUUAu.......................UgauuauauaaAGaGguuguuguaaaaAUucaacaacAAa.uagGGUGGUACCgCGagaAuaAUcuCGuCCcuUuu 224 
                    AU AA :C++  A +::G:A AAGUAAU::::A+C  UU ::  ACAGAGA ::::: +UU G+UGAGA :::::   ::+AA  ::::AUGAA   ++:C::    AG:  :U U:C:GAA   + +AGUA:G:A A: CGG UU+ +CCGUUAU                       U A+ AU+ +A+GAGGUU::U:U ++ A  :A::AACAAA U::GGUGG ACC:CGA   U    UCG:CC::UU 
  115861241172 1200 AUCAACACGUAUAcUCAGAACAAGUAAUCAUAAACuAUUUCCUGACAGAGACUUUUUUAUUcGCUGAGAgAAAAAGcUGGAAACCUGUGAUGAA-CACAUCUGuuUCAGU-CAUCUUCUGAA---UCAAGUAAGAAAAUGCGGCUUUCUCCGUUAUcggaaaugaaucuuuaguauuguUAAAGAUUCUAUGAGGUUACUAUCGUGAGGUAGUAACAAAuUGAGGUGGAACCACGAU--UCU-UUCGUCCUCUUG 1446
                    ********76655277888**************996666666778******88888888888*******877777775666668**********.8888787757778*9.9**********...999***************************************************9************************************8877****************7..777.7*********** PP


>> fig|321967.11.peg.1415  [L=4149]
Hit scores:
 rank     E-value  score  bias  modelname  start    end   mdl trunc   gc  description
 ----   --------- ------ -----  --------- ------ ------   --- ----- ----  -----------
  (1) !   1.4e-27  120.8   0.0  T-box       1120   1374 +  cm    no 0.47  T-box leader


Hit alignments:
>> T-box  T-box leader
 rank     E-value  score  bias mdl mdl from   mdl to       seq from      seq to       acc trunc   gc
 ----   --------- ------ ----- --- -------- --------    ----------- -----------      ---- ----- ----
  (1) !   1.4e-27  120.8   0.0  cm        1      224 []        1120        1374 + .. 0.97    no 0.47

                                                       vv                                                 vv                                                                                                                              v        v                                               NC
                          ::::::<<------<<<<-------<<<<<<-------<<<--------<<<<<<___________>>>>>>>>>----->>>>>>----.---->>>>--->>,,<<<<<<<_____________>>>>>>>,<<<____.__>>>,,,,....................................,,,,,,,,,,,,,,,<<<<<<<________>>>>>>>,,,..,<<<<-------<<<<<______>>>>>>>>>::: CS
               T-box    1 auaAAagCaaUgAaggGGAAaAGUAauucacauccuuauuuUacAGAGAgccggcGgUuGgUGaGAgccgguaaauaaaugugaauGAAa.auugCCccgGAGcaucuuucccGAAguuaauAgUAgggaaagaCGguuuc.gccCGUUAu....................................UgauuauauaaAGaGguuguuguaaaaAUucaacaacAAa..uagGGUGGUACCgCGagaAuaAUcuCGuCCcuUuu 224 
                           +  AAG:  UGA+::G:A AAGUAA:::++ +   U :U: ACAGAGA:C::::  U G+UGA+A::::G::A:UA+    :::UGAA    ++:C:: GA:C+U::: :C:GAA    ++AGUA:G: :::ACG:+U C ++:CGUUAU                                    U  UU   + ++GAGGUU::: U + AA + :::AACAAA  U::GGUGGUACC:CG:: A+AA ::CG:CC::  +
  321967.11.peg.1415 1120 CAUGAAGUUGUGAUUAGAACAAGUAAGCUGAUC--CUGAUCAACAGAGAGCGUCUAUU-GCUGAAAAGACGCGAUUAGCC--AGCUGAACaCACAUCUAUGAACUUGACGGCUGAA---CUAAGUAAGCUGUCACGCAUCCgUUGCGUUAUcacugcugccaacugcuguucgcaauugcugacaguUACUUGGCAGGUGAGGUUUAGGUCGCAAGAGCUAAACAAAauUGAGGUGGUACCGCGGUCAAAA-AUCGCCCUCGGA 1374
                          ******************************988..999*****************877.******************977..*******98999**********************...899*******************99********************************************99***********************************55557*****************99999.************ PP


>> fig|387344.15.peg.1185  [L=3642]
Hit scores:
 rank     E-value  score  bias  modelname  start    end   mdl trunc   gc  description
 ----   --------- ------ -----  --------- ------ ------   --- ----- ----  -----------
  (1) !   2.9e-28  123.2   0.0  T-box       1091   1318 +  cm    no 0.46  T-box leader


Hit alignments:
>> T-box  T-box leader
 rank     E-value  score  bias mdl mdl from   mdl to       seq from      seq to       acc trunc   gc
 ----   --------- ------ ----- --- -------- --------    ----------- -----------      ---- ----- ----
  (1) !   2.9e-28  123.2   0.0  cm        1      224 []        1091        1318 + .. 0.98    no 0.46

                                                                                v           v                                                                                                                                                                           NC
                          ::::::<<------<<<<-------<<<<<<-------<<<--------<<<<<<___________>>>>>>>>>----->>>>>>-------->>>>--->>,,<<<<<<<_____________>>>>>>>,<<<______>>>,,,,............,,,,,,,,,,,,,,,<<<<<<<________>>>>>>>,,,.,<<<<-------<<<<<______>>>>>>>>>::: CS
               T-box    1 auaAAagCaaUgAaggGGAAaAGUAauucacauccuuauuuUacAGAGAgccggcGgUuGgUGaGAgccgguaaauaaaugugaauGAAaauugCCccgGAGcaucuuucccGAAguuaauAgUAgggaaagaCGguuucgccCGUUAu............UgauuauauaaAGaGguuguuguaaaaAUucaacaacAAa.uagGGUGGUACCgCGagaAuaAUcuCGuCCcuUuu 224 
                          A+AAA :CA UGAA::G: A+AGUA:   A: U  +   :: +CAGA A:C::: GGUUG UG GA+:::G:::    A+:U   :GAAA  ++:C:: GAG:+  :: :::GAA   + +AGUA::: ::  CGG+UU GCCCGUUAU            U+  +A +   +GAGGUUG::  A++ AU  ::CAACAAA +::GGUGG ACC:CGA:   +  :UCG:CC::UU+
  387344.15.peg.1185 1091 AAAAAGACAGUGAACAGA-AGAGUAGUUGAAUU-AAGGGUCAUCAGAAAGCUUC-GGUUGAUGGGAAGAAGCGGUCUUAAUUUGGCGAAACACAUCUGUGAGUUGGCCGUUUGAA---UGAAGUAGAAUGGUCCGGGUUAGCCCGUUAUcgcuggaguugcUUGCAACUCGCUGAGGUUGACGCAGUGAUGUGUCAACAAAcAGAGGUGGAACCACGAU--GUG-AUCGUCCUCUUA 1318
                          ******************.************98.8999***************9.7788*******9*****9999999************************************...999****************************************999**********************************9998****************9..888.9*********** PP
>> fig|525310.3.peg.2053  [L=3645]
Hit scores:
 rank     E-value  score  bias  modelname  start    end   mdl trunc   gc  description
 ----   --------- ------ -----  --------- ------ ------   --- ----- ----  -----------
  (1) !   	  112.4   0.9  T-box       1114   1345 +  cm    no 0.38  T-box leader


Hit alignments:
>> T-box  T-box leader
 rank     E-value  score  bias mdl mdl from   mdl to       seq from      seq to       acc trunc   gc
 ----   --------- ------ ----- --- -------- --------    ----------- -----------      ---- ----- ----
  (1) !   1.9e-25  112.4   0.9  cm        1      224 []        1114        1345 + .. 0.94    no 0.38

                                                    v                                                        v                                                   v      v                                                                                                    NC
                         ::::::<<------<<<<-------<<<<<<-------<<<--------<<<<<<___________.>>>>>>>>>----->>>>>>-------->>>>--->>,,<<<<<<<_____________>>>>>>>,<<<______>>>,,,,................,,,,,,,,,,,,,,,<<<<<<<________>>>>>>>.,,,.,<<<<-------<<<<<______>>>>>>>>>::: CS
              T-box    1 auaAAagCaaUgAaggGGAAaAGUAauucacauccuuauuuUacAGAGAgccggcGgUuGgUGaGA.gccgguaaauaaaugugaauGAAaauugCCccgGAGcaucuuucccGAAguuaauAgUAgggaaagaCGguuucgccCGUUAu................UgauuauauaaAGaGguuguuguaaaaAUucaacaac.AAa.uagGGUGGUACCgCGagaAuaAUcuCGuCCcuUuu 224 
                         ++AAA :C AUGA+::G: A AGUAA: C:: +  UUA::UU+CAGA AGC :::G+U G UG GA ::: GUA::U+A +::G+:UG     ++:C::GGAG:  :UUUCC:GAA   + +AGUA:GGAAA: CG U + GC CGUUAU                U  ++A +   +GAG::U:U::+ A+ A U::A:A:: AA  U::GGUGG ACCGCGA:+A++A :UCGUCC::UU+
  525310.3.peg.2053 1114 UAAAAGACUAUGAUCAGA-AUAGUAAA-CCAUA--UUAAAUUUCAGAAAGCUCAUGAU-GAUGGGAaAUGGGUAUUUGA-AUGGUUUGCGUCACAUCUGGGAGUCAUUUUCCUGAA---UGAAGUAGGGAAAAGCGGUGA-GCACGUUAUugcugaaguuuaguuuUCUAAACUCGUUGAGACUUUUCAUAUGAAUGGAAAGUgAAGcUGAGGUGGAACCGCGAUUAAUA-AUCGUCCUCUUA 1345
                         ******************.99999765.55555..899*****************999.99999999***********8.55666889999*************************...999**************9999.99**********************99999999999***************************87779*****************99999.************ PP
>> fig|525310.3.peg.2770  [L=4158]
Hit scores:
 rank     E-value  score  bias  modelname  start    end   mdl trunc   gc  description
 ----   --------- ------ -----  --------- ------ ------   --- ----- ----  -----------
  (1) !   1.9e-21   97.2   0.0  T-box       1110   1372 +  cm    no 0.44  T-box leader


Hit alignments:
>> T-box  T-box leader
 rank     E-value  score  bias mdl mdl from   mdl to       seq from      seq to       acc trunc   gc
 ----   --------- ------ ----- --- -------- --------    ----------- -----------      ---- ----- ----
  (1) !   1.9e-21   97.2   0.0  cm        1      224 []        1110        1372 + .. 0.95    no 0.44

                                                       v                       v           v             v                                                                                                                                                                            v      v            NC
                         ::::::<<------<<<<-------<<<<<<-------<<<--------<<<<<<___________>>>>>>>>>----->>>>>>----.---->>>>--->>,,<<<<<<<_____________>>>>>>>,<<<____.__>>>,,,,............................................,,,,,,,,,,,,,,,<<<.<<<<________>>>>>>>,,,.,<<<<-------<<<<<______>>>>>>>>>::: CS
              T-box    1 auaAAagCaaUgAaggGGAAaAGUAauucacauccuuauuuUacAGAGAgccggcGgUuGgUGaGAgccgguaaauaaaugugaauGAAa.auugCCccgGAGcaucuuucccGAAguuaauAgUAgggaaagaCGguuuc.gccCGUUAu............................................UgauuauauaaAGaGguu.guuguaaaaAUucaacaacAAa.uagGGUGGUACCgCGagaAuaAUcuCGuCCcuUuu 224 
                         A+ AAAG: +UGA+::G:A AAGUAA :::  +  U A U:UA AGAGA:: ::  G UG+UGAGA+:: :::A U     ::: UGAAA   ++:C:: GA:C+  UU::::GAA    A AGUA::::AA  CG:+  + ++:CGUUAU                                            UG U   A+ ++ AGG::  :U:U ++ A  :A: ::CAAA U: GGUGG ACCGCGA +A+AA  UCGUCC :   
  525310.3.peg.2770 1110 AAUAAAGUUUUGAUUAGAAGAAGUAAUCGGCUC--UGAGUGUAAAGAGAGUUCC--GCUGCUGAGAAGGGACCAUUCC-GACCGGUGAAAaCACAUCUAUGAACUAGUUGAUUGAA---CAGAGUAGAUCAAUUCGCAAGUuUAGCGUUAUcaggguuaccgcaacuguuaucgggcauuugucugcugaguaguUGUUGGCAACGUAAGGCAaUCUAUCGUGAGGUAGGUGCAAAuUGGGGUGGAACCGCGAUUAAAA-UUCGUCCUCGAG 1372
                         *****************************9887..*******************..899*****************99.6689*****998999**********************...899*****************9999**************************************************99888888888888888885488888889999999999997777*****************99999.************ PP


>> fig|1158609.4.peg.3119 [L=3687]
Hit scores:
 rank     E-value  score  bias  modelname  start    end   mdl trunc   gc  description
 ----   --------- ------ -----  --------- ------ ------   --- ----- ----  -----------
  (1) !   2.3e-33  143.0   1.2  T-box        855   1085 +  cm    no 0.38  T-box leader
  (2) !   2.9e-24  107.8   0.7  T-box       1233   1478 +  cm    no 0.36  T-box leader


Hit alignments:
>> T-box  T-box leader
 rank     E-value  score  bias mdl mdl from   mdl to       seq from      seq to       acc trunc   gc
 ----   --------- ------ ----- --- -------- --------    ----------- -----------      ---- ----- ----
  (1) !   2.3e-33  143.0   1.2  cm        1      224 []         855        1085 + .. 0.98    no 0.38

                                                   v                                                           v                                                                                                                                   v        v           NC
                          ::::::<<------<<<<-------<<<<<<-------<<<--------<<<<<<___________>>>>>>>>>----->>>>>>-------->>>>--->>,,<<<<<<<_____________>>>>>>>,<<<______>>>,,,,............,,,,,,,,,,,,,,,<<<<<<<________>>>>>>>,,,.,<<<<-------<<<<<______>>>>>>>>>::: CS
               T-box    1 auaAAagCaaUgAaggGGAAaAGUAauucacauccuuauuuUacAGAGAgccggcGgUuGgUGaGAgccgguaaauaaaugugaauGAAaauugCCccgGAGcaucuuucccGAAguuaauAgUAgggaaagaCGguuucgccCGUUAu............UgauuauauaaAGaGguuguuguaaaaAUucaacaacAAa.uagGGUGGUACCgCGagaAuaAUcuCGuCCcuUuu 224 
                          ++AAAA:CAA GA ::G: A+AGUA :U::: U +U+ U:U A AGAGA::C:::GGUUGGUGAGA:::G::A:A+A+ +:::A: GAA   ++:C::GGAG:+ ::UU:::GAA+  ++ AGUA:::AA:: CGG+U++GCCCGUUAU             +AU A +U A+GAG UU:U:GU ++ A  C:A:AA AAA +A:GGUGG ACC:CG :  U+  : CG:CC:UU  
  1158609.4.peg.3119  855 UAAAAAACAAAGAGCAGA-AGAGUACCUUUAUU-UUAUUCUCAAAGAGAGUCUUUGGUUGGUGAGAAAAGACAGAAAG-AUAAAGCGAACCACAUCUGGGAGUUAACUUUUUGAAAGGUUCAGUAGGAAAGUUCGGGUAUGCCCGUUAUagcauuggaaguCUAUGACUUCAUGAGGUUAUCGUUGUGAGGCGAUAAUAAAaAAAGGUGGAACCACGAA--UUU-UACGUCCUUUGG 1085
                          ******************.***********998.8999*************************************999.99********************************************************************************999999*******************************7777***************99..888.9*********** PP

>> T-box  T-box leader
 rank     E-value  score  bias mdl mdl from   mdl to       seq from      seq to       acc trunc   gc
 ----   --------- ------ ----- --- -------- --------    ----------- -----------      ---- ----- ----
  (2) !   2.9e-24  107.8   0.7  cm        1      224 []        1233        1478 + .. 0.94    no 0.36

                                 v                     v           v                                  v        v                    v       v                 v                                                                                                     v      v            NC
                          ::::::<<------<<<<-------<<<<<<---.----<<<--------<<<<<<____._______.>>>>>>.>>>----->>>>>>-------->>>>.--->>,,<<<<<<<_____________>>>>>>>,<<<______>>>,,,,.......................,,,,,,,,,,,,,,,<<<<<<<________>>>>>>>,,,.,<<<<-------<<<<<______>>>>>>>>>::: CS
               T-box    1 auaAAagCaaUgAaggGGAAaAGUAauucacauc.cuuauuuUacAGAGAgccggcGgUu.GgUGaGA.gccggu.aaauaaaugugaauGAAaauugCCcc.gGAGcaucuuucccGAAguuaauAgUAgggaaagaCGguuucgccCGUUAu.......................UgauuauauaaAGaGguuguuguaaaaAUucaacaacAAa.uagGGUGGUACCgCGagaAuaAUcuCGuCCcuUuu 224 
                          A AAAA:  AUGA+: G:A AAGUAAU:: : +C CUU ::  ACAGAGA ::::: +UU G+UGAGA :::::   ::+AA  : ::AUGAA   ++:C :     :+ :U:U C:GAA   AA+AGUA:G A:A: CGG  U+ +CCGUUAU                       U A++AU+  A+GAGGUU:UU:U +  A  :AA:AACAAA U::GGUGG ACC:CGA   UA   UCG:CC::UU 
  1158609.4.peg.3119 1233 ACAAAACACAUGAUCGGAACAAGUAAUCACAGACaCUUUCCUGACAGAGACUUUUUUAUUcGCUGAGAaAAAAAGcUGGAAACCUUUGAUGAA-CACAUCUGaUUCAGUCAUCUUCUGAA---AAAAGUAAGUAGAUGCGGCAUUCACCGUUAUcagaaaagaaucuuuaguuauacUAAAAAUUCCAUGAGGUUAUUAUCGCGAGGUAAUAACAAAuUGAGGUGGAACCACGAU--UAU-UUCGUCCUCUUG 1478
                          *****************************998887888888889******88888888888*******77777776666666899********.********8888899***********...99*****************************************************************************************8877****************7..777.7*********** PP


>> fig|1158609.4.peg.1181   [L=4191]
Hit scores:
 rank     E-value  score  bias  modelname  start    end   mdl trunc   gc  description
 ----   --------- ------ -----  --------- ------ ------   --- ----- ----  -----------
  (1) !   1.1e-31  136.7   1.0  T-box       1130   1398 +  cm    no 0.36  T-box leader


Hit alignments:
>> T-box  T-box leader
 rank     E-value  score  bias mdl mdl from   mdl to       seq from      seq to       acc trunc   gc
 ----   --------- ------ ----- --- -------- --------    ----------- -----------      ---- ----- ----
  (1) !   1.1e-31  136.7   1.0  cm        1      224 []        1130        1398 + .. 0.96    no 0.36

                                           v            v                                                 v             v                                                                                                                                                            v           v           NC
                          ::::::<<------<<<<-------<<<<<<-------<<<--------<<<<<<___________>>>>>>>>>----->>>>>>-------->>>>--->>,,<<<<<<<____................................_________>>>>>>>,<<<______>>>,,,,.............,,,,,,,,,,,,,,,<<<<<<<________>>>>>>>,,,..,<<<<-------<<<<<_.____.._>>>>>>>>>::: CS
               T-box    1 auaAAagCaaUgAaggGGAAaAGUAauucacauccuuauuuUacAGAGAgccggcGgUuGgUGaGAgccgguaaauaaaugugaauGAAaauugCCccgGAGcaucuuucccGAAg................................uuaauAgUAgggaaagaCGguuucgccCGUUAu.............UgauuauauaaAGaGguuguuguaaaaAUucaacaacAAa..uagGGUGGUACCgCGaga.AuaA..UcuCGuCCcuUuu 224 
                           +AAA+:C+AUGA+::G  A AGUA::U:A  U  UU :UUU  AGAGAG::::CG UUG+UG++AG::::UAA:+AA+  U:A::GAA   +G C:: GAG:+ :UUU:C:GAA                                 +UA+ AGUA:G:AAA: CGG+ + G+CCGUUAU              + ++A ++A AGAGGUU:UU:  ++ A  :AA:AACAAA  U::GGUGG ACC:CG GA  +A   UC CG:CC::UU 
  1158609.4.peg.1181 1130 GAAAAUACGAUGAUCAGA-AUAGUAGAUGAAGUGAUUUGUUU-UAGAGAGUUUCCGUUUGCUGUAAGGAAAUAACAAAUCAUCAUCGAA-CACGCCUGUGAGUUGUUUUUCUGAACuaguaguagggaaucacaguauuucguuccuuAUAUCAGUAAGAAAAAUCGGAGA-GUCCGUUAUcacuccuuaguuuAUCAAACUAACAGAGGUUUUUACUGUGAAGUAAAAACAAAucUGAGGUGGGACCACGUGAa-AAUauUCUCGUCCUCUUG 1398
                          *****************9.**************888888887.8****************************9999999**********.*************************669****************************************************9.**********************99999********************************8877******************95.43348************* PP


>> fig|220668.1.peg.1922  [L=3642]
Hit scores:
 rank     E-value  score  bias  modelname  start    end   mdl trunc   gc  description
 ----   --------- ------ -----  --------- ------ ------   --- ----- ----  -----------
  (1) !   5.1e-26  114.6   0.0  T-box       1069   1299 +  cm    no 0.45  T-box leader


Hit alignments:
>> T-box  T-box leader
 rank     E-value  score  bias mdl mdl from   mdl to       seq from      seq to       acc trunc   gc
 ----   --------- ------ ----- --- -------- --------    ----------- -----------      ---- ----- ----
  (1) !   5.1e-26  114.6   0.0  cm        1      224 []        1069        1299 + .. 0.97    no 0.45

                                                                                                                                                                                                                                                                           NC
                         ::::::<<------<<<<-------<<<<<<-------<<<--------<<<<<<___________.>>>>>>>>>----->>>>>>-------->>>>--->>,,<<<<<<<_____________>>>>>>>,<<<______>>>,,,,..............,,,,,,,,,,,,,,,<<<<<<<________>>>>>>>.,,,.,<<<<-------<<<<<______>>>>>>>>>::: CS
              T-box    1 auaAAagCaaUgAaggGGAAaAGUAauucacauccuuauuuUacAGAGAgccggcGgUuGgUGaGA.gccgguaaauaaaugugaauGAAaauugCCccgGAGcaucuuucccGAAguuaauAgUAgggaaagaCGguuucgccCGUUAu..............UgauuauauaaAGaGguuguuguaaaaAUucaacaac.AAa.uagGGUGGUACCgCGagaAuaAUcuCGuCCcuUuu 224 
                         ++AAAA:CA  GAA::G: A+AGUA:UU:::A   +  UU:   AG GA:: ::CG+U G UG GA G:: :::AA +A U:::AA:GAA   ++:C:: GAG:+  ::::C:GAA    +UAGUA:G::::  CG UU   C CGUUA                  ++A +   +GAG: U::U:  ++ A  :A::A : AA+ U::GGUGG ACCGCGA:  UAA :UCGUCC::UU+
  220668.1.peg.1922 1069 UAAAAAACAGGGAACAGA-AGAGUAGUUGUAAG-GACCUUGCCGAGCGAGUUAUCGAU-GAUGGGAaGAUGACCAAGGA-UUACAACGAACCACAUCUGUGAGUUGGACAGCUGAA---GUUAGUAAGCUGUUUCGGUUGGCCUCGUUAGcggcggaguuuaguGAUAAACUCGUUGAGAUUAGUUGUGUGAGCAACUAGUgAAUaUGAGGUGGAACCGCGAU--UAA-AUCGUCCUCUUA 1299
                         ******************.*************9.999******************999.99999999**********99.9***********************************...889*****************************************9777888888999*************************99999*****************..999.************ PP


>> fig|220668.1.peg.2122  [L=4152]
Hit scores:
 rank     E-value  score  bias  modelname  start    end   mdl trunc   gc  description
 ----   --------- ------ -----  --------- ------ ------   --- ----- ----  -----------
  (1) !   3.7e-22   99.9   0.0  T-box       1094   1325 +  cm    no 0.45  T-box leader


Hit alignments:
>> T-box  T-box leader
 rank     E-value  score  bias mdl mdl from   mdl to       seq from      seq to       acc trunc   gc
 ----   --------- ------ ----- --- -------- --------    ----------- -----------      ---- ----- ----
  (1) !   3.7e-22   99.9   0.0  cm        1      224 []        1094        1325 + .. 0.94    no 0.45

                                                  v              v         v                    v v            v                                                                                                                                     v        v           NC
                         ::::::<<------<<<<-------<<<<<<-------<<<--------<<<<<<___________.>>>>>>>>>----->>>>>>----.---->>>>--->>,,<<<<<<<___._.._________>>>>>>>,<<<____.__>>>,,,,.........,,,,,,,,,,,,,,,<<<<<<<________>>>>>>>.,,,,<<<<-------<<<<<______>>>>>>>>>::: CS
              T-box    1 auaAAagCaaUgAaggGGAAaAGUAauucacauccuuauuuUacAGAGAgccggcGgUuGgUGaGA.gccgguaaauaaaugugaauGAAa.auugCCccgGAGcaucuuucccGAA.g..uuaauAgUAgggaaagaCGguuuc.gccCGUUAu.........UgauuauauaaAGaGguuguuguaaaaAUucaacaac.AAauagGGUGGUACCgCGagaAuaAUcuCGuCCcuUuu 224 
                         ++AA  G:  UGA+::G:A AAGUA UU:A: + +U  U: U CAGAGA: C:G: GU+G+UGAGA :C:G : :A A+  :U:AA GAA    ++:C:: GA:C+ CU:::::GAA     U + A+UA:::::AG CG:+UU  ++:CGUUAU          +  +  A+ A+GAG U:: ::  +  A  :: ::A  AAAUA:GGUGG ACC:CG    UAA   CG:CC:UUU+
  220668.1.peg.2122 1094 UAAACGGUUGUGAUUAGAACAAGUAAUUAAGUC-UUCCUCAUCCAGAGAGCCCGG-GUAGCUGAGAaCCGGACAGACAG-GCUUAACGAACaCACAUCUAUGAACUGCUAAGGUGAAc-caGUCUCAUUAGCCUUAGCCGAAUUGgUUUCGUUAUccaaguugaCUUGAUCAACAUGAGGUCUGCCGUGCGAACGGUAGAUgAAAUAAGGUGGAACCACGC--GUAA--ACGUCCUUUUA 1325
                         *******************************98.777788999***********8.788*******9999999888777.99********98999**********************5.5699*********************9999***************9778888999999*************************9999***************8..5666..8********** PP


>> fig|762550.4.peg.652  [L=3642]
Hit scores:
 rank     E-value  score  bias  modelname  start    end   mdl trunc   gc  description
 ----   --------- ------ -----  --------- ------ ------   --- ----- ----  -----------
  (1) !     7e-28  121.8   0.1  T-box       1094   1316 +  cm    no 0.39  T-box leader


Hit alignments:
>> T-box  T-box leader
 rank     E-value  score  bias mdl mdl from   mdl to       seq from      seq to       acc trunc   gc
 ----   --------- ------ ----- --- -------- --------    ----------- -----------      ---- ----- ----
  (1) !     7e-28  121.8   0.1  cm        1      224 []        1094        1316 + .. 0.97    no 0.39

                                                                                                                                                                                                                                                                         NC
                            ::::::<<------<<<<-------<<<<<<-------<<<--------<<<<<<___________>>>>>>>>>----->>>>>>-------->>>>--->>,,<<<<<<<_____________>>>>>>>,<<<______>>>,,,,...........,,,,,,,,,,,,,,,<<<<<<<________>>>>>>>,,,.,<<<<-------<<<<<______>>>>>>>>>::: CS
                 T-box    1 auaAAagCaaUgAaggGGAAaAGUAauucacauccuuauuuUacAGAGAgccggcGgUuGgUGaGAgccgguaaauaaaugugaauGAAaauugCCccgGAGcaucuuucccGAAguuaauAgUAgggaaagaCGguuucgccCGUUAu...........UgauuauauaaAGaGguuguuguaaaaAUucaacaacAAa.uagGGUGGUACCgCGagaAuaAUcuCGuCCcuUuu 224 
                            ++AAAA:C++UGA :: : A+AGUA:UU:A:    +U :U:U+CAGAGAG:::GCGG U  UG+GAGC:::U:A:UA   :U:AA:GAAA  ++: :: GAG:  ::U::::GAA   + +AGUA::::A:: CGG+UU+GCCCGUUA            U+ U A +UA + AG :: ::: A++ AU ::: ::  A+ +::GGUGG ACC:CG:  A+AA  :CG:CC::U +
  fig|762550.4.peg.652 1094 UAAAAAACGUUGAGCAGA-AGAGUAGUUUAAC---AUUUUCUUCAGAGAGUUUGCGGGUAAUGUGAGCAAAUGAUUAU-GUUAAAUGAAACACAUUUGCGAGU-GUGUGAUUGAA---UGAAGUAGAUCACAUCGGAUUUGCCCGUUACcgcauacagucUUUUGACUUAUUAAGGCAUAAUCAGUGAUGAUUGUGUGAUaAGAGGUGGCACCGCGU--AAAA--ACGCCCUCUGA 1316
                            ******************.***********98...678999********************************99999.789*********************.9**********...999***************************************9999999******************************8888***************9..5665..*********** PP


>> fig|927691.3.peg.1272  [L=3642]
Hit scores:
 rank     E-value  score  bias  modelname  start    end   mdl trunc   gc  description
 ----   --------- ------ -----  --------- ------ ------   --- ----- ----  -----------
  (1) !   3.5e-25  111.3   1.6  T-box       1095   1427 +  cm    no 0.39  T-box leader


Hit alignments:
>> T-box  T-box leader
 rank     E-value  score  bias mdl mdl from   mdl to       seq from      seq to       acc trunc   gc
 ----   --------- ------ ----- --- -------- --------    ----------- -----------      ---- ----- ----
  (1) !   3.5e-25  111.3   1.6  cm        1      224 []        1095        1427 + .. 0.98    no 0.39

                                                                                                                                                                                                                                                                                                                                                                                    NC
                         ::::::<<------<<<<-------<<<<<<-------<<<--------<<<<<<___________>>>>>>>>>----->>>>>>-------->>>>--->>,,<<<<<<<_____________>>>>>>>,<<<______>>>,,,,........................................................................................................................,,,,,,,,,,,,,,,<<<<<<<________>>>>>>>,,,..,<<<<-------<<<<<______>>>>>>>>>::: CS
              T-box    1 auaAAagCaaUgAaggGGAAaAGUAauucacauccuuauuuUacAGAGAgccggcGgUuGgUGaGAgccgguaaauaaaugugaauGAAaauugCCccgGAGcaucuuucccGAAguuaauAgUAgggaaagaCGguuucgccCGUUAu........................................................................................................................UgauuauauaaAGaGguuguuguaaaaAUucaacaacAAa..uagGGUGGUACCgCGagaAuaAUcuCGuCCcuUuu 224 
                         ++AAAA:C++UGA :: : A+AGUA:UU:A:    +U :U:U+CAGAGA::::GCGG U  UG+GAGC:::::A:UA   :U:AA:GAAA  ++: :: GAG:    U::::GAA   + +AGUA::::A   CGG+ U+GCCCGUUA                                                                                                                           A+ A + A AGAG:: :UU:  ++ A  :AA: ::AAA  U::GGUGGUA C:CG:   U A  :CG:CC::UU 
  927691.3.peg.1272 1095 UAAAAAACGUUGAGCAGA-AGAGUAGUUUAAC---AUUUUCUUCAGAGAGUUUGCGGGUAAUGUGAGCAAACGAUUAU-GUUAAAUGAAACACAUUUGCGAGU-GUGUGAUUGAA---UGAAGUAGAUCAUGUCGGAAUUGCCCGUUACcgcauacagucuuuugacuuaguaaggcauaaucagugaugauugugugauaagagguggcaccgcguaaaaacgccucugaauacaauuguauucagagggcguuuuuguguucacuauAAAAGACUGACAGAGUAGUUUUGUGUGAACAAAAUUAAAAucUGAGGUGGUAUCACGC---UGAC-GCGUCCUCUUG 1427
                         ******************.***********98...678999********************************99999.789*********************.99*********...999***************************************************************************************************************************************************9999999*******************************8777*****************...6775.*********** PP


>> fig|1229281.3.peg.402  [L=3651]
Hit scores:
 rank     E-value  score  bias  modelname  start    end   mdl trunc   gc  description
 ----   --------- ------ -----  --------- ------ ------   --- ----- ----  -----------
  (1) !   3.6e-25  111.3   0.0  T-box       1046   1274 +  cm    no 0.43  T-box leader


Hit alignments:
>> T-box  T-box leader
 rank     E-value  score  bias mdl mdl from   mdl to       seq from      seq to       acc trunc   gc
 ----   --------- ------ ----- --- -------- --------    ----------- -----------      ---- ----- ----
  (1) !   3.6e-25  111.3   0.0  cm        1      224 []        1046        1274 + .. 0.97    no 0.43

                                                                                                                                                                                                                                                                        NC
                         ::::::<<------<<<<-------<<<<<<-------<<<--------<<<<<<___________.>>>>>>>>>----->>>>>>-------->>>>--->>,,<<<<<<<_____________>>>>>>>,<<<______>>>,,,,...........,,,,,,,,,,,,,,,<<<<<<<________>>>>>>>,,,..,<<<<-------<<<<<______>>>>>>>>>::: CS
              T-box    1 auaAAagCaaUgAaggGGAAaAGUAauucacauccuuauuuUacAGAGAgccggcGgUuGgUGaGA.gccgguaaauaaaugugaauGAAaauugCCccgGAGcaucuuucccGAAguuaauAgUAgggaaagaCGguuucgccCGUUAu...........UgauuauauaaAGaGguuguuguaaaaAUucaacaacAAa..uagGGUGGUACCgCGagaAuaAUcuCGuCCcuUuu 224 
                         +     :CAAUGA+::G: A+AGUA:U::AC U ++  U:: A AG GA C::G:G+ UGGUG +A :C::G ::A++   GU::A:GAA   ++:C:: GAG:+ :U: CC:GAA + A++A UA:GG :A: CGGU + ++CCGUUAU            +  +A +U+ +GAG U: :::  +  A  ::: :A AAA  U::GGUGG ACCGCGA   UAAU UCGUCC::UU+
  1229281.3.peg.402 1046 UGUUUGACAAUGAUCAGA-AGAGUAGUCUACGU-UACUUCGAAAAGCGACCUAGGGAAUGGUGCAAgCCUAGGCGAAGC-CGUAGAUGAACCACAUCUGUGAGUUGAUAGCCUGAA-AAAUAACUAGGGUUAUCCGGUAA-UUCCGUUAUcauuuaaguuaAUGCAACUUUCUGAGGUUGACUGCGCGAGCAGUUGAUAAAuaUGAGGUGGAACCGCGA---UAAU-UCGUCCUCUUA 1274
                         ******************.*************9.888999***********************************9999.9***********************************.99999******************.99****************99889999999999*************************7777*****************...8997.*********** PP

>> fig|1242253.3.peg.435  [L=3642]
Hit scores:
 rank     E-value  score  bias  modelname  start    end   mdl trunc   gc  description
 ----   --------- ------ -----  --------- ------ ------   --- ----- ----  -----------
  (1) !   1.3e-20   93.6   0.0  T-box        760   1012 +  cm    no 0.40  T-box leader


Hit alignments:
>> T-box  T-box leader
 rank     E-value  score  bias mdl mdl from   mdl to       seq from      seq to       acc trunc   gc
 ----   --------- ------ ----- --- -------- --------    ----------- -----------      ---- ----- ----
  (1) !   1.3e-20   93.6   0.0  cm        1      224 []         760        1012 + .. 0.95    no 0.40

                                          v                    v                                     v                   v           v                                       v                                                    v                    v                                         NC
                         ::::::<<------<<<<-------<<<<<<-------<<<--------<<<<<<___________.>>>>>>.>>>----->>>>>>-------->>>>--->>,,<<<<<<<____................_________>>>>>>>,<<<____..__>>>,,,,.................,,,,,,,,,,,,,,,<<<<<<<________>>>>>>>.,,,.,<<<<-------<<<<<______>>>>>>>>>::: CS
              T-box    1 auaAAagCaaUgAaggGGAAaAGUAauucacauccuuauuuUacAGAGAgccggcGgUuGgUGaGA.gccggu.aaauaaaugugaauGAAaauugCCccgGAGcaucuuucccGAAg................uuaauAgUAgggaaagaCGguuuc..gccCGUUAu.................UgauuauauaaAGaGguuguuguaaaaAUucaacaac.AAa.uagGGUGGUACCgCGagaAuaAUcuCGuCCcuUuu 224 
                         A AAAA:C AUGA ::G    AGUA:UU:::A       :: ACAGAGA:::::CGG  G+UG +A G::::: :: UA++U:::AA:GAA   ++ C::  AG:+ : UU:C:GAA                 + AA+AGUA:G:AA : CGG+ +    CCCGUUA                   + ++A +  ++GAG U:G U:  ++ A  :A C:A  AA  U::GGUGG ACCGCGA  AUA   UCGUCC::UU+
  1242253.3.peg.435  760 ACAAAAACUAUGAGCAGA-CUAGUAGUUAUAAG----CACAGACAGAGAGUAUUCGGA-GCUGGAAaGAAUACaUGAUAGUUUAUAAUGAAUCACACCUGUCAGUUGAUUUUCUGAAUguagucgaguauauauACAAAAGUAAGAAAUUCCGGAAAAcgCCCCGUUAGcgcacgaguuuggucaaAUUAAACUCCGUGAGUUCGUUUGUGUGAGCAAGCGAUgAACaUGAGGUGGAACCGCGA--AUAG--UCGUCCUCUUA 1012
                         *****************9.************87....5666789***********999.9**99999******7777777*************************************779************************************999999************************9999999******************************88889***************9..5555..9********** PP

>> fig|1496.1.peg.3034  [L=3804]
Hit scores:
 rank     E-value  score  bias  modelname  start    end   mdl trunc   gc  description
 ----   --------- ------ -----  --------- ------ ------   --- ----- ----  -----------
  (1) !   4.7e-26  114.8   2.6  T-box       1113   1375 +  cm    no 0.37  T-box leader


Hit alignments:
>> T-box  T-box leader
 rank     E-value  score  bias mdl mdl from   mdl to       seq from      seq to       acc trunc   gc
 ----   --------- ------ ----- --- -------- --------    ----------- -----------      ---- ----- ----
  (1) !   4.7e-26  114.8   2.6  cm        1      224 []        1113        1375 + .. 0.95    no 0.37

                                                               v        vv                   vvv                                  v                               v                                                                                                       v           v           NC
                       ::::::<<------<<<<-------<<<<<<-------<<<--------<<<<<<___________>>>>>>>>>----->>>>>>-------->>>>--->>,,<<<<<<<____.........._________>>>>>.>>,<<<____.....__>>>,,,,......................,,,,,,,,,,,,,,,<<<<<<<________>>>>>>>.,,,,<<<<-------<<<<<_.____.._>>>>>>>>>::: CS
            T-box    1 auaAAagCaaUgAaggGGAAaAGUAauucacauccuuauuuUacAGAGAgccggcGgUuGgUGaGAgccgguaaauaaaugugaauGAAaauugCCccgGAGcaucuuucccGAAg..........uuaauAgUAgggaa.agaCGguuuc.....gccCGUUAu......................UgauuauauaaAGaGguuguuguaaaaAUucaacaac.AAauagGGUGGUACCgCGaga.AuaA..UcuCGuCCcuUuu 224 
                       +UAAA+GC A GAA::G:AA AGUAA::::: U+ +U U:  ACAGAGA   ::CG+UUGGUGAGAG::    :A A +U:::::UGAA   ++:C:: GAGCA  : ::C:GAA+          + ++UA+UA:G::A :  CGG+ UC      CCCGUUAU                       +  UA +UAAAGAG UU: UGU ++ A  CA :AA  AA +::GGUGG ACC:CG GA  U+A  UC CG:CC::U  
  1496.1.peg.3034 1113 UUAAAUGCUAAGAAAAGAAAUAGUAAAAGUAGUUAAUCUUAAACAGAGAGUUUCCGAUUGGUGAGAGGAGCAAUAGAUUUUACUUUGAA-CACAUCUUUGAGCAGGA-CUCUGAAAgaguagaaauACUUUAUUAGGAGAuUUCCGGAAUCcuugcACCCGUUAUagugcuagaguauaauaauuuuAUUGUACUUAAAGAGGUUAGUGUCGUGAGGCAUUAAUgAACAGAGGUGGAACCACGAGAg-UUAacUCCCGUCCUCUAG 1375
                       *********************************8888888888*************************98776666779**********.*************9999.9999999779********999999999999988999*****999999999*****************************9999*********************************8888******************5.55559************* PP


>> fig|350688.5.peg.2711  [L=3855]
Hit scores:
 rank     E-value  score  bias  modelname  start    end   mdl trunc   gc  description
 ----   --------- ------ -----  --------- ------ ------   --- ----- ----  -----------
  (1) !   1.2e-27  121.0   0.0  T-box       1087   1349 +  cm    no 0.42  T-box leader


Hit alignments:
>> T-box  T-box leader
 rank     E-value  score  bias mdl mdl from   mdl to       seq from      seq to       acc trunc   gc
 ----   --------- ------ ----- --- -------- --------    ----------- -----------      ---- ----- ----
  (1) !   1.2e-27  121.0   0.0  cm        1      224 []        1087        1349 + .. 0.94    no 0.42

                                                                    vv          v                  v  vv                                    vv                   vv                                                                     v                    v                   v           v           NC
                             ::::::<<------<<<<-------<<<<<<-------<<<--------<<<<<<___________.>>>>>>>>>---.-->>>>>>-------->>>>--->>,,<<<<<<<____...._________>>>>>>>,<<<____....__>>>,,,,.............................,,,,,,,,,,,,,,,<<<<<<<________>>>>>>>,,,.,<<<<-------<<<<<_..____._>>>>>>>>>::: CS
                  T-box    1 auaAAagCaaUgAaggGGAAaAGUAauucacauccuuauuuUacAGAGAgccggcGgUuGgUGaGA.gccgguaaauaa.augugaauGAAaauugCCccgGAGcaucuuucccGAAg....uuaauAgUAgggaaagaCGguuuc....gccCGUUAu.............................UgauuauauaaAGaGguuguuguaaaaAUucaacaacAAa.uagGGUGGUACCgCGaga..AuaA.UcuCGuCCcuUuu 224 
                             ++AAAAGC++UGA+G:G:AA AGUAA::::: ++ UU :UUUACAGAGAG: ::CGGUUGGUGAGA G:: :U  : +A  +:::::UGAA   ++:C:C GAGC+ ::::  CGAA     UU  UAGUAG+ :::: CGG+U+C     CCCGUUAU                              +  UA +U AAGAG UUG U:  +  A  :A CAA AAA +: GGUGG ACC:CG GA  AUAA UC CG:CC :U  
  fig|350688.5.peg.2711 1087 UAAAAAGCGUUGAUGAGAAAUAGUAAAGAUAGAUAUUCUUUUACAGAGAGUACCCGGUUGGUGAGAgGGGCAU--UGGAaCAUAUCUUGAA-CACAUCUCUGAGCUAUGCAC-CGAAUccuuUUGGUAGUAGACUGCAUCGGAUACcugcACCCGUUAUagugcuagaguauaaauaagcaagggcuuAUCGUACUUGAAGAGUUUGGUACUGCGAAGUAUCAAUAAAaAGGGGUGGAACCACGUGAguAUAAcUCUCGUCCUCUAG 1349
                             ******************************************************************5555555..444446**********.*******************5.666655899***********************9999999************************************999**********************************7777*****************98766669************* PP


>> fig|546269.5.peg.1386  [L=3783]
Hit scores:
 rank     E-value  score  bias  modelname  start    end   mdl trunc   gc  description
 ----   --------- ------ -----  --------- ------ ------   --- ----- ----  -----------
  (1) !   1.1e-28  125.0   0.0  T-box        874   1122 +  cm    no 0.44  T-box leader


Hit alignments:
>> T-box  T-box leader
 rank     E-value  score  bias mdl mdl from   mdl to       seq from      seq to       acc trunc   gc
 ----   --------- ------ ----- --- -------- --------    ----------- -----------      ---- ----- ----
  (1) !   1.1e-28  125.0   0.0  cm        1      224 []         874        1122 + .. 0.96    no 0.44

                                                  v                                                           v                    v                           v                                                                                            v            v           NC
                         ::::::<<------<<<<-------<<<<<<-------<<<--------<<<<<<___________>>>>>>>>>----->>>>>>-------->>>>--->>,,<<<<<<<____...._________>>>>>>>,<<<____....__>>>,,,,..............,,,,,,,,,,,,,,,<<<<<<<________>>>>>>>,,,.,<<<<-------<<<<<_..____.._>>>>>>>>>::: CS
              T-box    1 auaAAagCaaUgAaggGGAAaAGUAauucacauccuuauuuUacAGAGAgccggcGgUuGgUGaGAgccgguaaauaaaugugaauGAAaauugCCccgGAGcaucuuucccGAAg....uuaauAgUAgggaaagaCGguuuc....gccCGUUAu..............UgauuauauaaAGaGguuguuguaaaaAUucaacaacAAa.uagGGUGGUACCgCGaga..AuaA..UcuCGuCCcuUuu 224 
                          +AAAAGCA+ GA ::G:AA AGUA UUC:  U +   U:UUACAGAGA::::::GGUUGGUGA+A::::::A:A AA++ :GAA GAA   ++:C:: GAGC U  U::::GAAG    UU   A UA::::A   CGG+  C     CCCGUUAU               +  UA +   +GAG :UG:U:U + AA  :A:CA: AAA +A:GGUGG ACC:CG GA  A  A  UC CG:CC:UUU 
  546269.5.peg.1386  874 GAAAAAGCAUAGAGAAGAAAUAGUACUUCUGUUGUCCCUCUUACAGAGAGUGUAUGGUUGGUGAAAAUACACAGAGAAGAUAGAAAGAA-CACAUCUUUGAGC-UGAUCGGUGAAGcauuUUGCCACUAGCCGACUCCGGAACCucgcACCCGUUAUcgugcaagaguaugAUUGUACUCGUUGAGGAUGAUAUCGCAAGGUAUCAUUAAAaAAAGGUGGGACCACGUGAgcAGCAgcUCUCGUCCUUUUC 1122
                         *****************************************************************************************.*************.889********88999**************999****999999999*********************88999999999**************************7777*****************9665555899************ PP

>> fig|457570.14.peg.2105  [L=4122]
Hit scores:
 rank     E-value  score  bias  modelname  start    end   mdl trunc   gc  description
 ----   --------- ------ -----  --------- ------ ------   --- ----- ----  -----------
  (1) !   6.1e-27  118.4   0.0  T-box       1192   1446 +  cm    no 0.40  T-box leader


Hit alignments:
>> T-box  T-box leader
 rank     E-value  score  bias mdl mdl from   mdl to       seq from      seq to       acc trunc   gc
 ----   --------- ------ ----- --- -------- --------    ----------- -----------      ---- ----- ----
  (1) !   6.1e-27  118.4   0.0  cm        1      224 []        1192        1446 + .. 0.95    no 0.40

                                                       v          v             v           v     v        v                          vv                                    vv                                                                                                                          NC
                          ::::::<<------<<<<-------<<<<<<-------<<<--------<<<<<<___________>>>>>>>>>----->>>>>>-------->>>>--->>,,<<<<<<<____..................._________>>>>>>>,<<<______>>>,,,,,,,,,,,,,,,,,,,<<<<<<<___.........................._____>>>>>>>,,,,<<<<-------<<<<<______>>>>>>>>>::: CS
               T-box    1 auaAAagCaaUgAaggGGAAaAGUAauucacauccuuauuuUacAGAGAgccggcGgUuGgUGaGAgccgguaaauaaaugugaauGAAaauugCCccgGAGcaucuuucccGAAg...................uuaauAgUAgggaaagaCGguuucgccCGUUAuUgauuauauaaAGaGguuguuguaa..........................aaAUucaacaacAAauagGGUGGUACCgCGagaAuaAUcuCGuCCcuUuu 224 
                           UAAAA:CAAUGAA:GGGAA AGUA:::C :A+C+U+A     CAGAGA:CCGG GG +G+UG +A+CCGG:A  +  +U: G:::GAA + ++CCC:GGAG:+ C::  ::GAA+                       +AGUA::  ::G CG: UU   :CGUUA   AUU +++ AAG+G::U::::+ A                          A +UU::::A::AA U::GGUGGUACCGCGA:      :UCGUCC::U U
  457570.14.peg.2105 1192 CUAAAAUCAAUGAAGGGGAACAGUAGACCUUAACUUAA---ACCAGAGAACCGG-GGCAGCUGGAAACCGGUA--ACUUUAUGGUCGAAUUACACCCUGGAGAUGCAAUUUUGAAAcuugucauuauuauccgggCAGGAAGUAAAUUUUGCCGCCUU-AGGCGUUA---AUUUAUACAAGUGACUUCACAUAuaauuuacugugauuuauaguuguaaAUUUUGUGAAGUAACUCAGGUGGUACCGCGAA---CC-UUCGUCCUGUGU 1446
                          *******************************9976666...46***********.7778*************3..3347899*********************************889*****************99999******************.99******...99999***************999*************************999999**************************7...44.7*********** PP


>> fig|500633.7.peg.452  [L=3780]
Hit scores:
 rank     E-value  score  bias  modelname  start    end   mdl trunc   gc  description
 ----   --------- ------ -----  --------- ------ ------   --- ----- ----  -----------
  (1) !   5.2e-32  137.8   0.0  T-box       1094   1350 +  cm    no 0.41  T-box leader


Hit alignments:
>> T-box  T-box leader
 rank     E-value  score  bias mdl mdl from   mdl to       seq from      seq to       acc trunc   gc
 ----   --------- ------ ----- --- -------- --------    ----------- -----------      ---- ----- ----
  (1) !   5.2e-32  137.8   0.0  cm        1      224 []        1094        1350 + .. 0.97    no 0.41

                                                                                                                                     v v                  v v                                                                                                         v         v            NC
                        ::::::<<------<<<<-------<<<<<<-------<<<--------<<<<<<___________>>>>>>>>>----->>>>>>-------->>>>--->>,,<<<<<<<____....._________>>>>>>>,<<<______>>>,,,,...........................,,,,,,,,,,,,,,,<<<<<<<________>>>>>>>.,,,,<<<<-------<<<<<_____..._>>>>>>>>>::: CS
             T-box    1 auaAAagCaaUgAaggGGAAaAGUAauucacauccuuauuuUacAGAGAgccggcGgUuGgUGaGAgccgguaaauaaaugugaauGAAaauugCCccgGAGcaucuuucccGAAg.....uuaauAgUAgggaaagaCGguuucgccCGUUAu...........................UgauuauauaaAGaGguuguuguaaaaAUucaacaac.AAauagGGUGGUACCgCGagaAuaA...UcuCGuCCcuUuu 224 
                         + AAAGC+A GAAG:G:AA AGUA::U: :A+  +  :UUU+CAGAGA:::::CGGUUGGUG+GAG:::::AA:+A ++: :A::GAA   ++:C:C GAGCAU:::: C + A+      U+ + GUA G ::::ACGGU  + CCCGUUAU                               UA + +A+GAG :U::U:U ++ A  :A::A:  AA +::GGUGG ACC:CG: A UAA   U :CG:CC::U  
  500633.7.peg.452 1094 GAUAAAGCGAAGAAGAGAAAUAGUAGAUAGUAA--AGUCUUUUCAGAGAGAUUUCGGUUGGUGUGAGAAAUCAAGAACUAAUUAUCGAA-CACAUCUCAGAGCAUAGCACCGAGAAagaaaGUUCAUGUAGGCUGCUACGGUAGUACCCGUUAUcguacaaggguaucgucuuuuaauaagACUGUACUCUAUGAGGCUAGUAUCGUGAGGUACUAGUgAAGAGAGGUGGAACCACGGAAUUAAuacUCCCGUCCUCUAG 1350
                        ********************************9..******************************************************.*******************887777579***999*********************************************************9999*********************************8888*****************95555568************* PP


>> fig|545696.5.peg.1772  [L=3798]
Hit scores:
 rank     E-value  score  bias  modelname  start    end   mdl trunc   gc  description
 ----   --------- ------ -----  --------- ------ ------   --- ----- ----  -----------
  (1) !   8.3e-27  117.7   0.0  T-box       1135   1393 +  cm    no 0.46  T-box leader


Hit alignments:
>> T-box  T-box leader
 rank     E-value  score  bias mdl mdl from   mdl to       seq from      seq to       acc trunc   gc
 ----   --------- ------ ----- --- -------- --------    ----------- -----------      ---- ----- ----
  (1) !   8.3e-27  117.7   0.0  cm        1      224 []        1135        1393 + .. 0.91    no 0.46

                                                                                                                                          v                     v                                                                                                      v                v            NC
                             ::::::<<------<<<<-------<<<<<<-------<<<--------<<<<<<___________>>>>>>>>>----->>>>>>-------->>>>--->>,,<<<<<<<___._..._________>>>>>>>,<<<____...__>>>,,,,...................,,,,,,,,,,,,,,.,<<<<<<<________>>>>>>>..,,,,<<<<-------<<<<<_...____......._>>>>>>>>>::: CS
                  T-box    1 auaAAagCaaUgAaggGGAAaAGUAauucacauccuuauuuUacAGAGAgccggcGgUuGgUGaGAgccgguaaauaaaugugaauGAAaauugCCccgGAGcaucuuucccGAA.g...uuaauAgUAgggaaagaCGguuuc...gccCGUUAu...................UgauuauauaaAGa.GguuguuguaaaaAUucaacaac..AAauagGGUGGUACCgCGaga...AuaA.......UcuCGuCCcuUuu 224 
                             AUAA AGC+AUGAA::G:AAAAGUAA::C::A+C+   : U  CAGAGAG::::CGGU GGUG +AG::::UA :++AA+::G::UGAA   ++:C::GGAGCA : :: CCGAA G   + + +AGUAGG :: : CGG+  C    CCCGUUAU                   U+  UA +  AAGA G:U: :U:U ++ A  :A: :A:  AA+UA:GGUGG ACC:CGA      +AA       U UCG:CC:U   
  fig|545696.5.peg.1772 1135 AUAACAGCGAUGAAAAGAAAAAGUAAACCUGAACUGCUCGUC-CAGAGAGUUCCCGGUCGGUGCAAGGGAAUAUGAGAAACAGGUUGAA-CACAUCUUGGAGCAAUUCA-CCGAAcGaggAAUCAAGUAGGCUGGAUCGGAACCuguACCCGUUAUcguacuagaguauagaaguUUUGUACUCGAAGAgGCUGGAUUUCGUGAGGAAUUCAGugAAUUAAGGUGGAACCACGAAGgga-AAAacgacccUCUCGUCCUUAGC 1393
                             *********************************777777775.*****************************9999999**********.*******************.5666625899*********************99999999**************************666666666666665888888999999999999888888********************98763.333588888889*********** PP


>> fig|1122950.3.peg.1659  [L=3795]
Hit scores:
 rank     E-value  score  bias  modelname  start    end   mdl trunc   gc  description
 ----   --------- ------ -----  --------- ------ ------   --- ----- ----  -----------
  (1) !   2.4e-28  123.7   0.1  T-box       1136   1384 +  cm    no 0.43  T-box leader


Hit alignments:
>> T-box  T-box leader
 rank     E-value  score  bias mdl mdl from   mdl to       seq from      seq to       acc trunc   gc
 ----   --------- ------ ----- --- -------- --------    ----------- -----------      ---- ----- ----
  (1) !   2.4e-28  123.7   0.1  cm        1      224 []        1136        1384 + .. 0.94    no 0.43

                                                                                                                                       vv               vv                                                           v          v                         v       v            NC
                          ::::::<<------<<<<-------<<<<<<-------<<<--------<<<<<<___________>>>>>>>>>----->>>>>>-------->>>>--->>,,<<<<<<<_____________>>>>>>>,<<<______>>>,,,,..................,,,,,,,,,,,,,,,<<<<<<<________>>>>>>>.,,,,<<<<-------<<<<<_~~~~~~>>>>>>>>>::: CS
               T-box    1 auaAAagCaaUgAaggGGAAaAGUAauucacauccuuauuuUacAGAGAgccggcGgUuGgUGaGAgccgguaaauaaaugugaauGAAaauugCCccgGAGcaucuuucccGAAguuaauAgUAgggaaagaCGguuucgccCGUUAu..................UgauuauauaaAGaGguuguuguaaaaAUucaacaac.AAauagGGUGGUACCgCGaga*[ 5]*cuCGuCCcuUuu 224 
                          ++ AA :C+A GA+::G:A  AGUA::U A:AU  U+ U::U CAGAGAG::G::GGUUGGUGA+A::C::U::AU+A+ :U A::GAA   ++:C:: GAG:+ ::U:  CGAA +U+A AGUAGG :A::ACGG+U C CCCGUUA                    +  UA  U A+GAGG:::  :U ++ A +:  :::C AA++::GGUGG A C:CGA         UCG:CC::U +
  1122950.3.peg.1659 1136 UAGAAGACGAGGAUAAGAACUAGUAGAUGAUAU--UAGUCAUGCAGAGAGUUGCUGGUUGGUGAAAAGCAAUUGAUGAGGAUUAUUGAA-CACAUCUUUGAGUUGGGUAC-CGAA-AUUAGAGUAGGCUACCACGGGUGCACCCGUUACagugcuaagguauaguauCUUGUACCUGAUGAGGCCAUUAUCGUGAGAUUGUGGCgAAUAGAGGUGGGAACACGAAG*[16]*CUCGUCCUCUGA 1384
                          ********************************9..******************************************************.*****************995.5555.5999***********************************************889999*******************************9999***************975...5..7*********** PP


>> fig|1211819.3.peg.951  [L=3798]
Hit scores:
 rank     E-value  score  bias  modelname  start    end   mdl trunc   gc  description
 ----   --------- ------ -----  --------- ------ ------   --- ----- ----  -----------
  (1) !   2.4e-26  115.9   0.0  T-box       1138   1396 +  cm    no 0.45  T-box leader


Hit alignments:
>> T-box  T-box leader
 rank     E-value  score  bias mdl mdl from   mdl to       seq from      seq to       acc trunc   gc
 ----   --------- ------ ----- --- -------- --------    ----------- -----------      ---- ----- ----
  (1) !   2.4e-26  115.9   0.0  cm        1      224 []        1138        1396 + .. 0.88    no 0.45

                                                       v                                                  v                            v                     v                                                              v              v                        v              v            NC
                         ::::::<<------<<<<-------<<<<<<-------<<<--------<<<<<<___________>>>>>>.>>>----->>>>>>-------->>>>--->>,,<<<<<<<___._..._________>>>>>>>,<<<____...__>>>,,,,...................,,,,,,,,,,,,,,.,<<<<<<<________>>>>>>>.,,,.,<<<<-------<<<<<_..____......_>>>>>>>>>::: CS
              T-box    1 auaAAagCaaUgAaggGGAAaAGUAauucacauccuuauuuUacAGAGAgccggcGgUuGgUGaGAgccggu.aaauaaaugugaauGAAaauugCCccgGAGcaucuuucccGAA.g...uuaauAgUAgggaaagaCGguuuc...gccCGUUAu...................UgauuauauaaAGa.GguuguuguaaaaAUucaacaac.AAa.uagGGUGGUACCgCGaga..AuaA......UcuCGuCCcuUuu 224 
                         AUAA AGC+AUGAA::G:AAAAGUAA::C:  + +   U::U CAGAGAG:: :CGGUUGGUG +AG: ::U ::A AAA+ :G::UGAA   ++:C::GGAGCA : :: CCGAA G   + + +AGUAGG :: : CGG+  C    CCCGUUAU                   U+  UA +  AAGA G:U: :U:U +  A  :A: :A: AAA UA:GGUGG ACC:CGA    A+AA      U UCG:CC:U UU
  1211819.3.peg.951 1138 AUAACAGCGAUGAAAAGAAAAAGUAAGCCUUGA-UCGCUCAUCCAGAGAGUUUCCGGUUGGUGCAAGGGAAUaUGAGAAAACAGGCUGAA-CACAUCUUGGAGCAAUUCA-CCGAAcGagcAAUCAAGUAGGCUGGAUCGGAACCuguACCCGUUAUcguacuagaguauagaagcUUUGUACUCGAAGAgGCUGGAUUUCGCGAGGAAUGCAGuAAAuUAAGGUGGAACCACGAAGggAAAAguacccUCUCGUCCUUAUU 1396
                         *****************************9998.677788888*****************************7777787***********.*******************.66666258999********************99999999**************************7778888888888835555577777777777777555555556****************9876444478899999*********** PP


>> fig|1233170.3.peg.2497  [L=3792]
Hit scores:
 rank     E-value  score  bias  modelname  start    end   mdl trunc   gc  description
 ----   --------- ------ -----  --------- ------ ------   --- ----- ----  -----------
  (1) !   2.9e-27  119.5   0.2  T-box       1134   1401 +  cm    no 0.38  T-box leader


Hit alignments:
>> T-box  T-box leader
 rank     E-value  score  bias mdl mdl from   mdl to       seq from      seq to       acc trunc   gc
 ----   --------- ------ ----- --- -------- --------    ----------- -----------      ---- ----- ----
  (1) !   2.9e-27  119.5   0.2  cm        1      224 []        1134        1401 + .. 0.94    no 0.38

                                                                             v                 v                                        v v                   v v                                                                                                                v              v           NC
                          ::::::<<------<<<<-------<<<<<<-------<<<--------<<<<<<___________>>>>>>>>>---.-->>>>>>-------->>>>--->>,,<<<<<<<____......_________>>>>>.>>,<<<____.....__>>>,,,,............................,,,,,,,,,,,,,,,<<<<<<<________>>>>>>>,,,..,<<<<-------<<<<<_...____..._>>>>>>>>>::: CS
               T-box    1 auaAAagCaaUgAaggGGAAaAGUAauucacauccuuauuuUacAGAGAgccggcGgUuGgUGaGAgccgguaaauaa.augugaauGAAaauugCCccgGAGcaucuuucccGAAg......uuaauAgUAgggaa.agaCGguuuc.....gccCGUUAu............................UgauuauauaaAGaGguuguuguaaaaAUucaacaacAAa..uagGGUGGUACCgCGaga...AuaA...UcuCGuCCcuUuu 224 
                          +UAAA+GC AUGAA::G:AA AGUAA:::::AU ++U :UU ACAGAGA:C+::CG UUGGUGAGAG:: G:AA:U+A +U:::::UGAA   ++:C:: GAGC+ :::: C +AAG       U +UAGUA G :: :: CGG+UUC      CCCGUUAU                                UA + AAAGAG UU: U:U +  A +:A :AA AAA  +::GGUGG ACC:CG GA    U     UC CG:CC::U  
  1233170.3.peg.2497 1134 UUAAAUGCUAUGAAAAGAAAUAGUAAAAGUAAU-UAUCUUUAACAGAGAGCUACCGUUUGGUGAGAGGU-GCAAUUGAuUUUACUUUGAA-CACAUCUUUGAGCUGAACACCGAAAGgauauuCUCUUAGUAGGCUGaUUCCGGAUUCccugcACCCGUUAUagugcuagaguauaagcaaauauuauuuGCCGUACUCAAAGAGGUUAGUAUCGCGAGAUAUUAAUAAAauAGAGGUGGAACCACGUGAgauUU--aacUCCCGUCCUCUAG 1401
                          ********************************9.8999******************************9.788888888***********.*****************99777777689****99*********9999*********99999999**********************************989999********************************55557*****************985333..469************* PP


>> fig|1233171.3.peg.1791  [L=3792]
Hit scores:
 rank     E-value  score  bias  modelname  start    end   mdl trunc   gc  description
 ----   --------- ------ -----  --------- ------ ------   --- ----- ----  -----------
  (1) !   2.8e-27  119.5   0.1  T-box       1135   1402 +  cm    no 0.38  T-box leader


Hit alignments:
>> T-box  T-box leader
 rank     E-value  score  bias mdl mdl from   mdl to       seq from      seq to       acc trunc   gc
 ----   --------- ------ ----- --- -------- --------    ----------- -----------      ---- ----- ----
  (1) !   2.8e-27  119.5   0.1  cm        1      224 []        1135        1402 + .. 0.95    no 0.38

                                                                             v                 v                                        v v                   v v                                                                                                                v              v           NC
                          ::::::<<------<<<<-------<<<<<<-------<<<--------<<<<<<___________>>>>>>>>>---.-->>>>>>-------->>>>--->>,,<<<<<<<____......_________>>>>>.>>,<<<____.....__>>>,,,,............................,,,,,,,,,,,,,,,<<<<<<<________>>>>>>>,,,..,<<<<-------<<<<<_...____..._>>>>>>>>>::: CS
               T-box    1 auaAAagCaaUgAaggGGAAaAGUAauucacauccuuauuuUacAGAGAgccggcGgUuGgUGaGAgccgguaaauaa.augugaauGAAaauugCCccgGAGcaucuuucccGAAg......uuaauAgUAgggaa.agaCGguuuc.....gccCGUUAu............................UgauuauauaaAGaGguuguuguaaaaAUucaacaacAAa..uagGGUGGUACCgCGaga...AuaA...UcuCGuCCcuUuu 224 
                          +UAAA+GC AUGAA::G:AA AGUAA:::::AU ++U :UU ACAGAGA:C+::CG UUGGUGAGAG:: G:AA:U+A +U:::::UGAA   ++:C:: GAGC+ :::: C +AAG       U +UAGUA G :: :: CGG+UUC      CCCGUUAU                                UA + AAAGAG UU: U:U +  A +:A :AA AAA  +::GGUGG ACC:CG GA    U     UC CG:CC::U  
  1233171.3.peg.1791 1135 UUAAAUGCUAUGAAAAGAAAUAGUAAAAGUAAU-UAUCUUUAACAGAGAGCUACCGUUUGGUGAGAGGU-GCAAUUGAuUUUACUUUGAA-CACAUCUUUGAGCUGAACACCGAAAGgauauuCUCUUAGUAGGCUGaUUCCGGAUUCccugcACCCGUUAUagugcuagaguauaagcaaauauuguuuGCCGUACUCAAAGAGGUUAGUAUCGCGAGAUAUUAAUAAAauAGAGGUGGAACCACGUGAgauUU--aacUCCCGUCCUCUAG 1402
                          ********************************9.8999******************************9.788888888***********.*****************99777777689****99*********9999*********99999999**********************************989999********************************55557*****************985333..469************* PP


>> fig|1158608.4.peg.388  [L=11191]
Hit scores:
 rank     E-value  score  bias  modelname  start    end   mdl trunc   gc  description
 ----   --------- ------ -----  --------- ------ ------   --- ----- ----  -----------
  (1) !   6.8e-28  123.7   1.3  T-box       4589   4862 +  cm    no 0.37  T-box leader


Hit alignments:
>> T-box  T-box leader
 rank     E-value  score  bias mdl mdl from   mdl to       seq from      seq to       acc trunc   gc
 ----   --------- ------ ----- --- -------- --------    ----------- -----------      ---- ----- ----
  (1) !   6.8e-28  123.7   1.3  cm        1      224 []        4589        4862 + .. 0.95    no 0.37

                                          v            v                                                 v             v                                                                                                                                                                 v          v           NC
                         ::::::<<------<<<<-------<<<<<<-------<<<--------<<<<<<___________>>>>>>>>>----->>>>>>-------->>>>--->>,,<<<<<<<____....................................._________>>>>>>>,<<<______>>>,,,,.............,,,,,,,,,,,,,,,<<<<<<<________>>>>>>>,,,..,<<<<-------<<<<<_____.._>>>>>>>>>::: CS
              T-box    1 auaAAagCaaUgAaggGGAAaAGUAauucacauccuuauuuUacAGAGAgccggcGgUuGgUGaGAgccgguaaauaaaugugaauGAAaauugCCccgGAGcaucuuucccGAAg.....................................uuaauAgUAgggaaagaCGguuucgccCGUUAu.............UgauuauauaaAGaGguuguuguaaaaAUucaacaacAAa..uagGGUGGUACCgCGagaAuaA..UcuCGuCCcuUuu 224 
                          +AA  :CAAUGA+::G  A AGUA: U:A  +  UU :UUU  AGAGAG::::CG UUG+UG +AG::::UAA: AA+  U:A :GAA   +G C::  AG:+ :UUU:C:GAA+                                     + A+ AGUA:G:AAA: CGGU + G+CCGUUAU              +  +A ++A AGAGGUU:UU:  ++ A  :AA:AACAAA  U::GGUGG ACC:CG GAA+AA  UC CG:CC::UU 
  1158608.4.388_rna 4589 GAAAGGACAAUGAUCAGA-AUAGUAGGUGAAUCGAUUUGUUU-UAGAGAGUUUCCGUUUGCUGCAAGGAAAUAACGAAUCAUCAUCGAA-CACGCCUGUAAGUUGUUUUUCUGAAAuaagaaguuuaguuuagcgaaguuugauucguuuucuAGAUGAGUAGGAAAAAUCGGUGA-GUCCGUUAUcacuccuuaguuuAUCGAACUAACAGAGGUUUUUACUGUGAAGUAAAAACAAAucUGAGGUGGGACCACGUGAAAAAuuUCUCGUCCUCUUG 4862
                         *****************9.**************999999887.8*********************************************.*************************87899999999999999999999999999999999998888889999************99.**********************99999********************************8877******************9777789************* PP
